# Supplementary material for: Enhancing Vasculogenesis in Dental Pulp Development: DPSCs-ECs Communication via FN1-ITGA5 Signaling
Source: Stem Cell Rev Rep. 2024 Feb 28;20(4):1060–77. doi: 10.1007/s12015-024-10695-6 (PMC11087358; doi:10.1007/s12015-024-10695-6)
Supplement: Supplementary file 1 — Supplementary file1 (CSV 63 KB) [file 12015_2024_10695_MOESM1_ESM.csv]

p_val	avg_log2FC	pct.1	pct.2	p_val_adj	gene
3.807105678353969e-267	-2.0159418454356257	0.162	0.632	8.288449772344426e-263	IFI27
3.3966237444403586e-260	2.605680335035533	0.594	0.203	7.394789554021104e-256	COL3A1
4.749609539304684e-215	-1.4910542839696275	0.241	0.673	1.0340374928020228e-210	CD9
1.173430148799712e-194	-1.277102085755729	0.691	0.889	2.554674776951853e-190	JUN
3.629637407819127e-186	-1.5631343160371407	0.144	0.539	7.902083600563022e-182	KRT18
1.5225312940671075e-179	2.202380399189858	0.583	0.312	3.3147028803134994e-175	COL1A1
2.9054501965347265e-170	0.6616916824879873	0.987	0.94	6.325455622875753e-166	MT-ND3
5.1097076960282014e-167	-1.1364640516115974	0.222	0.635	1.1124344625022998e-162	BST2
5.064444128950773e-155	-1.1995894088495125	0.175	0.551	1.1025801313138728e-150	ARHGDIB
1.3262850320517637e-150	-0.6195572318777769	0.891	0.958	2.8874551432798947e-146	FTH1
7.785630272147382e-147	-0.839357127099877	0.617	0.873	1.6950095665492066e-142	UBC
6.115451707427161e-131	-1.6514389942235277	0.031	0.283	1.3313949912239672e-126	IGFBP2
4.091082262834134e-127	1.8412333948713346	0.308	0.069	8.906695194416193e-123	VCAN
2.886650012622962e-115	2.306116331488782	0.309	0.078	6.284525742481451e-111	APOE
5.861432793287138e-114	-1.1546497962655147	0.119	0.406	1.2760925334265428e-109	IGFBP6
6.738074515642224e-114	-1.173158631477501	0.131	0.423	1.4669462028004687e-109	IFI6
2.805944067278698e-110	-0.641036164022188	0.744	0.888	6.108820828872454e-106	EIF1
1.3294599106986313e-109	-0.941333186315044	0.155	0.465	2.8943671715819903e-105	WTIP
1.0086182981415604e-108	0.5709690878883977	0.956	0.939	2.195862896883991e-104	RPLP1
1.0763938228273957e-107	-0.6609218774634078	0.941	0.969	2.3434169916775234e-103	MT-CO1
5.674691036383309e-107	-1.1020568995211133	0.074	0.332	1.2354369855310102e-102	CITED2
9.77398295209722e-106	-1.089512010482011	0.192	0.494	2.1278938285010857e-101	ISG15
1.860666060413131e-104	-1.1170610722825012	0.01	0.2	4.0508560801254274e-100	WNT6
1.2494826966106095e-100	1.4517038432136347	0.508	0.269	2.720248778790958e-96	SPARCL1
2.6715274112588173e-100	1.2252840660592765	0.683	0.579	5.816182327051571e-96	COL1A2
2.582752463269599e-96	-0.827776857789686	0.148	0.435	5.6229103877842444e-92	RRAS
3.180671931613331e-96	-0.8194062571029024	0.405	0.696	6.924640862315382e-92	MYL12A
2.2472677479193638e-94	-0.8767512865295943	0.701	0.848	4.892526613995247e-90	JUNB
7.292553505000689e-94	-0.823110499927993	0.083	0.329	1.5876618235736998e-89	MNDA
1.12639244943317e-92	-0.9164336205533927	0.32	0.616	2.4522690016609547e-88	COX4I2
1.8820492513293212e-92	-0.9891596921103585	0.196	0.485	4.0974094250690653e-88	RRAD
1.057461015287732e-90	1.6581970262808514	0.132	0.001	2.302198376382921e-86	SFRP1
1.0643797062063182e-88	-0.9452753268724687	0.476	0.724	2.3172610583817756e-84	IER2
2.706653683600208e-87	-0.8393942462094278	0.08	0.314	5.892655734566013e-83	SNCG
1.017733786902616e-86	-0.8273131860243327	0.087	0.323	2.2157082274656852e-82	C2CD2
2.1250056011536518e-83	-0.6994940724757868	0.467	0.736	4.626349694271615e-79	GAPDH
5.108970016398669e-82	-0.538793086391081	0.975	0.986	1.1122738622701542e-77	IGFBP7
3.0692311190482517e-81	-0.7110107797967391	0.102	0.339	6.6820230692799484e-77	MXRA7
4.705703404035383e-81	-0.6316098935577066	0.619	0.836	1.0244786880925432e-76	JUND
7.674699824376147e-81	-0.9210407126279451	0.071	0.28	1.670858898764931e-76	GPRIN3
3.806112869878379e-80	-0.8010433539227124	0.109	0.347	8.286288329012219e-76	ADGRF5
5.786045284720957e-79	-0.7953789971315981	0.577	0.768	1.2596799189365996e-74	NDUFA4L2
5.411226375646464e-78	-0.6666147033880727	0.478	0.758	1.1780780942419917e-73	GSN
6.419778398096118e-78	-0.44910630549769426	0.92	0.976	1.397649955049506e-73	TMSB4X
1.1849179804922797e-76	-0.7512795722527195	0.131	0.373	2.579684935329742e-72	TUBB4B
1.96322601458553e-76	1.2326528783089628	0.461	0.255	4.274139356354157e-72	CYP1B1
5.671950237399028e-76	0.8282598920594184	0.759	0.744	1.2348402861841425e-71	SPARC
4.707284955169201e-74	-0.6851715177569075	0.143	0.389	1.0248230075898868e-69	CTSD
6.518641996580661e-74	-0.731907632345546	0.075	0.279	1.4191735490755757e-69	KRT8
1.4322947364228616e-73	-0.6594393196510666	0.105	0.33	3.118248870666212e-69	FDPS
2.2217395852336493e-73	-0.627857742757486	0.07	0.274	4.836949251012178e-69	SELENBP1
4.373399029337906e-73	-0.7286446466875369	0.238	0.509	9.521327026771555e-69	RHOB
1.8309800405430576e-72	-0.6751600348423894	0.494	0.736	3.9862266462662904e-68	HLA-E
2.1650017358125148e-72	-0.7276699873824901	0.175	0.423	4.713425279037426e-68	CRYAB
3.5764952781660357e-71	-0.5110815254846077	0.756	0.893	7.786387870095276e-67	H3F3B
9.890561366696136e-71	-0.47672482280966033	0.942	0.976	2.1532741151434156e-66	B2M
1.248287361989006e-70	0.648014285121564	0.794	0.77	2.717646415786265e-66	RPS2
2.4483069605751817e-70	-0.6342988302706392	0.563	0.787	5.330209083868228e-66	BTG1
7.266964739005355e-70	-0.5829691610636167	0.129	0.363	1.5820908933288559e-65	ERH
7.428413912085702e-70	-0.5279626224104037	0.823	0.948	1.6172399928001781e-65	ACTB
8.231989469205025e-70	-0.6568783650960159	0.119	0.345	1.7921864273406258e-65	EPHX1
1.1335746746397903e-69	-0.7541986342327762	0.165	0.403	2.4679054241582876e-65	SERTAD1
2.502177885083863e-69	0.5146508089268673	0.873	0.85	5.4474914736160785e-65	RPS24
3.458149962233003e-69	-0.6445336762584069	0.248	0.521	7.528738282777471e-65	CD151
3.8592238660228564e-69	-0.7446001644189233	0.265	0.534	8.40191627871836e-65	SRSF7
2.427776371401805e-68	-0.6812301622890686	0.325	0.605	5.2855119381788695e-64	CD46
2.602724867984578e-68	-1.7707489717255211	0.011	0.144	5.6663923100892245e-64	TF
2.7420871806149714e-68	-0.7094204521561521	0.012	0.148	5.9697980009168545e-64	PRKAA2
2.0612852540434964e-67	-0.854748100784047	0.128	0.349	4.487624126578096e-63	GPX3
6.034460366672632e-67	-0.628765233193785	0.032	0.189	1.3137623664282988e-62	PLA2G16
9.039018123756188e-67	-0.6095459948141593	0.342	0.624	1.9678846357229595e-62	GSTP1
2.0373067642970343e-66	-0.6019817462455901	0.235	0.506	4.435420556551074e-62	SBDS
3.445978537403975e-66	-0.798153397087725	0.056	0.228	7.502239873782194e-62	CPM
5.591455292086951e-66	-0.6420615736791775	0.029	0.182	1.2173157316402502e-61	FHL5
6.747686115108983e-65	-0.637494515198429	0.106	0.314	1.4690387441203767e-60	CBLN2
1.5450124223575525e-64	-0.6548656153371261	0.095	0.294	3.3636465447146275e-60	FAM213A
3.738319672841641e-64	-0.5674355914938203	0.131	0.355	8.138695759743537e-60	DYNLT3
3.7609109319418584e-64	-0.5577064278617325	0.184	0.435	8.18787918993062e-60	ANAPC16
4.424029156987657e-64	-0.5660172207486653	0.107	0.316	9.631553877677828e-60	GNAI1
1.1350186804806759e-63	-0.5956949732242274	0.283	0.56	2.4710491692744794e-59	TINAGL1
1.7837090063091726e-63	-0.5600968973061355	0.13	0.353	3.8833128776357e-59	VAMP2
7.082851253362779e-63	-0.866431065689518	0.006	0.124	1.5420075463696105e-58	SUCNR1
7.817786941129529e-63	1.3713725475262641	0.433	0.282	1.7020103949533096e-58	COL4A1
9.777115221182126e-63	-0.552243499147302	0.149	0.381	2.1285757548035606e-58	TMEM50A
4.681931946278834e-62	-0.5014354393951266	0.17	0.411	1.0193034040243649e-57	H2AFZ
1.3770455775961698e-61	-0.5503964783349069	0.063	0.237	2.997965926984621e-57	MX1
6.973912019465334e-61	-0.5248084622879365	0.209	0.463	1.5182903857577979e-56	BRI3
1.90731074137498e-60	-0.4578580291776344	0.763	0.894	4.152406215047469e-56	LGALS1
1.9964688223063165e-60	-0.5129595639499709	0.224	0.484	4.3465122730430815e-56	ATP6V1G1
2.1646337035476307e-60	-0.5308854178192783	0.166	0.4	4.712624035993547e-56	H2AFJ
2.762575399280592e-60	-0.5141039368178442	0.14	0.364	6.014402901773776e-56	CYSTM1
3.4864518493095134e-60	-0.5670888683704804	0.823	0.896	7.590354321131742e-56	FOS
4.198007834966352e-60	-0.5400518481346455	0.164	0.395	9.139482857505246e-56	DBI
4.6344912886583143e-60	-0.6759543046272027	0.173	0.399	1.0089750984538017e-55	MYADM
4.8147905108165395e-60	-0.5989456532626447	0.118	0.323	1.0482280421098688e-55	PKIG
1.391688595557893e-59	-0.5011429346395664	0.123	0.334	3.0298452413890888e-55	PSMD8
1.9829734388465586e-59	-0.5429015151739494	0.8	0.913	4.317131473712843e-55	ADIRF
3.8255993941197953e-59	-1.6210303678359406	0.248	0.096	8.328712440938206e-55	HBB
3.647205319989984e-58	-0.5230799557314589	0.311	0.578	7.940330702150194e-54	CLIC1
1.102401936142295e-57	-0.5689688969429341	0.65	0.814	2.4000392551753906e-53	FOSB
1.4985396130757012e-57	-0.7303013098985335	0.066	0.229	3.2624705916271093e-53	FZD1
1.5676477647527166e-57	-0.5001030348866589	0.228	0.481	3.4129259486431392e-53	PSMB1
1.7837772427156192e-57	-0.5152282250118725	0.128	0.336	3.8834614351161745e-53	GNG11
2.027786956839691e-57	-0.6629485250458107	0.146	0.355	4.414694983735691e-53	TPPP3
5.76973726274543e-57	-0.47421693183905944	0.217	0.467	1.2561294994723076e-52	GABARAPL2
8.572814588332826e-57	-0.5294990032325886	0.151	0.368	1.8663874640259394e-52	PACSIN2
1.4945997040443617e-56	-0.6780464167813494	0.034	0.173	3.25389301567498e-52	AC007952.4
2.2466094077231495e-56	-0.4848279215617022	0.534	0.764	4.891093341554069e-52	CALM2
4.615783747813263e-56	1.1339297089435831	0.403	0.249	1.0049022797364255e-51	FSTL1
4.701948881925603e-56	-0.5255499052833261	0.119	0.316	1.023661291084023e-51	MRPS6
5.0753755569442255e-56	-0.4387400507013708	0.215	0.467	1.1049600125023273e-51	CAV2
8.159112093779658e-56	-0.5185530937183673	0.166	0.391	1.7763202939367693e-51	ISYNA1
8.794228725845395e-56	-0.794716657819913	0.267	0.495	1.914591535903801e-51	IGFBP5
1.637221027040551e-55	-0.45614065102616985	0.157	0.382	3.5643938979699836e-51	SYPL1
1.859915920591927e-55	-0.5045507891472742	0.337	0.605	4.049222950720684e-51	SUMO2
2.1910946730894687e-55	-0.501913455345439	0.273	0.531	4.770232212783082e-51	PRDX1
3.451286186133119e-55	-0.5505352999433987	0.095	0.276	7.513795155830413e-51	IER5
6.229665000277176e-55	0.396002632873917	0.483	0.281	1.356260367210344e-50	PTN
6.719012011844893e-55	-0.5265158317993359	0.135	0.339	1.4627961050987517e-50	SRI
1.4408821693728465e-54	-0.4837517299758147	0.15	0.364	3.136944570941624e-50	RNH1
1.79190797366725e-54	-0.5418824515424197	0.172	0.396	3.90116284947097e-50	NDRG2
2.856448077671483e-54	-0.4548480081945465	0.178	0.407	6.218773109898586e-50	ISCU
5.769697701506907e-54	-0.5261472109219125	0.16	0.371	1.2561208865950687e-49	RBP1
1.03270913231982e-53	-0.45897222109154057	0.12	0.316	2.24831105197348e-49	PGRMC1
1.1427381406065066e-53	-0.5447697310391262	0.081	0.251	2.4878552059144253e-49	MAFB
1.4071204449356942e-53	-0.6354064665781924	0.026	0.152	3.0634419206695e-49	FGD4
1.9265428843938416e-53	-0.6278533132222472	0.037	0.173	4.194276513613833e-49	DACH1
5.700924097175894e-53	-0.45237712967004606	0.164	0.382	1.241148185196164e-48	SQSTM1
1.73201578530175e-52	-0.42746178495937526	0.064	0.222	3.7707715661804396e-48	IDH3G
2.0810710985044783e-52	-0.4798866501130308	0.234	0.477	4.5306998885540995e-48	UBA2
3.7331815837876106e-52	-0.43709937050971215	0.686	0.868	8.127509626064007e-48	ACTG1
5.571474611684768e-52	-0.46905045986633565	0.214	0.449	1.2129657377098908e-47	GPRC5C
6.805708585962255e-52	-0.8596585953007344	0.076	0.234	1.4816708162498426e-47	IFIT3
1.1949577853455919e-51	-0.5025314733367872	0.126	0.319	2.601542594475888e-47	LRPAP1
3.080274450716323e-51	-0.4322676725536292	0.133	0.333	6.706065506654506e-47	VDAC2
9.570366423480787e-51	-0.4381965387998561	0.218	0.456	2.083564474056002e-46	EMP2
9.729750613274072e-51	-0.5774960918902867	0.155	0.355	2.118264006015898e-46	ANXA1
1.389360637144049e-50	-0.6478230730047766	0.011	0.114	3.024777043126309e-46	COLEC11
3.1693708864571222e-50	-0.5009914589397555	0.39	0.637	6.900037356905801e-46	MYL12B
3.1717268746622543e-50	-0.5743545213034302	0.441	0.664	6.905166578827194e-46	HLA-C
4.359517319468498e-50	-0.5570358279162634	0.103	0.277	9.491105156214867e-46	GYPC
3.3179875056202495e-49	0.8680613215546092	0.12	0.021	7.223590598485846e-45	OGN
7.041967675129325e-49	-0.5006427894394467	0.066	0.217	1.5331067825524053e-44	UBE2S
1.5434478689264108e-48	-0.6186621882606034	0.174	0.372	3.360240355439689e-44	INTS6
3.7877288163917055e-48	-0.5140104086695332	0.22	0.439	8.246264406166382e-44	TGFB1I1
4.369790254311812e-48	-0.46111291418243516	0.09	0.255	9.513470362662246e-44	GMFG
6.783613428497741e-48	-0.447596993267126	0.073	0.228	1.4768604795182432e-43	SNRK
6.915537413967783e-48	-0.3984074368545052	0.127	0.315	1.505581650394926e-43	CTSZ
1.0704535144210156e-47	-0.4020505362304561	0.039	0.167	2.330484346245993e-43	PPARG
1.2751166295949162e-47	-0.3277506596278128	0.204	0.426	2.776056414291092e-43	NFKBIA
2.2052310256958527e-47	-0.3915045342058445	0.125	0.312	4.8010084660424406e-43	FKBP8
4.490544826081965e-47	-0.3922546209419061	0.093	0.259	9.776365140863045e-43	PSMA3
5.416095606731499e-47	-0.47240876176749524	0.234	0.458	1.1791381745415147e-42	RTN4
6.573930341996222e-47	-0.39555957879162107	0.149	0.346	1.4312103747559974e-42	NDUFB8
9.01459978528822e-47	-0.537494322728546	0.181	0.384	1.9625685192550983e-42	LY6E
1.5971101644491328e-46	-0.41077133616602013	0.09	0.255	3.4770685390222066e-42	PSMB2
3.1148256183849226e-46	-0.5522606464703275	0.312	0.536	6.781286853785815e-42	DUSP1
3.714109227516717e-46	-0.47686157392340733	0.061	0.203	8.085987199226644e-42	TYMP
4.259253276111998e-46	-0.40312203615082365	0.231	0.459	9.272820307423431e-42	SAP18
6.652029690176692e-46	-0.372838263166277	0.17	0.379	1.4482133838483675e-41	ATP6V0E1
1.2758281029113613e-45	-0.4088555626795931	0.148	0.342	2.7776053628483246e-41	POMP
1.3125908358687194e-45	0.9854753541661208	0.102	0.015	2.857641508769789e-41	DGKI
1.4686663798064816e-45	0.8844711112033047	0.102	0.015	3.197433575476691e-41	SCUBE3
1.5505680315532706e-45	1.1082351932249332	0.172	0.056	3.3757416614946254e-41	CRABP1
1.5552528048052863e-45	-0.43219335274214954	0.206	0.423	3.3859408813415887e-41	CRIP2
1.9611023577160966e-45	-0.4284677323081123	0.233	0.455	4.2695159429837136e-41	CEBPB
3.108203688288537e-45	-0.38696416113195775	0.101	0.267	6.766870249772974e-41	GHITM
5.49858439382353e-45	-0.5775954288478853	0.333	0.555	1.1970968083793208e-40	ITM2C
1.297742519549558e-44	-0.3410405817999034	0.316	0.574	2.8253152393113427e-40	IFITM2
1.6157180645585176e-44	-0.32125662376473807	0.075	0.226	3.5175797983503487e-40	ARL2
3.6111405967841867e-44	-0.2989799437691263	0.087	0.247	7.861814193258853e-40	ZBTB16
4.523406088927507e-44	-0.4291743756472417	0.207	0.419	9.847907396204074e-40	TPI1
5.487422222129746e-44	-0.3772772779735476	0.102	0.266	1.194666691979867e-39	GSTO1
6.1014360089188e-44	-0.34341278472841963	0.139	0.325	1.3283436335017119e-39	SRSF9
7.806171153515168e-44	-0.6389134290560432	0.355	0.563	1.699481521831787e-39	KLF2
1.0203438326118648e-43	-0.3871055154741865	0.138	0.32	2.221390557979291e-39	MGLL
1.1437328796792158e-43	-0.37083272818000446	0.096	0.256	2.4900208523496207e-39	TBCB
1.2034069447082198e-43	-0.49175688956195907	0.275	0.505	2.6199372593242653e-39	RPS26
1.2534198140765155e-43	-0.4241220925002903	0.066	0.207	2.728820277225982e-39	PLSCR1
1.2977611744077499e-43	-0.5177517799425915	0.024	0.131	2.825355852803112e-39	PTH1R
1.5842203357875105e-43	0.7171109226293627	0.108	0.019	3.449006093042989e-39	ZFHX4
1.7336783041979206e-43	-0.44871402136969984	0.03	0.141	3.774391036069293e-39	TM4SF1
2.3019926856224175e-43	-0.39080518732861247	0.149	0.336	5.011668275868565e-39	COMT
2.6580073925199485e-43	-0.31513432558390964	0.145	0.335	5.7867478942551797e-39	PSMB6
4.214483829942988e-43	-0.3421776189198469	0.13	0.311	9.17535274616888e-39	FAM96B
5.192847261522421e-43	-0.4800591728679918	0.069	0.208	1.1305347773060463e-38	IDI1
5.243288978756059e-43	-0.36978121936905295	0.088	0.242	1.1415164435649816e-38	PGK1
6.279470550928835e-43	-0.315550882917526	0.211	0.432	1.3671035336427166e-38	VPS28
6.7933696017672756e-43	-0.394732019127089	0.103	0.265	1.4789844960007535e-38	NDUFAF3
8.938073434447646e-43	0.7731322191437742	0.585	0.549	1.945907967413597e-38	RPLP0
9.031588497352839e-43	-0.3528818523601218	0.133	0.313	1.9662671317586866e-38	EIF1B
1.4061809840568518e-42	-0.3684775256776288	0.052	0.181	3.061396620390172e-38	NQO2
1.536020067954236e-42	0.9844515705877526	0.241	0.113	3.3440692899431674e-38	FBN1
1.777143255686273e-42	-0.3530393106049099	0.181	0.383	3.869018581954585e-38	FOXC1
2.55937633582393e-42	-0.3536452063533937	0.174	0.372	5.572018220722279e-38	NDUFC2
3.2193834498032775e-42	-0.407014170954197	0.049	0.174	7.008919708566715e-38	ANGPT1
3.3588833158145085e-42	-0.4502725151458282	0.329	0.553	7.312624866859767e-38	ANXA2
3.7508320061772957e-42	-0.33495493782473384	0.151	0.338	8.165936360648591e-38	SRP9
3.9181284994804277e-42	-0.38765816888422533	0.092	0.246	8.530157556218839e-38	AIG1
4.823292184737085e-42	-0.4821986331743342	0.133	0.305	1.050078941539111e-37	RARRES2
5.346322149317437e-42	-0.3648190930946429	0.109	0.275	1.1639477951278993e-37	RAD23A
6.096088709523486e-42	-0.3397006059751648	0.082	0.23	1.3271794729503582e-37	SDHD
6.113279234409082e-42	-0.2984047311722047	0.261	0.494	1.3309220221232013e-37	CSRP2
7.100095837098437e-42	-0.3772791713851289	0.14	0.319	1.5457618646947007e-37	SDCBP
9.570226316646972e-42	-0.34053840863547324	0.179	0.381	2.0835339713972123e-37	PDLIM1
1.6755969495056306e-41	-0.5213169055797193	0.085	0.23	3.6479421187687085e-37	KCNE4
1.6798586611100295e-41	-0.35720910700235686	0.14	0.32	3.657220291102645e-37	CHMP5
1.8763440303038776e-41	-0.38276858337189346	0.126	0.297	4.084988588374572e-37	CDKN1C
2.7543187613395577e-41	-0.4689382420153704	0.059	0.189	5.996427375312351e-37	SYDE1
2.784656216813743e-41	-0.48887758414491944	0.051	0.175	6.062475049625199e-37	IFIT1
3.068948577913936e-41	-0.3685973025555792	0.096	0.252	6.681407948976431e-37	HERPUD1
3.52225449280649e-41	-0.34742483676022357	0.024	0.127	7.66830025628901e-37	SLC25A4
6.713019099435893e-41	-0.41056348571057844	0.095	0.247	1.4614913881381883e-36	ADI1
1.0079629419322373e-40	-0.41342910231370267	0.109	0.268	2.194436120880674e-36	ESAM
1.1115470466145384e-40	-0.4446210366249106	0.173	0.36	2.4199490751845115e-36	VASN
1.5283651586808248e-40	-0.46388695552574366	0.13	0.296	3.327403786964024e-36	DDIT4
1.749943991077396e-40	-0.38111697184326365	0.06	0.19	3.809803062974599e-36	FAM162B
2.058832551320286e-40	-0.369125496727069	0.04	0.155	4.482284347479394e-36	HIGD1A
2.374296473521002e-40	-0.4062577507424483	0.446	0.679	5.169080852502574e-36	SKP1
3.5948508965652736e-40	0.9825891063618055	0.278	0.146	7.826349886912257e-36	DCN
4.10441153370198e-40	-0.3102628798335356	0.131	0.304	8.935714350022582e-36	SNRPB
4.6433977110270635e-40	-0.34844507754185683	0.184	0.381	1.010914115667702e-35	PRDX5
5.703834154435567e-40	-0.3095710130325666	0.153	0.339	1.2417817337621673e-35	GADD45GIP1
6.3237319789425976e-40	0.5417435145216989	0.712	0.69	1.376739689135593e-35	XIST
6.334279399599932e-40	-0.3445302693414726	0.101	0.256	1.3790359680869012e-35	TMEM230
6.8314345881080415e-40	-0.4235843636108614	0.08	0.22	1.4872716241770017e-35	HEXIM1
7.746307563116315e-40	-0.29442421652501394	0.065	0.199	1.686448619566053e-35	SLC39A1
7.959444709313642e-40	-0.30944089990946266	0.131	0.302	1.7328507076646731e-35	NUDC
1.0380611635932972e-39	-0.3276596188004026	0.219	0.434	2.2599629592589674e-35	EFHD1
1.0498513668864784e-39	-0.5851109740666143	0.94	0.92	2.2856314108485523e-35	MT-ND1
1.2474640826387782e-39	-0.2958754465958635	0.054	0.179	2.715854054312884e-35	IFITM1
1.608357402931706e-39	-0.3603474263723402	0.074	0.211	3.501554901922617e-35	PUF60
1.6187282783193866e-39	-0.4117964474136522	0.291	0.515	3.524133334729137e-35	GPX4
1.708999168358958e-39	-0.3531388476184344	0.054	0.179	3.720662089434287e-35	DDIT3
2.3389783373806453e-39	-0.6069669664318801	0.062	0.187	5.092189738311403e-35	FHL2
2.7436215637355327e-39	-0.31351417688464045	0.079	0.22	5.973138506408629e-35	EMC7
2.863778055649532e-39	-0.3019751113099156	0.16	0.346	6.234731204954596e-35	BLOC1S1
2.9906701434436214e-39	-0.31264264735286984	0.127	0.296	6.510987969291108e-35	SUMO1
3.3603525707328676e-39	-0.3759897873471387	0.123	0.286	7.315823581742526e-35	MINOS1
4.7643437281524146e-39	-0.2721203523922324	0.172	0.364	1.0372452730560622e-34	DRAP1
4.866494934165417e-39	-0.34269846295952355	0.168	0.357	1.059484612117153e-34	ILK
5.4388654706480875e-39	-0.4145692222724231	0.05	0.169	1.1840954016147952e-34	SFT2D1
5.764352964727958e-39	-0.33592644413481265	0.315	0.552	1.2549572839509237e-34	MGST3
8.126745103733333e-39	-0.3390674500693982	0.196	0.398	1.769273676533784e-34	TRMT112
8.724597349256831e-39	-0.2680287180986918	0.173	0.367	1.8994320889067048e-34	UBXN1
1.054088111213915e-38	-0.285894243130433	0.124	0.29	2.294855226923814e-34	RNASEH2C
1.1108030054911339e-38	-0.2937877678197476	0.209	0.42	2.4183292232547477e-34	NDUFB10
1.8477648859711293e-38	-0.422294796573941	0.434	0.648	4.022768933247746e-34	DYNLL1
2.123215741920317e-38	-0.3861799746905519	0.181	0.368	4.622452991734722e-34	ATP6AP2
2.2978950865448584e-38	-0.5646622978612961	0.033	0.136	5.002747392916811e-34	SPRY1
2.4644483234914117e-38	-0.3244543254374371	0.035	0.143	5.365350445073153e-34	DOCK8
2.9058445342623063e-38	-0.28918772278480476	0.083	0.225	6.326314135542467e-34	ECH1
2.9128607265528835e-38	-0.359449621677307	0.102	0.252	6.341589087778283e-34	TBX2-AS1
3.4976080714146507e-38	-0.3173550682408923	0.173	0.361	7.614642532276836e-34	REEP5
4.156782663052746e-38	-0.2802207600847284	0.139	0.312	9.049731535732134e-34	UBE2B
5.688687151701119e-38	-0.2799944657210729	0.09	0.235	1.2384840797968506e-33	SMDT1
6.095384449059059e-38	-0.33380641549900314	0.051	0.168	1.3270261484046478e-33	AKR7A2
7.551930214497142e-38	-0.41137826520343124	0.503	0.724	1.644130726998173e-33	SRP14
8.609123430590622e-38	-0.44006225854666436	0.067	0.195	1.874292262073884e-33	MX2
1.4798763183646388e-37	-0.3722222775158559	0.369	0.598	3.221838732711655e-33	TSC22D1
1.6736474111961321e-37	-0.6559573337413795	0.187	0.36	3.6436977789150993e-33	CTGF
2.0161727671039955e-37	-0.3317273140612589	0.051	0.168	4.3894097312621084e-33	NAPA
2.5032506346959294e-37	0.32067426091929274	0.946	0.954	5.449826956796508e-33	RPL13
3.029515794493762e-37	-0.3217122780363919	0.212	0.415	6.595558836192369e-33	DAD1
4.990255231344282e-37	-0.44795123670895176	0.105	0.251	1.0864284664159637e-32	IFI44L
5.129279446752629e-37	-0.331649579729669	0.172	0.354	1.1166954283525148e-32	SNX3
6.3149698205455335e-37	-0.2791667015964254	0.085	0.224	1.374832079630968e-32	POLR2K
7.415132597975899e-37	0.42018109534387627	0.845	0.812	1.6143485179053328e-32	RPS12
1.0396743392130944e-36	-0.28700343195073164	0.083	0.22	2.2634750039008277e-32	MDH1
1.0629899696403246e-36	-0.41988946566594487	0.176	0.352	2.3142354629039507e-32	GJA4
1.3821423908441253e-36	-0.2876870182833795	0.123	0.283	3.0090621991067455e-32	NDUFV2
1.4627325919239392e-36	-0.4775966847290949	0.247	0.427	3.184515125877608e-32	STEAP4
2.0962220404672407e-36	-0.2911372632722381	0.083	0.22	4.56368500430123e-32	MRPL43
3.448809999193424e-36	1.0055748160132065	0.143	0.047	7.508404249244003e-32	GJA1
6.337137088200149e-36	-0.3307165816824953	0.447	0.669	1.3796581154720545e-31	FRZB
6.61909224423643e-36	-0.2552201348763792	0.088	0.228	1.441042572492713e-31	STRAP
7.450732188689878e-36	-0.33054344922459133	0.395	0.632	1.6220989047996733e-31	CHCHD2
8.185517097959714e-36	-0.3108960277199778	0.077	0.208	1.7820689273968094e-31	RRAGA
8.869495879107112e-36	-0.3753099439686455	0.089	0.224	1.9309779478404092e-31	NBL1
1.25687620888585e-35	-0.29391969918922856	0.183	0.367	2.736345194365384e-31	DDAH2
1.3464738424423208e-35	-0.29701563000307685	0.298	0.524	2.9314082023811763e-31	CNBP
1.5785725220573024e-35	-0.39104846269943994	0.019	0.104	3.436710237770953e-31	FOXD1
1.8238483449944465e-35	-0.2930174049934944	0.148	0.318	3.9707002318874094e-31	ADH5
2.182421796955192e-35	-0.25122958664111605	0.128	0.289	4.751350494151148e-31	VPS29
2.451286445676757e-35	-0.39004994012282745	0.667	0.816	5.336695720882868e-31	FTL
2.9717884254016854e-35	-0.3235098419254385	0.066	0.189	6.469880580942009e-31	BLVRB
3.021818638695735e-35	-0.5100299287759227	0.191	0.364	6.578801358304485e-31	SAT1
3.0778991466614855e-35	1.0436748565917682	0.4	0.306	6.70089423219672e-31	COL4A2
3.3391143089957874e-35	0.36680267853177106	0.806	0.829	7.269585762114729e-31	RPL37A
3.402125922108455e-35	0.9023417662157511	0.578	0.543	7.406768345022318e-31	FN1
3.9252783485463054e-35	-0.32662239101398693	0.844	0.943	8.545723492620162e-31	RGS5
5.120622890535544e-35	-0.32933829165962475	0.039	0.142	1.1148108094984933e-30	RNF5
6.347818931702843e-35	-0.31714662929744697	0.177	0.355	1.3819836596210258e-30	RPS10
6.411606660457593e-35	-0.3183354506160754	0.168	0.343	1.3958708860482227e-30	TMEM47
6.828813022823994e-35	-0.27397102758452974	0.146	0.315	1.4867008831990117e-30	ESD
6.909763784806184e-35	-0.28335411850768155	0.178	0.36	1.5043246735901542e-30	SSB
7.512510038850798e-35	-0.2628761914133968	0.091	0.229	1.635548560558207e-30	PSMB8
8.866175740898176e-35	-0.3035257240163678	0.138	0.302	1.930255120550942e-30	ARPC1A
8.900874639356795e-35	-0.49902358820111026	0.127	0.275	1.9378094177343678e-30	RERGL
1.0333984113309467e-34	-0.2978342872372306	0.142	0.304	2.249811681308604e-30	LAMTOR5
1.2850830719216976e-34	-0.2991269383607307	0.062	0.18	2.7977543558807277e-30	CBR1
1.9223006494363961e-34	-0.2612436465018153	0.203	0.397	4.185040743887978e-30	DYNLRB1
1.9245073672738176e-34	-0.34739948813761323	0.415	0.652	4.189844989291828e-30	RAC1
1.946266941871532e-34	-0.2777495657476048	0.087	0.223	4.2372177591485124e-30	YPEL3
2.274757223411175e-34	-0.2837062908944339	0.159	0.33	4.9523739510884686e-30	TERF2IP
2.275902063257384e-34	-0.37753067491713255	0.399	0.618	4.9548663819176504e-30	PEBP1
2.4144881577575326e-34	-0.3737564873136684	0.076	0.202	5.256582168253924e-30	TMEM204
2.8364525990190322e-34	-0.33878503553566897	0.062	0.179	6.175240953324335e-30	JADE1
3.484102772486119e-34	-0.3760632588739643	0.57	0.749	7.58524014597953e-30	ZFP36
3.546799461835174e-34	-0.34472985585824434	0.671	0.82	7.721737108361357e-30	ITM2B
3.578140888317557e-34	-0.40218353029651516	0.018	0.101	7.789970527956153e-30	OAS1
4.047942871080155e-34	-0.39534493397479187	0.052	0.161	8.812776424628606e-30	PLAT
4.607897965059441e-34	-0.32488208481010505	0.252	0.458	1.0031854659730909e-29	LEPROT
4.932454402296155e-34	-0.28017021370978457	0.078	0.205	1.073844647923896e-29	LARP7
5.49155508658008e-34	-0.2980827799883847	0.18	0.357	1.1955664578993492e-29	NDUFB4
5.745603466651338e-34	-0.31329426092598434	0.079	0.206	1.2508753307246628e-29	IAH1
6.36415079691445e-34	-0.3359822338503604	0.196	0.379	1.3855392699962448e-29	TSC22D3
6.670238189300971e-34	-0.2683216062645213	0.088	0.222	1.4521775561927145e-29	PSMC1
6.84888007046154e-34	-0.36021757239882335	0.095	0.23	1.4910696801401817e-29	CDS2
8.233877959447847e-34	-0.3594788748788118	0.393	0.617	1.7925975705513908e-29	CFL1
8.622617928685246e-34	-0.347982744066285	0.044	0.147	1.877230149254065e-29	LURAP1L
8.625164811314709e-34	1.1431513393207264	0.319	0.205	1.8777846310713253e-29	COL6A3
9.914388642454716e-34	-0.26519360718537244	0.126	0.279	2.1584615513488163e-29	NDUFB9
1.4859812112068334e-33	-0.3003566305623686	0.036	0.135	3.2351296949183967e-29	PDCL3
1.9608175304101584e-33	-0.4234158940338032	0.065	0.18	4.268895845455956e-29	HMOX2
2.075928005241081e-33	-0.280866358168683	0.165	0.337	4.519502860210357e-29	TAF7
2.111186075362209e-33	-0.27614973358852124	0.287	0.51	4.5962632046710654e-29	SOD1
2.3548076832687932e-33	-0.40225522349014886	0.228	0.408	5.12665180724449e-29	CYBA
2.5201072621235683e-33	-0.2640700345575031	0.126	0.278	5.486525520369221e-29	SCAND1
2.8953373243501563e-33	-0.26005796585356444	0.109	0.253	6.303438888842726e-29	PDCD5
3.1800153609794894e-33	-0.288182483004334	0.088	0.219	6.923211442388447e-29	RAB5C
3.787887093118603e-33	-0.3154390983890316	0.309	0.534	8.246608990428512e-29	JAK1
4.217798664340571e-33	-0.3251551551104295	0.162	0.329	9.182569472135857e-29	SORBS3
4.396932207436723e-33	0.8555664691205503	0.16	0.062	9.572561108810489e-29	PTPRD
4.719540576038217e-33	-0.3988455843095491	0.253	0.443	1.0274911788092802e-28	LGALS3BP
5.080628410549401e-33	-0.26579667553681685	0.073	0.195	1.10610361126071e-28	GBP4
5.204013378629262e-33	-0.25902082660559833	0.094	0.228	1.1329657526613765e-28	PSMB7
7.444718956915228e-33	-0.28878657100102	0.14	0.297	1.6207897641100144e-28	PLEKHH3
8.803436323104851e-33	-0.2643055274959374	0.087	0.217	1.9165961219031572e-28	GADD45A
9.484268546732778e-33	-0.3416655091058982	0.206	0.388	2.064820105309193e-28	DMD
1.1505304965040239e-32	-0.2962317882830465	0.051	0.157	2.5048199439389104e-28	SVBP
1.4401048667463077e-32	-0.2837449884646619	0.107	0.247	3.1352523053933865e-28	SRGN
1.6566864636673455e-32	-0.25203725032327084	0.204	0.393	3.6067721000501776e-28	GNAI2
1.983025775116998e-32	-0.2891352352830504	0.109	0.249	4.317245415007217e-28	PRRX2
2.89090788202792e-32	-0.31898802854674035	0.168	0.333	6.293795549962984e-28	BRD2
2.9067329874693624e-32	-0.25328735506325484	0.141	0.299	6.328248387019549e-28	MICU3
3.127101524988828e-32	-0.26608783428581106	0.209	0.397	6.808012730053177e-28	SPCS2
3.4396732603397795e-32	-0.2521425671066231	0.219	0.412	7.4885126550857335e-28	CLTA
3.4547400272502086e-32	-0.3345922063843767	0.141	0.296	7.521314513326429e-28	IFI27L2
3.7345843386840856e-32	-0.34262421616514127	0.046	0.148	8.130563563749123e-28	HINT2
5.424200767523361e-32	0.8695650618226642	0.156	0.062	1.180902749097511e-27	SATB2
5.446942392789228e-32	0.709223398675191	0.119	0.036	1.185853828334143e-27	GRP
5.4639772074847e-32	-0.31945109369323266	0.235	0.43	1.189562477841494e-27	INPP4B
6.996824663480061e-32	-0.3754124610873557	0.729	0.842	1.5232786974862441e-27	IFITM3
8.441222288830258e-32	1.0223479364772479	0.396	0.314	1.8377385045012355e-27	MTRNR2L8
8.679949555191161e-32	-0.3161420870209075	0.069	0.185	1.8897118176606677e-27	ACYP1
1.1230145993015739e-31	-0.3219192787362545	0.07	0.186	2.4449150841394565e-27	CYTH2
1.3152713669970724e-31	1.0856205509917984	0.321	0.215	2.863477293089326e-27	OLFML2B
1.3195536721284138e-31	-0.4152340163682481	0.054	0.158	2.8728002995907697e-27	FRMD3
2.6202842369777384e-31	-0.2958124895966472	0.134	0.283	5.7046208123242345e-27	ITIH5
2.6523683471067583e-31	-0.2705517171696801	0.109	0.247	5.774471128486123e-27	GTF2A2
3.057142904175584e-31	-0.2680377871030034	0.09	0.217	6.655705816680663e-27	MRPL32
3.5605662782120683e-31	-0.2801542847492937	0.152	0.309	7.751708844295494e-27	HSBP1
3.8995167922347046e-31	-0.2647767973402677	0.091	0.219	8.489638008374175e-27	TKT
4.661154111642906e-31	-0.26609777378327604	0.068	0.182	1.0147798616457771e-26	MAGOH
5.75792334772374e-31	-0.2591944994094051	0.058	0.166	1.2535574920329354e-26	CCDC115
7.735525335801905e-31	-0.2993606704752958	0.249	0.439	1.6841012208574328e-26	PPDPF
8.094587568333858e-31	-0.32403286233571227	0.061	0.17	1.7622726595019642e-26	GBP1
8.80491960400957e-31	-0.27979744623902736	0.1	0.231	1.9169190469889234e-26	MAP1LC3A
9.304345966895718e-31	-0.2703572086449706	0.181	0.351	2.0256491604528668e-26	NME3
9.399848792373102e-31	-0.32560130085889194	0.076	0.194	2.046441080587548e-26	TOB1
1.0939363556736032e-30	-0.2620467488247975	0.177	0.345	2.3816088399370015e-26	PCBP1
1.5367984352420392e-30	-0.6207049406098781	0.064	0.17	3.3457638733654436e-26	IGFBP3
1.9966538191500372e-30	-0.2760537141193409	0.266	0.468	4.346915029671546e-26	HINT1
2.0698535027580587e-30	-0.2795043913825307	0.104	0.237	4.5062780608545694e-26	C1QBP
2.836689987649164e-30	-0.3163012473266672	0.075	0.192	6.175757772110995e-26	RARRES3
2.93693954324387e-30	-0.28156970301147555	0.06	0.167	6.394011079596229e-26	HAX1
3.203596746831039e-30	-0.3192009880207882	0.38	0.589	6.974550477525856e-26	BTF3
3.513320322219849e-30	-0.3116792844364855	0.157	0.311	7.648849673504833e-26	SASH1
3.875798764291302e-30	-0.25236385517321813	0.181	0.348	8.438001489738594e-26	HNRNPH3
4.959736677418944e-30	-0.26571428449411216	0.041	0.134	1.0797842720408783e-25	PIH1D1
5.303145444033121e-30	-0.2761000969124373	0.061	0.169	1.1545477946204509e-25	PQLC3
5.879202588655856e-30	-0.27514513376154226	0.156	0.309	1.2799611955762664e-25	CSTB
7.83307622260944e-30	-0.2625652572422117	0.132	0.278	1.7053390244243012e-25	AXL
9.746501434379544e-30	-0.48143087038554677	0.415	0.606	2.12191082727877e-25	TUBA1A
1.483052211702678e-29	-0.29252018672061597	0.199	0.37	3.2287529700979004e-25	ATF4
1.571364891641645e-29	-0.27937274614629937	0.204	0.38	3.4210185055930253e-25	IER5L
2.1530326827948912e-29	-0.25596663918976104	0.181	0.347	4.687367453712758e-25	SERPINB6
2.9104640147022315e-29	-0.47001582884430115	0.065	0.17	6.336371206408228e-25	KLF4
3.1789937171284433e-29	-0.3071128325294106	0.074	0.187	6.920987221560334e-25	RERG
3.600213876360236e-29	-0.37264520671091184	0.317	0.513	7.83802563022387e-25	PGF
4.3287563584489746e-29	-0.35877490593785155	0.189	0.35	9.424135467979262e-25	H1FX
5.824887481495482e-29	-0.2553574937549188	0.082	0.199	1.2681362535963814e-24	EIF6
6.400843840481619e-29	-0.3334196696204325	0.035	0.122	1.3935277125112532e-24	H2AFX
6.71496531032318e-29	0.8164148958032837	0.141	0.055	1.4619150977104595e-24	FAT3
6.856445453965455e-29	-0.26544142396388204	0.213	0.392	1.4927167397828192e-24	TNS2
7.57838786148836e-29	-0.2642981791145227	0.068	0.177	1.6498908213246309e-24	SNRPN
9.035826721300822e-29	-0.4121937469559579	0.034	0.118	1.967189835494402e-24	LMCD1
1.0135769652829073e-28	-0.27305954442504876	0.081	0.197	2.2066584111174175e-24	UBE2E3
1.2030805219743887e-28	-0.2831144947018651	0.303	0.511	2.6192266043904417e-24	SLC25A3
2.0205267933859697e-28	-0.29113489926915737	0.083	0.198	4.398888881880595e-24	VASP
3.6428819616998e-28	-0.2541244967813925	0.141	0.285	7.930918318816635e-24	NUPR1
3.9355795936195204e-28	-0.31688143403675784	0.243	0.422	8.568150333269057e-24	KLF6
4.267271142931997e-28	0.7466629042431348	0.116	0.039	9.290276005277251e-24	CXCL12
5.072322107594349e-28	-0.32620604895226357	0.201	0.363	1.1042952460443656e-23	PPP1R14A
5.876780616620574e-28	-0.29272022697365585	0.046	0.137	1.2794339080444652e-23	SYNGR1
6.072664307088658e-28	-0.2546230138383784	0.072	0.181	1.3220797462962717e-23	DEGS1
8.737668678924888e-28	-0.26512455264894097	0.349	0.556	1.9022778480887372e-23	EIF4A2
1.0378631314714378e-27	-0.2738839576961537	0.084	0.199	2.2595318235264672e-23	FADS1
1.2181139494275833e-27	-0.42302157796513856	0.041	0.129	2.6519558792987916e-23	SREBF2
1.6602329943260402e-27	-0.40868876934231735	0.137	0.269	3.6144932519472224e-23	GPM6B
1.9087927508346582e-27	0.8867730802473549	0.14	0.057	4.1556326978421345e-23	CCDC3
2.473879005884558e-27	-0.36185319141619815	0.026	0.102	5.385881983711271e-23	IRX3
3.4011611111099704e-27	-0.2645691166866686	0.029	0.106	7.404667854997516e-23	TUBB2A
3.514798787715295e-27	-0.34651877004060294	0.412	0.607	7.652068440734968e-23	TXNIP
3.5739883646420734e-27	-0.28687423917207544	0.049	0.141	7.780930068662257e-23	IFI35
3.608820854986976e-27	-0.2673797213301052	0.043	0.131	7.856763883392146e-23	NUTF2
3.794500336758106e-27	-0.2786103306134855	0.132	0.268	8.261006683156073e-23	COX7A1
4.447487695043854e-27	-0.34048472101865057	0.485	0.68	9.682625460879973e-23	EPS8
7.112457884241222e-27	-0.26533266891207763	0.071	0.176	1.5484532059781565e-22	RAB11B
9.275455802891657e-27	-0.3160381901679026	0.593	0.762	2.0193594828475427e-22	SEPT7
1.3086315251628122e-26	0.9267335443941502	0.193	0.101	2.8490216934319586e-22	EPHA3
1.6177727470460302e-26	-0.2973791646447652	0.442	0.657	3.5220530475939125e-22	LAPTM4A
1.733371285842497e-26	-0.3185063573311152	0.051	0.144	3.7737226264077003e-22	LDLR
1.948878998988208e-26	-0.30191033632264686	0.053	0.147	4.242904468697228e-22	GMDS
2.8842697276051733e-26	-0.2803167110417215	0.742	0.843	6.279343623969222e-22	RPS7
2.9026976947847285e-26	-0.28925814998909427	0.414	0.623	6.319463151315832e-22	S100A11
3.152871794869189e-26	-0.28669468805532006	0.056	0.151	6.864117184609712e-22	IER3IP1
3.5425345170462107e-26	-0.26068420361022837	0.082	0.191	7.712451897061305e-22	CD4
3.580407477199217e-26	-0.3490262546718427	0.075	0.179	7.794905118610416e-22	ENG
7.189446593284525e-26	1.0879245985077688	0.306	0.217	1.5652144178239741e-21	NET1
8.764566050240197e-26	-0.35447103672159685	0.116	0.238	1.9081336747977935e-21	ID2
2.09965216843092e-25	0.6913854642916732	0.133	0.053	4.571152735890956e-21	TNC
3.0594546810092155e-25	-0.33462236046351423	0.095	0.206	6.660738786025163e-21	AMOTL2
5.103857377361313e-25	-0.31358715037384677	0.432	0.645	1.1111607896253314e-20	MYH9
6.515879304517998e-25	-0.5907009146411953	0.083	0.183	1.4185720833866135e-20	APOLD1
8.183471164192231e-25	-0.2856663992684395	0.085	0.191	1.7816235071562905e-20	TSPAN4
8.841686765647329e-25	0.2966191423376938	0.825	0.835	1.92492362574908e-20	RPL13A
1.3355486003300302e-24	-0.2541610416517792	0.314	0.508	2.907622857778509e-20	TMBIM6
2.1247428979077623e-24	-0.2612139623416011	0.06	0.152	4.6257777630349894e-20	TSPAN31
2.205657320252548e-24	-0.30423124037654015	0.736	0.842	4.801936551921822e-20	CD63
3.701217285202849e-24	-0.28220832019283926	0.109	0.225	8.057920151615122e-20	EIF5A
3.856033193449508e-24	-0.2648495726569027	0.493	0.706	8.394969865458923e-20	CIRBP
3.875365139531708e-24	-0.25370388028739754	0.066	0.161	8.437057445274482e-20	RCAN1
5.010219559594933e-24	-0.2602045031555432	0.07	0.166	1.090774900319413e-19	YIF1A
2.4248901987101972e-23	-0.287379315733048	0.043	0.122	5.27922845161197e-19	ZNF503
2.4383566316218028e-23	-0.25143229907506437	0.14	0.267	5.308546222703827e-19	MYO6
3.0087124567187145e-23	0.8849761307851682	0.408	0.343	6.550267889522314e-19	SYNPO2
4.332695359656015e-23	-0.3227197734381299	0.044	0.122	9.43271106750711e-19	TAX1BP3
5.030245172558399e-23	0.36936181693911596	0.774	0.796	1.0951346765176891e-18	RPL28
5.732182124880236e-23	-0.2686482747376916	0.069	0.162	1.2479533704076762e-18	CBX7
1.5693580145216251e-22	-0.26616144678679865	0.031	0.101	3.41664933341503e-18	SERTAD3
1.7993443767551272e-22	0.7328626618801364	0.447	0.394	3.917352642633587e-18	PRRX1
1.944122827916433e-22	-0.26927559355870423	0.063	0.151	4.232549808656866e-18	RNF181
1.9533067949374724e-22	-0.3190660256079787	0.426	0.602	4.252544223258371e-18	PLAC9
2.285672590004608e-22	-0.3458781927076015	0.043	0.12	4.9761377956990324e-18	HIC1
2.3131120965521473e-22	0.8519886202570703	0.358	0.284	5.03587634540368e-18	LAMA4
2.97771723658069e-22	-0.307412831797821	0.082	0.18	6.48278819575982e-18	TRIB2
6.059479861164874e-22	-0.29378397488312347	0.052	0.134	1.3192093605742048e-17	ABTB1
1.1550427016166821e-21	-0.5173681570760087	0.043	0.115	2.5146434656896786e-17	RARRES1
3.58714361596255e-21	-0.28510320472640394	0.094	0.193	7.809570366312068e-17	GSTM3
4.4086427085148115e-21	-0.2623905073404079	0.047	0.124	9.598056040707596e-17	PTGIR
4.6997618501623435e-21	-0.25096868649712845	0.046	0.122	1.0231851523988438e-16	CTSA
7.987981510090823e-21	-0.4392296109649054	0.05	0.127	1.739063454561873e-16	IFIT2
1.297649724543154e-20	-0.3804050189188901	0.579	0.721	2.8251132153029006e-16	EGR1
1.3467625257556802e-20	0.6926190474016374	0.539	0.529	2.9320366948226915e-16	SLC7A2
1.358264741463538e-20	0.36016305967020656	0.76	0.759	2.9570781686402687e-16	RPL6
1.619481706270308e-20	-0.28007542183005674	0.116	0.223	3.525773622721087e-16	PHLDA2
3.230522127711488e-20	-0.37712725107377665	0.619	0.722	7.03316972424068e-16	MGP
5.977368902394265e-20	-0.2854518919575417	0.354	0.527	1.3013329837402554e-15	PMEPA1
9.432378312923828e-20	0.6186134396369396	0.467	0.435	2.0535230825066467e-15	APP
1.7858830267519811e-19	0.6410340150879006	0.116	0.052	3.888045937541738e-15	CTSK
1.825286639953119e-19	0.4173794890222533	0.67	0.709	3.9738315438419355e-15	RPL39
2.965562043942744e-19	-0.3046452492538918	0.09	0.181	6.4563251258677484e-15	NDUFA13
3.5281576659147425e-19	-0.32853324282804286	0.097	0.189	7.681152054462986e-15	TBX3
4.121250050337089e-19	0.870544310339656	0.146	0.077	8.972373484588877e-15	INHBA
6.854373361857894e-19	0.6109190976687509	0.529	0.513	1.4922656246100822e-14	A2M
2.5838963173472057e-18	0.2589029474971749	0.836	0.861	5.6254006724966016e-14	RPL34
2.9646354999125104e-18	-0.320433581171518	0.45	0.588	6.454307946859526e-14	ATF3
2.9713410133333414e-18	0.343416575897304	0.759	0.792	6.468906520128018e-14	RPS9
3.497805054439365e-18	-0.4559940899171171	0.041	0.105	7.615071384019942e-14	CYP26B1
5.13136343584883e-18	-0.29093487622724423	0.055	0.127	1.1171491336186488e-13	NDRG1
8.367990433389149e-18	0.6427628252961513	0.112	0.052	1.8217951972531515e-13	RAMP1
1.6383005344832797e-17	0.57103705001796	0.508	0.478	3.5667440936235485e-13	DST
1.6475026427457287e-17	0.7149536415190066	0.1	0.044	3.586778003521726e-13	COL12A1
1.7707014057925402e-17	-0.3005548634738471	0.599	0.759	3.8549940305509393e-13	BGN
2.2716496303425495e-17	0.7789971808485948	0.243	0.17	4.945608410218765e-13	COL5A2
2.681432541578117e-17	0.9141304544469904	0.261	0.19	5.837746786269718e-13	YBX3
3.4483334855717105e-17	0.8678838744044876	0.155	0.089	7.507366831438171e-13	DLX6-AS1
1.4689465983392464e-16	0.33813095593155307	0.716	0.755	3.1980436392443733e-12	RPL37
1.4958652755439414e-16	0.5536183196544232	0.104	0.048	3.256648291386715e-12	PPIC
5.51317756555468e-16	0.4748332223666054	0.124	0.061	1.2002738877969094e-11	OMD
1.4702727671053767e-15	0.6797693889743122	0.393	0.354	3.2009308412651155e-11	PABPC1
3.0503529592181515e-15	0.30399764064757884	0.813	0.813	6.640923427513837e-11	RPS8
4.187933695991982e-15	0.6929586717881011	0.232	0.165	9.117550449544144e-11	ITGAV
5.020910945190851e-15	0.6230777397886935	0.113	0.057	1.0931025218775002e-10	PTCH1
5.910453985335842e-15	0.6429247235060767	0.126	0.068	1.2867649371474663e-10	NREP
9.838424711505756e-15	0.5940689422103688	0.135	0.074	2.141923443941918e-10	C1S
1.1189368651607726e-14	-0.2938162654822536	0.412	0.577	2.436037449141518e-10	NOTCH3
1.5808636167654595e-14	-0.2955198137636821	0.064	0.13	3.4416981800600817e-10	TMEM150C
1.6840588151592966e-14	0.6596958475102948	0.362	0.308	3.666364446483305e-10	PEAK1
3.7796289111904835e-14	0.7523963743896074	0.166	0.104	8.228630102552802e-10	NTRK2
1.0025063932954931e-13	0.7193470898484109	0.295	0.239	2.1825566688436183e-9	FAT1
1.9072218642572336e-13	0.5996485917771355	0.112	0.06	4.152212720674423e-9	BARX1
2.22154528875568e-13	-0.3440012962260317	0.345	0.49	4.836526248149991e-9	RPL31
7.434771882724592e-13	0.6543778514989285	0.544	0.528	1.618624186587971e-8	MYH11
1.0679022881694414e-12	0.2616654706997976	0.783	0.838	2.324930071573691e-8	RPS19
1.851786121791568e-12	0.5257256576636979	0.102	0.053	4.031523565752422e-8	MPDZ
2.3724050880263425e-12	0.5191195995795321	0.537	0.561	5.16496311714215e-8	COL6A2
3.802801971716491e-12	0.4617416153334588	0.124	0.071	8.279080172623972e-8	COL5A1
9.505889650583993e-12	0.5660053841531472	0.543	0.553	2.069527235828641e-7	HNRNPU
9.761885646600528e-12	0.37295588439978866	0.59	0.633	2.125260124121401e-7	RPS29
1.40708091899461e-11	0.3532922540077763	0.651	0.705	3.063355868743165e-7	RPL22
4.98904764993587e-11	0.8109789149791429	0.131	0.081	1.0861655638675381e-6	FGF7
5.5852361386864946e-11	0.5324314918065944	0.427	0.41	1.2159617597534368e-6	MACF1
8.602141044718584e-11	0.39652338904466466	0.597	0.65	1.8727721268456828e-6	ITGB1
2.5140406892970296e-10	0.5465134958270337	0.491	0.471	5.473317984668563e-6	NR4A1
5.914220122364951e-10	0.25844964075099686	0.786	0.812	1.2875848628400736e-5	RPL18
9.997878699249552e-10	0.7759373070170283	0.284	0.247	2.17663817161362e-5	LBH
2.0240890996216438e-9	0.538173891091592	0.13	0.085	4.406644378786281e-5	CDKL5
3.354495340960027e-9	0.6693599766383493	0.328	0.302	7.303071806804075e-5	MDK
5.487600733557055e-9	-0.2600576833993804	0.994	0.959	1.1947055557027065e-4	MT-ATP6
6.4334763317059405e-9	0.5014370406813491	0.507	0.536	1.4006321321757004e-4	ZEB2
6.712297067907417e-9	0.5406967661713791	0.138	0.093	1.4613341946541236e-4	HSPG2
6.738016229483234e-9	0.4872651813411255	0.469	0.478	1.466933513320795e-4	LPP
8.544908740689665e-9	0.7154999975321699	0.296	0.269	1.860312081935547e-4	SMOC2
8.617485269780436e-9	0.5236715557068692	0.174	0.127	1.8761127180838989e-4	NID1
9.991660095810921e-9	0.6560863967111983	0.207	0.162	2.1752843194589958e-4	LTBP1
1.3730533116913196e-8	0.6108782842288905	0.243	0.201	2.9892743648831716e-4	SDC2
1.448897090812514e-8	0.5548660100308571	0.42	0.425	3.154393856407924e-4	MT-ND4L
1.9231461934826162e-8	0.2552876670745743	0.707	0.733	4.1868815778310035e-4	TPM1
2.1307259867936046e-8	0.6895865907331515	0.184	0.143	4.638803545848357e-4	RNF152
2.3709749299698995e-8	0.3352306363616071	0.596	0.648	5.161849520037468e-4	RPL23
3.843291832263132e-8	0.3381334245566556	0.551	0.581	8.367230648020065e-4	RPS20
4.071617000379046e-8	0.8169242369558731	0.339	0.327	8.864317371525221e-4	VMP1
4.498554567285349e-8	-0.25649039672496965	0.521	0.643	9.793803148436934e-4	HSPA1A
4.74750792795321e-8	0.651199844354392	0.321	0.305	0.0010335799509946933	TTC3
7.134309893190353e-8	0.651391545567333	0.144	0.103	0.001553210606846472	GUCY1A2
7.247059904205156e-8	0.5469480628465995	0.115	0.076	0.0015777574117445045	EXT1
1.1534355738346575e-7	0.5637430847848119	0.316	0.291	0.002511144587795433	ENAH
1.2185358638848704e-7	0.5852493926674736	0.119	0.082	0.0026528744292637512	RUNX1
2.0086935406384573e-7	-0.25776470578361166	0.061	0.101	0.004373126707323986	RPS17
2.1609204330801964e-7	-0.41435489798249936	0.78	0.785	0.004704539874858895	TAGLN
2.4037118875010606e-7	0.7167151553873743	0.197	0.158	0.005233121150278559	ARL5B
2.6541547489465187e-7	0.4778792604658304	0.234	0.191	0.005778360303931466	ITGBL1
6.101823128883528e-7	0.45793468602396825	0.106	0.07	0.013284279133892329	CADM1
8.101059300722525e-7	0.6231343831842	0.239	0.21	0.01763681620360301	RRBP1
1.00573587155524e-6	-0.353588975560833	0.11	0.159	0.02189587565962913	CCL2
2.208148093253079e-6	0.5001538258316058	0.497	0.528	0.04807359213821278	CARMN
6.071962019492436e-6	0.6355840153200774	0.344	0.34	0.13219268512636984	PHLDA1
8.352328792957308e-6	0.6339153954752987	0.285	0.257	0.18183855015147354	CFH
1.349485082541177e-5	0.5547522960295166	0.199	0.169	0.29379639732003965	KANSL1
1.4964024481026909e-5	0.4855211133581525	0.119	0.089	0.32578177697643684	FNDC3B
2.6784716169583607e-5	0.3290556767538777	0.562	0.614	0.5831300557280047	FLNA
3.25336219463097e-5	0.44816695160608544	0.163	0.131	0.7082894833931085	EML4
3.674887545174742e-5	0.3685570400895174	0.138	0.106	0.8000597674599931	RUNX2
3.748349406755351e-5	0.39597731140277626	0.113	0.083	0.8160531493447075	ZCCHC24
4.9623218936901393e-5	0.5304472288339248	0.362	0.366	1	PPP1R12B
6.234264781581333e-5	0.45771502900957994	0.396	0.415	1	COL6A1
9.086763620785213e-5	0.48800491697183923	0.118	0.091	1	CCDC14
1.0886863765359685e-4	0.547014689984401	0.171	0.146	1	MYO9A
1.229163918013321e-4	0.48849108111834516	0.262	0.244	1	FTX
2.0803792232825747e-4	0.48672618701699555	0.16	0.136	1	SH3PXD2A
2.778123532722443e-4	0.5501721738557807	0.183	0.161	1	ARHGEF7
3.085027373597954e-4	0.3382560607677667	0.517	0.581	1	DDX17
3.0913086350387064e-4	0.49799363691749754	0.126	0.101	1	CSRNP3
3.126354553297574e-4	0.37356585258312824	0.626	0.715	1	UACA
3.8966173841277225e-4	0.5589852744905062	0.221	0.205	1	SSPN
4.078782358536047e-4	0.4620132773426182	0.301	0.289	1	SEMA5A
4.387679804841974e-4	0.4983988241350874	0.333	0.339	1	PALLD
4.6718723096664613e-4	0.50211130849918	0.286	0.281	1	PDE5A
4.99815271496121e-4	0.3552646679170377	0.498	0.542	1	MTRNR2L12
5.364928153533748e-4	0.44571642692751223	0.17	0.146	1	WWTR1
5.858584452030612e-4	0.33974820711703346	0.485	0.522	1	UTRN
6.285730070931608e-4	0.48463845619459023	0.147	0.123	1	KCNQ1OT1
6.297993748671494e-4	0.4474526827384667	0.178	0.156	1	MAP4K4
7.044571349241881e-4	0.4020425339327717	0.109	0.086	1	SNAI2
7.261140663795928e-4	0.6039397897775987	0.244	0.233	1	CLEC11A
7.381581880082031e-4	0.5187144851270603	0.126	0.103	1	FOSL2
8.942907401000259e-4	0.4983939723840488	0.12	0.098	1	HSPH1
0.001096036659252384	0.3643963376085644	0.426	0.468	1	RPL4
0.0011797216081025237	0.4265332964485582	0.121	0.099	1	IGF1R
0.0014233285412444624	0.3109664736811011	0.509	0.545	1	COL14A1
0.0015218630207572714	0.30446280914797885	0.489	0.549	1	RPL38
0.001802342380753827	0.3462261849503113	0.121	0.099	1	CHD3
0.0018314208881963687	0.4902258317074084	0.206	0.191	1	ECM2
0.0018786920983570564	0.4633012198524966	0.432	0.477	1	MSX1
0.0019403626463410982	0.4716813840337445	0.159	0.14	1	SMG1
0.0020378798849993605	0.3680466002744902	0.482	0.537	1	MYLK
0.002054393943728719	0.29493662026147005	0.268	0.356	1	SORBS2
0.0021583654914766525	0.4011170716028407	0.103	0.083	1	SVIL
0.002205949675174644	0.3798168757904288	0.11	0.089	1	ELK4
0.0024205516398809173	0.47683187911215674	0.126	0.106	1	CCDC80
0.0025329071400683892	0.47656620466462263	0.274	0.273	1	GTF2I
0.002589170545562768	0.4991697904467668	0.173	0.156	1	LARS
0.0029566229190797276	0.4461421975101818	0.29	0.291	1	DDR2
0.003598722230085176	0.4163848199796494	0.131	0.113	1	BRWD1
0.0036166381434996992	0.3121509755657499	0.32	0.396	1	RGS16
0.004331936744208104	0.5526356807258813	0.146	0.13	1	PDE3A
0.004375902835810249	0.3837842933503488	0.115	0.096	1	PDE4DIP
0.004428509921062772	0.42208491516264246	0.121	0.103	1	PAXBP1
0.004486059603698536	0.2891053355359332	0.107	0.087	1	HEYL
0.005166211730361062	0.4516518277800008	0.214	0.203	1	SESN3
0.005315120025300349	0.402070060950078	0.335	0.345	1	GOLGB1
0.005555901737221346	0.4298447564666845	0.199	0.184	1	AEBP1
0.0065943713903125435	0.4335784451926319	0.299	0.304	1	SLIT3
0.0068907376410062855	0.35210633811377035	0.107	0.089	1	FAR1
0.006907263041054842	0.27662460803683053	0.113	0.094	1	EMILIN1
0.006910092357215428	0.373862442330937	0.105	0.088	1	TWSG1
0.007304816368246095	0.47879829262350004	0.182	0.171	1	C1QTNF1
0.008279135672913879	0.5118702716708703	0.257	0.258	1	ATP2B4
0.008351100215934784	0.2691487333269982	0.591	0.673	1	PDGFRB
0.008378215039104284	0.31573495528850826	0.471	0.51	1	SYNE2
0.008446746943122094	0.4275493501386971	0.159	0.145	1	BIRC6
0.010800456727785884	0.4075150676587346	0.143	0.129	1	TIA1
0.011291395341349974	0.2697009487352344	0.136	0.175	1	CHORDC1
0.01213741835811609	0.4485890677636002	0.168	0.156	1	ITGA7
0.01263245351578629	0.5257109571140661	0.125	0.111	1	PLEKHA4
0.013587730456719635	0.34884560464018266	0.117	0.1	1	OGT
0.013734616365617063	0.29308426781940433	0.161	0.206	1	SPEN
0.01377161568514534	0.4497977665180055	0.19	0.181	1	CTNNB1
0.013965540815280066	0.40294578705850737	0.165	0.151	1	ATF7IP
0.01442536959183457	0.5047872137503344	0.221	0.216	1	PLCG2
0.015178221250158361	0.4706622050836601	0.123	0.109	1	VEGFA
0.01620616362362844	0.5270498433874877	0.259	0.259	1	CRISPLD2
0.018386167627167674	0.3849748008134164	0.115	0.101	1	SMARCA2
0.018939670462446195	0.26432844297647295	0.143	0.182	1	USP47
0.01942991621736568	0.41569686556904684	0.148	0.136	1	MKL2
0.01962140892397011	0.44855200075215285	0.455	0.492	1	THY1
0.020416437712387027	0.2822062907191063	0.249	0.316	1	PDLIM5
0.02266747565251952	0.37590430046797807	0.132	0.118	1	GAS6
0.02523232685297788	0.49772257469184766	0.286	0.304	1	JMJD1C
0.02694863013357804	0.5061462355786077	0.251	0.259	1	SYNE1
0.027304167839330064	0.41694947057148535	0.201	0.195	1	PRKDC
0.02791180560411012	0.35378311762839	0.108	0.095	1	ZNF532
0.02802805697857606	0.43537780245114166	0.213	0.211	1	SMCHD1
0.02820794288436412	0.3734594783485443	0.133	0.121	1	PHC3
0.029052696596283133	0.4120679147540539	0.102	0.089	1	BACH1
0.03095416642327308	0.3444067215628973	0.126	0.114	1	AAK1
0.03184082111517477	0.38917701514727243	0.189	0.181	1	KMT2C
0.034438741745409	0.29847658709230807	0.173	0.162	1	SERPINF1
0.035936705832445015	0.26152646336092256	0.092	0.116	1	MAP7D3
0.036675994201892055	0.340838241315206	0.283	0.283	1	KCTD12
0.03673855731148483	0.38794370311859216	0.352	0.386	1	TIMP2
0.03815478179539365	0.37606173712743396	0.147	0.137	1	RASSF8
0.04052866158946132	0.3877779862981079	0.211	0.208	1	PRRC2B
0.04187401128691272	0.25242075350749493	0.255	0.32	1	CD164
0.04279036155542021	0.31060658029700206	0.138	0.172	1	ATP1B3
0.042905914396794836	0.3079912871910202	0.235	0.297	1	CLMN
0.04427555589623137	0.4255452088390125	0.134	0.124	1	ATXN1
0.04436686606643248	0.3497045495452278	0.328	0.35	1	MPRIP
0.045812747173068144	0.31265830268554884	0.093	0.117	1	AGT
0.04588438773887006	0.27885235514670426	0.109	0.135	1	ETS2
0.04633452051043704	0.299453742071198	0.435	0.499	1	ARGLU1
0.047185457181441036	0.45100540416684454	0.216	0.218	1	ANTXR1
0.04799688781336085	0.4656400782660133	0.192	0.19	1	HDLBP
0.06083018424906508	0.2594513832115348	0.175	0.215	1	ARHGAP29
0.061594412588434254	0.2875630154047082	0.226	0.283	1	RAB13
0.06193384639738482	0.3780118208557961	0.386	0.437	1	NAP1L1
0.06263887260636761	0.431978296565408	0.165	0.16	1	NFAT5
0.06621952068015742	0.3726326945917946	0.159	0.152	1	SETD2
0.06941804009262596	0.3977371809479815	0.129	0.117	1	ADAMTS4
0.07617311337724086	0.39101320785969795	0.415	0.466	1	CCNL1
0.08126875589701285	0.3911434811815746	0.439	0.505	1	MARCKS
0.0859655318415845	0.29798679082605206	0.158	0.192	1	SUN1
0.09097823970891981	0.27371448292737766	0.386	0.424	1	ATRX
0.09332658935690147	0.5216016092685886	0.104	0.096	1	PLN
0.09369211811695927	0.4240610066574857	0.183	0.183	1	HTRA1
0.09712906809685841	0.3128322809243983	0.107	0.098	1	AGO3
0.09803856546840937	0.2819479775477691	0.153	0.187	1	CALU
0.09874454221221324	0.3626037936989097	0.127	0.119	1	DOCK1
0.09946485941204752	0.39629010828917144	0.214	0.218	1	LAMC1
0.10210251719084772	0.2724772045792534	0.15	0.182	1	ATL3
0.1026021114328555	0.2769987955617893	0.095	0.115	1	NCKAP5
0.10828243299972645	0.398061691126542	0.145	0.14	1	HIPK1
0.10867309663507131	0.4110754526168452	0.217	0.222	1	HMGN1
0.1108269968415215	0.26729169193246205	0.134	0.161	1	SLK
0.11117847518357832	0.3608234180647656	0.117	0.109	1	CPED1
0.11598330210397136	0.4051434478102255	0.147	0.143	1	ENPEP
0.12008564320812443	0.2571757648395532	0.184	0.222	1	CLTC
0.1203428983884399	0.2604125818035482	0.127	0.153	1	ANKRD10
0.1223719496920541	0.29023284524701554	0.401	0.444	1	EDNRA
0.12264801378685344	0.42683204833751787	0.232	0.242	1	MSRB3
0.12412777640402246	0.35501287465341236	0.108	0.1	1	SMARCC1
0.12538263980619913	0.26770440252278815	0.14	0.168	1	CAPRIN1
0.12809902371817997	0.2510166152371115	0.139	0.166	1	ATM
0.12929323926455083	0.32746659809219425	0.17	0.166	1	CCNL2
0.13477161214855124	0.3116964291497104	0.26	0.324	1	CHURC1
0.1347761435449337	0.362922624464738	0.128	0.122	1	TRPC6
0.1399676083400354	0.3390568906900129	0.147	0.177	1	FRY
0.14106387170096202	0.2739280020711947	0.163	0.195	1	LRRFIP1
0.1430264883280584	0.2847237150897599	0.097	0.116	1	PPP2R5A
0.14504173405989806	0.30924076969916703	0.117	0.109	1	ANKRD36C
0.14788359991095337	0.2544382077225591	0.282	0.346	1	TPR
0.14935060280545884	0.3058111507065695	0.196	0.236	1	ITGB5
0.15298147129284517	0.33501089846143106	0.253	0.309	1	IGFBP4
0.15338910112831314	0.4311531067452692	0.181	0.183	1	ZEB1
0.1545367644448604	0.3263903110369424	0.298	0.354	1	ADAMTS1
0.18673058667134115	0.27958061652518695	0.15	0.178	1	DDX42
0.18905964311694912	0.26670807272188957	0.164	0.194	1	FNDC3A
0.19628764937109552	0.29314978981117046	0.146	0.172	1	CDK13
0.19984918749171088	0.2885782847045488	0.177	0.21	1	TRIP11
0.2033428819858602	0.2793594336640989	0.127	0.15	1	TIAL1
0.2062168424123436	0.2699951582335902	0.17	0.201	1	AFF4
0.20850999098294462	0.3133360639010867	0.445	0.513	1	PNRC1
0.21205658217249504	0.38706330726692495	0.298	0.325	1	NKTR
0.21286219633003622	0.29908448231700224	0.117	0.137	1	SYAP1
0.2179130136182064	0.2645379844838184	0.121	0.142	1	HUWE1
0.21821157542244765	0.32125498046764767	0.242	0.292	1	ASH1L
0.21920009818662078	0.34131027811107706	0.354	0.392	1	IL6ST
0.22363277277436697	0.25905014361891165	0.15	0.176	1	ARHGAP21
0.22551409361294894	0.2788590578465939	0.187	0.22	1	NIPBL
0.23150670814615626	0.258255032935899	0.113	0.132	1	ENTPD1
0.23377625888045067	0.3436557731316763	0.243	0.296	1	IFI16
0.23389336770913546	0.28297881476698517	0.117	0.112	1	MON2
0.24377518170348592	0.3114271745644931	0.112	0.108	1	ETNK1
0.24473677945972316	0.25536028156619195	0.103	0.098	1	GOLGA3
0.24529698488008422	0.7215873648675273	0.312	0.341	1	IER3
0.24577658323343354	0.40031983278179517	0.134	0.133	1	PCGF5
0.24698524006447925	0.5352375691395064	0.158	0.162	1	CCNH
0.24906541866083762	0.37626434279439147	0.288	0.356	1	KLF9
0.24964542130604567	0.25816989492809106	0.231	0.274	1	HIF1A
0.25455288027201406	0.2514914472725942	0.09	0.104	1	CNTLN
0.25603575147249485	0.26253959930387183	0.135	0.157	1	PURB
0.2599352074930197	0.35772753678111047	0.126	0.123	1	AKAP11
0.268429019435258	0.2516539070525039	0.122	0.142	1	RABEP1
0.27359842217390573	0.2964477852794587	0.176	0.207	1	HEY2
0.2741690271707322	0.33909806732379144	0.109	0.105	1	KCTD20
0.27947900371981316	0.3590271429498244	0.159	0.161	1	TAOK1
0.2871284596583823	0.3141655568833921	0.126	0.147	1	GNB4
0.28726950003152246	0.27627358420091164	0.136	0.157	1	NONO
0.2892689006313222	0.334218916722024	0.373	0.425	1	NUDT4
0.2896459330839135	0.39124414772609306	0.126	0.125	1	CHSY1
0.30023516048557414	0.3576624783037945	0.15	0.177	1	FBLIM1
0.3083060610358203	0.2767943567659428	0.282	0.341	1	PCM1
0.31027532174912203	0.39027728962306973	0.146	0.147	1	EPN2
0.3107610634056121	0.26915720801943244	0.091	0.105	1	ATP1A2
0.31258352912275866	0.2505834709990169	0.112	0.129	1	ERC1
0.31900021250715926	0.29326621164717603	0.197	0.203	1	TGFBI
0.32199964702773504	0.33419455154929967	0.211	0.252	1	HSPD1
0.3226180044264915	0.3430599693183365	0.157	0.183	1	YME1L1
0.334232369621884	0.2592560083105271	0.157	0.18	1	TRIP12
0.3364741428682581	0.3886262371816951	0.269	0.294	1	PHIP
0.3400644468208063	0.3849591361416882	0.11	0.108	1	SH3RF1
0.3423147551739322	0.36694541489201726	0.16	0.166	1	CTSB
0.3423648756813531	0.34160815969112135	0.179	0.184	1	RBM5
0.3443965931837274	0.3095487562339482	0.148	0.148	1	ERCC6L2
0.3453174336992984	0.4202159231008723	0.153	0.157	1	TEX41
0.34621185881713606	0.38560758634165415	0.231	0.246	1	CDC42BPA
0.3538243553334739	0.30276858894985315	0.102	0.099	1	SUGP2
0.3586016307259754	0.3950378342918357	0.143	0.145	1	SP3
0.36479794614418287	0.2531847933578635	0.16	0.183	1	RUFY3
0.37311271021047193	0.27259595597165687	0.159	0.182	1	SMAD5
0.3765353841204128	0.36141299749098854	0.138	0.139	1	ZMYM2
0.37712482687600923	0.3471420043461173	0.224	0.262	1	NRP1
0.39150829661542963	0.3478670967764773	0.11	0.109	1	ATP2B1
0.395951937927832	0.2580161851230558	0.147	0.168	1	TEAD1
0.4003630186178648	0.26941301161003894	0.154	0.177	1	ACAP2
0.40131659238037026	0.28235337890007806	0.427	0.51	1	EEF2
0.4055563269970129	0.34770172663859045	0.366	0.425	1	ITGA1
0.4235803053001158	0.3576841883646591	0.141	0.143	1	C1R
0.42772652887656765	0.4464213332634852	0.147	0.169	1	NAMPT
0.42850122344305136	0.33280882408939827	0.187	0.216	1	RB1CC1
0.43159084869570985	0.3447040586158121	0.272	0.297	1	SYTL2
0.4316419065484992	0.32997681604582585	0.268	0.32	1	EIF4B
0.43937262078500894	0.3572587666895559	0.196	0.208	1	USP34
0.4413573022106055	0.3348884545913956	0.127	0.128	1	MED13
0.44309816918772343	0.279023357761516	0.107	0.106	1	ANKRD17
0.4532282759260946	0.2879111497147878	0.123	0.139	1	PIK3C2A
0.4567948210551433	0.29674292914496736	0.109	0.108	1	EIF4G1
0.4602465071333412	0.29232963720354965	0.093	0.105	1	ITPR1
0.46380188365597935	0.30846353116828085	0.173	0.198	1	TRIM44
0.4671788743402334	0.2825361811852771	0.109	0.123	1	ARIH1
0.4721854971744976	0.4292758361199511	0.134	0.139	1	CHD1
0.4723640760487232	0.3426187965338654	0.205	0.238	1	PHLDB2
0.4880290975236395	0.2907886503753907	0.119	0.12	1	NIN
0.488295440581923	0.27317602813305	0.104	0.116	1	NCBP3
0.4994378891707925	0.41285852412632296	0.226	0.246	1	LMOD1
0.5062444780795541	0.3210297902875838	0.204	0.236	1	DGKH
0.523062464015291	0.35015911828624513	0.146	0.151	1	RBM26
0.523958162310164	0.2622480494370343	0.342	0.418	1	NDUFS5
0.528425049793871	0.2696027734320732	0.251	0.292	1	ARHGEF12
0.5311685276430846	0.26315430919914773	0.318	0.379	1	SPTBN1
0.5395313751946812	0.34809671586044255	0.099	0.11	1	IPO7
0.5470178607195635	0.2607166023427502	0.141	0.157	1	PPP2R5E
0.547353055726411	0.3768312859796801	0.191	0.203	1	WFDC1
0.5504151576888939	0.27381155187337647	0.148	0.167	1	MLEC
0.5615958891468311	0.3094064568830748	0.101	0.112	1	NUDT3
0.56362313760413	0.33134443984017425	0.141	0.158	1	MED13L
0.5649655886739102	0.3004773198060895	0.15	0.169	1	TOP2B
0.5719378225881406	0.3752190977680807	0.206	0.219	1	CD44
0.597842232849261	0.34117264796737823	0.143	0.161	1	RALGAPA1
0.6036682091870393	0.3523424206913812	0.157	0.164	1	XPO1
0.6178589052810797	0.3503774686484862	0.198	0.212	1	ARHGAP5
0.6231571264983093	0.30049823027078315	0.126	0.129	1	CEP290
0.6232424096055593	0.35467111685960817	0.167	0.175	1	SYNCRIP
0.6337407039259181	0.31190677277558865	0.273	0.323	1	SCAF11
0.6363955462259601	0.2860101771031699	0.097	0.107	1	SEC23A
0.6524816485666394	0.3704799431996091	0.116	0.12	1	ZNF655
0.6528036287394579	0.3333151364475506	0.155	0.171	1	NR4A2
0.6591149548443521	0.3340041326079336	0.15	0.158	1	CCDC88A
0.6605739509108278	0.3448155713157528	0.121	0.126	1	ZNF704
0.6666610287906471	0.3186476326600971	0.221	0.252	1	CHD4
0.6804898521142092	0.309801193171497	0.143	0.15	1	NFIA
0.6807442091727935	0.2623711202976142	0.105	0.114	1	KATNBL1
0.6828099507027127	0.25105682085088743	0.396	0.463	1	EIF4G2
0.6834781761477015	0.35392026217128536	0.219	0.239	1	SERPINH1
0.690195808242984	0.2941246865380709	0.163	0.182	1	PDS5B
0.6981067865778253	0.26743609894107145	0.134	0.147	1	ZNF106
0.7025949864472842	0.3466105266381927	0.285	0.324	1	BPTF
0.7259111064074113	0.3336522227242076	0.191	0.206	1	CRTAP
0.7277049246164078	0.3535174181934748	0.214	0.233	1	ZNF638
0.738981364652121	0.2551348641063834	0.107	0.117	1	COPA
0.7425503614665178	0.2833680118238199	0.14	0.153	1	CDC42BPB
0.7443693126600519	0.3143974489636445	0.127	0.132	1	CAMSAP2
0.7598711416256224	0.2841759301460196	0.169	0.186	1	MDM4
0.7605803490269216	0.25989740725488875	0.274	0.314	1	ZFAND5
0.7606572105906964	0.3321796390116738	0.209	0.236	1	VPS13C
0.7656567193384599	0.36663418241618717	0.282	0.334	1	SPATS2L
0.7660619082312315	0.25899114856437033	0.123	0.134	1	ZMYM4
0.777606447312009	0.322221808803546	0.191	0.214	1	BMPR2
0.7802160488733981	0.26704366411854197	0.111	0.12	1	ESYT2
0.7851152267535788	0.2857985864906498	0.286	0.33	1	ACTN1
0.7902939365821993	0.27145782902845916	0.123	0.128	1	TNRC6C
0.7909141221766199	0.2778632509489859	0.129	0.135	1	MARVELD1
0.8013893126979965	0.31050805991271213	0.182	0.203	1	SREK1
0.8036339644750805	0.29039781463355185	0.118	0.123	1	RNF11
0.8175278530513445	0.34639607723495924	0.285	0.327	1	BCLAF1
0.8186757358817882	0.31035113096231925	0.114	0.123	1	LUC7L
0.8204454783103974	0.3218124635891355	0.137	0.149	1	RANBP2
0.8233928755243789	0.2786963393005373	0.126	0.137	1	CAND1
0.8269643472500154	0.31507999570062883	0.119	0.131	1	LITAF
0.827222895237036	0.2864123960351166	0.178	0.191	1	CBX5
0.8280980271906494	0.306806969771624	0.169	0.181	1	SEPT9
0.8345362996022632	0.2782811168038424	0.119	0.129	1	FOXN3
0.835954600925678	0.31867773927624166	0.143	0.157	1	PDCD4
0.8427934324495262	0.37134666645419334	0.181	0.204	1	REEP3
0.848631827946634	0.3278573504126059	0.257	0.294	1	FARP1
0.8509354452827227	0.2691490117274218	0.107	0.114	1	NFIX
0.870548000738704	0.27762374213836905	0.127	0.138	1	CREBBP
0.8752002547335573	0.2957323724030366	0.158	0.173	1	URI1
0.8770482333149441	0.26314909825981403	0.107	0.111	1	AFF1
0.8809718365389487	0.30346524239175465	0.119	0.129	1	ACIN1
0.8844026580127952	0.2634930696428115	0.106	0.113	1	PDE8A
0.8889867084923947	0.2997555844861933	0.124	0.134	1	CHD2
0.892305209100385	0.27024652289832574	0.133	0.144	1	BTBD7
0.8988007020178034	0.3123322033758199	0.098	0.102	1	ZMIZ1
0.9019591796271256	0.2627733571536697	0.104	0.108	1	UBE2G2
0.9074370381289776	0.3515606085962346	0.193	0.217	1	EIF3L
0.9170105759246678	0.2545626003120931	0.1	0.105	1	FCHSD2
0.9178434581644199	0.2689412664795221	0.147	0.159	1	LNPEP
0.9205474379046348	0.26081053438606405	0.157	0.17	1	EWSR1
0.928011060618225	0.31822566661517415	0.136	0.145	1	TTC37
0.9286949882010233	0.27833334591380743	0.156	0.169	1	BAZ2B
0.9382724032403431	0.29866037793976985	0.115	0.121	1	CEP170
0.9391376933163215	0.32378473567506527	0.147	0.158	1	RAB10
0.9526357297805638	0.25286499661079054	0.405	0.482	1	LUC7L3
0.9612853968661192	0.27176567865109025	0.102	0.107	1	SLMAP
0.9646875525134033	0.29913667678400613	0.143	0.154	1	PSMA3-AS1
0.9735767063759604	0.33308430397011524	0.222	0.247	1	ZFYVE16
0.973980799767411	0.3378637774252836	0.158	0.173	1	WDFY3
0.9898498269806554	0.3032261609678104	0.146	0.158	1	HECTD1
