# Supplementary material for: Enhancing Vasculogenesis in Dental Pulp Development: DPSCs-ECs Communication via FN1-ITGA5 Signaling
Source: Stem Cell Rev Rep. 2024 Feb 28;20(4):1060–77. doi: 10.1007/s12015-024-10695-6 (PMC11087358; doi:10.1007/s12015-024-10695-6)
Supplement: Supplementary file 2 — Supplementary file2 (CSV 70 KB) [file 12015_2024_10695_MOESM2_ESM.csv]

p_val	avg_log2FC	pct.1	pct.2	p_val_adj	gene
0	-1.7773808625152332	0.237	0.777	0	HLA-DRB1
0	-0.7295973362797161	0.998	1	0	B2M
2.0412398984168595e-303	-1.1777500539676566	0.691	0.942	4.4439833828433447e-299	GSN
2.766337087293343e-287	-0.7509195799143757	0.92	0.991	6.022592472746337e-283	HLA-B
7.214258444896255e-266	-0.7286951830213972	0.898	0.979	1.5706162060383638e-261	HLA-E
2.5341019499397736e-261	-1.8743487127245348	0.483	0.804	5.516993355213881e-257	JUN
8.692322577007076e-250	-1.7690386454089695	0.046	0.481	1.8924055482402104e-245	FMO2
3.4506042243883306e-224	-0.9886222611656001	0.651	0.925	7.512310456915834e-220	TIMP3
4.3448037517486005e-221	-1.105565223371625	0.469	0.854	9.459072247931878e-217	LIFR
1.3506320926557403e-220	-1.284883659659091	0.34	0.737	2.940461128920812e-216	HLA-DRA
6.859509854792398e-216	-0.725115178064736	0.879	0.975	1.493383890486853e-211	TXNIP
4.782600159014659e-200	-1.3104624009062973	0.42	0.764	1.0412198806190815e-195	FOSB
1.3277859269371678e-193	-1.126885327744068	0.445	0.784	2.890722741534908e-189	JUND
4.763866156719371e-191	-1.171236423728116	0.523	0.834	1.0371413009793742e-186	KLF2
7.415609969813417e-191	-1.1025191005013002	0.215	0.616	1.614452446528079e-186	HLA-DRB5
1.3377913146579395e-189	-0.7658310443181922	0.746	0.923	2.9125054711418e-185	EIF1
1.284947269415242e-187	-0.8120781185418879	0.834	0.95	2.797458700243923e-183	HLA-C
9.813328529784406e-186	1.5853239637685144	0.172	0.008	2.136459754219363e-181	SFRP1
1.6339908072133967e-183	-1.5507600448223229	0.062	0.423	3.557361386384286e-179	NOV
3.0937172088608e-182	-1.0729030250931353	0.341	0.713	6.735331735410848e-178	LY6E
4.051352716042785e-182	-0.7760669329209269	0.762	0.92	8.820199998096746e-178	H3F3B
3.0468498655267695e-180	-1.206942999746527	0.539	0.822	6.63329684223833e-176	JUNB
9.344514724005452e-176	-0.6837940816686929	0.856	0.972	2.0343943005632268e-171	IFI27
8.905462173554192e-171	1.7415469795284277	0.343	0.095	1.9388081698044833e-166	VCAN
7.0825523754382745e-168	-0.5347720652406416	0.957	0.992	1.5419424776566668e-163	TMSB4X
1.3037820058967762e-167	-1.1025980340233876	0.151	0.521	2.8384638050378716e-163	IFIT3
4.857186497996498e-166	-0.7229582114985962	0.73	0.925	1.0574580724788176e-161	UBC
1.0273578895355614e-165	-1.1600356590066117	0.506	0.799	2.236660861307871e-161	IER2
1.66478747208556e-164	-0.8136120178021491	0.9	0.969	3.624408805477472e-160	MT-CO1
2.2421592975848474e-163	1.2834923216060163	0.332	0.09	4.881405006771971e-159	MMP2
2.232917535570645e-162	-0.8293174252553333	0.653	0.905	4.8612847666908515e-158	CD74
5.044189691235615e-161	-1.1951580890908613	0.288	0.634	1.0981705376789057e-156	KLF4
6.613057982223537e-161	-1.0365124243961148	0.253	0.608	1.4397288533098864e-156	HLA-DPB1
3.716533920536553e-160	0.5398389114936242	0.969	0.972	8.091265998400129e-156	RPLP1
2.279950919851165e-158	0.9242557307349193	0.861	0.826	4.963681147607971e-154	SPARC
3.166598023800671e-154	-1.0638403191881927	0.392	0.72	6.89400055761644e-150	DUSP1
4.811078472618396e-152	2.436849474050212	0.292	0.075	1.047419894273751e-147	COL1A1
8.04972017516055e-152	-0.9088060031498616	0.159	0.511	1.752504579334203e-147	IFIT1
2.7277802117899477e-150	-1.032616244897491	0.3	0.637	5.9386502990878955e-146	IFI6
5.67023414255346e-147	-0.9338198171411007	0.527	0.826	1.2344666751753138e-142	SLC9A3R2
1.622751563468568e-140	-0.8413992824326917	0.239	0.59	3.532892428827419e-136	MX1
7.371303597048936e-136	-0.6936904825873036	0.605	0.861	1.6048065061135239e-131	CAV1
9.586659418134824e-135	-0.9196611387524538	0.313	0.654	2.0871116219221325e-130	ISG15
8.427869139976575e-133	-0.8307554428082962	0.256	0.602	1.8348313904643e-128	IGFBP2
7.859369253875947e-122	-0.8101149913699032	0.17	0.486	1.7110632802613325e-117	TMEM88
1.406168767599179e-121	-0.8687459028599365	0.278	0.591	3.0613700239401726e-117	HLA-DPA1
1.739069744771073e-121	-0.6650192923305154	0.419	0.751	3.786128741341103e-117	RPS26
1.0983231252563961e-120	0.6870494513894877	0.1	0.002	2.3911592759957e-116	HAPLN1
2.8321302203236393e-118	-0.7527650605441067	0.102	0.392	6.1658307026665954e-114	HLA-DMA
7.151454322688657e-117	-1.8757325894661196	0.1	0.368	1.5569431205925474e-112	EDNRB
7.08655652756045e-115	-0.8015192834081897	0.222	0.536	1.5428142216151856e-110	MGLL
1.3280008318271042e-109	-0.6794268887356416	0.036	0.282	2.8911906109707884e-105	HIF3A
4.602229347043762e-109	1.459383197406872	0.647	0.549	1.0019513511448975e-104	COL4A1
7.468038319758266e-108	-0.8677121503282057	0.247	0.547	1.625866622594572e-103	IRF1
2.742221350037395e-106	-0.8742452747977507	0.08	0.339	5.970090101166413e-102	IGFBP6
4.6673799343953e-106	-0.8428138337264865	0.604	0.83	1.0161352855172008e-101	FOS
7.809351039663031e-106	-0.7541424528209071	0.043	0.284	1.7001738148450386e-101	TCF15
6.963901219061163e-104	-1.0712897529287426	0.275	0.56	1.5161109344018058e-99	EGR1
7.091430790217576e-104	0.8743961712682828	0.133	0.016	1.5438753973382684e-99	SCUBE3
1.1827174280470618e-103	-0.6978083104810655	0.442	0.732	2.5748941126012584e-99	ITM2A
5.993412633207365e-103	0.4558731159939198	0.983	0.961	1.3048258643755755e-98	MT-ND3
3.5293608755863243e-102	-0.6439093054730765	0.257	0.56	7.683771562238987e-98	HERPUD1
3.766466086224764e-102	1.3780521498646987	0.473	0.273	8.199973316319934e-98	FN1
5.320378030597443e-100	-0.7095941497057192	0.38	0.669	1.1582995010413693e-95	SRSF7
3.2263592868086036e-99	-0.7139871071107698	0.052	0.288	7.02410680331101e-95	HLA-DQB1
4.039629235253357e-99	-0.817511319940329	0.222	0.503	8.794676808070083e-95	CEBPD
1.633614177117732e-97	1.2060602820220234	0.408	0.211	3.556541425003014e-93	LAMB1
4.826254445504032e-97	-0.6474313549285453	0.36	0.66	1.050723855330683e-92	SNHG7
9.990427824532695e-97	-0.8379769983471155	0.219	0.492	2.175016041679013e-92	INTS6
2.763030579123614e-96	-0.44731420674609845	0.27	0.096	6.01539387381002e-92	HBB
7.527035782229617e-96	-0.751480360789146	0.406	0.692	1.63871096014921e-91	ZFP36
1.163712302347592e-95	-0.7231535208082089	0.035	0.252	2.5335180534409423e-91	AC007952.4
3.5980188599181744e-95	-0.5705700142409569	0.257	0.557	7.833246859927858e-91	CAV2
6.363631214114156e-95	-0.6233757573344749	0.18	0.457	1.385426151624793e-90	IER5
1.8072113909322351e-94	-0.6542744239665291	0.131	0.393	3.934479919198569e-90	TYMP
3.6857867188187797e-93	1.6428620349211585	0.264	0.094	8.024326265540365e-89	COL3A1
5.325079107135705e-93	-0.7992173670671231	0.041	0.259	1.1593229724145143e-88	PPP1R14A
8.983218365664145e-93	-0.610030294633872	0.294	0.579	1.955736470388741e-88	PSMB9
1.0218321911110968e-89	-0.6135848568635408	0.1	0.343	2.224630863267969e-85	NTN4
5.8897664198032045e-89	-0.71260311156172	0.094	0.33	1.2822610472553556e-84	IFIT2
9.310209913909e-89	-0.614561326458644	0.376	0.653	2.0269258003571283e-84	NFKBIA
1.1028340035867863e-88	-1.0179168353453445	0.433	0.69	2.4009799092087922e-84	HSPA1A
3.4046517716771745e-88	-0.5328022664632819	0.697	0.899	7.412267372118376e-84	EGFL7
8.241401998381265e-88	-0.6619865750468765	0.085	0.315	1.7942356290675853e-83	HEXIM1
3.236798947675162e-87	-0.5540739193857065	0.336	0.626	7.046834988983595e-83	HLA-F
5.4805910090860505e-87	-0.5673687454170846	0.189	0.459	1.193179468588124e-82	TINAGL1
1.870701030536982e-86	0.8828844361789634	0.711	0.667	4.072703213582064e-82	MACF1
2.8362217412081176e-86	-0.5392951335466104	0.074	0.302	6.174738352784192e-82	RSAD2
4.45617772525395e-86	-0.5809334481784799	0.164	0.428	9.701544525650374e-82	APOL3
2.4571112634023033e-84	-0.9704307442963603	0.001	0.171	5.349376931553154e-80	CA4
4.467997349383072e-84	-0.47140996280061964	0.756	0.92	9.727277029341886e-80	FTH1
1.2053788615781873e-83	-0.8900739143481434	0.061	0.271	2.6242303195418716e-79	STC1
3.7765680494351065e-82	-0.5504390892849145	0.531	0.801	8.221966300425171e-78	BST2
1.1555866474131766e-81	0.8486023160877223	0.139	0.026	2.515827690083227e-77	OGN
3.7878627696548607e-81	-0.3493755220361736	0.933	0.985	8.246556035815598e-77	HLA-A
1.6012185077504479e-80	-0.5972188667412783	0.225	0.485	3.4860128132235e-76	MIDN
3.150991398848e-80	-0.4976053131788352	0.067	0.28	6.86002337443198e-76	ODF3B
1.1511404754764625e-79	-0.5167989520381435	0.263	0.533	2.5061479291598065e-75	BRD2
2.9208077448576076e-79	-0.512434500651985	0.418	0.701	6.358890541329498e-75	BCAM
4.336490491522064e-79	-0.7759880521527416	0.071	0.277	9.440973449092686e-75	F8
5.532940213989404e-79	-0.848373263699765	0.214	0.454	1.2045764139876332e-74	DNAJB1
2.0322342193640732e-78	-0.5403312009680459	0.297	0.574	4.424377118977524e-74	PLK2
2.2251603040465136e-78	-0.584985464049754	0.147	0.389	4.844396497939665e-74	GPRC5B
2.685726170493571e-78	1.0434855854176568	0.111	0.016	5.8470944457815535e-74	FABP4
3.52376318121859e-78	1.0577457738475393	0.181	0.051	7.671584821830992e-74	SLC6A6
4.429936816351344e-78	-0.4768922358912462	0.269	0.538	9.644415442878512e-74	ANP32B
2.1748037125348165e-77	-0.46291413625167777	0.207	0.463	4.734765162559549e-73	TUBB4B
4.129164917687308e-77	-0.6480611679393751	0.116	0.34	8.989604942297038e-73	NFKBIZ
4.161025501857099e-77	-1.112585227439437	0.201	0.436	9.05896862009309e-73	IVNS1ABP
5.992449482193379e-77	-0.6017434063419224	0.115	0.339	1.3046161767683206e-72	SCARB1
3.273044732926324e-76	-0.5396900568886667	0.181	0.425	7.1257456880539e-72	VAMP2
4.38997553868962e-76	-1.458807494409428	0.017	0.186	9.557415745281171e-72	TF
1.003172793751718e-75	-0.48771991575835294	0.157	0.399	2.1840074892768652e-71	SERTAD1
1.6641296516228954e-75	-0.5162084557123053	0.018	0.189	3.622976664548206e-71	HLA-DQA1
2.55672935142368e-74	-0.43354913166334563	0.111	0.335	5.566255470984494e-70	RRAS
3.1229062815091537e-74	-0.6965085080727977	0.173	0.408	6.798879265473578e-70	OSBPL1A
4.445289577182589e-74	-0.5159130010834521	0.346	0.628	9.677839938484213e-70	GAS6
8.630322265193065e-74	-1.043004946738285	0.163	0.381	1.8789074603551823e-69	PDGFD
1.7699334525472315e-73	-0.5784302872645652	0.253	0.511	3.853322119540578e-69	SRGN
1.8979257098542608e-73	1.0732432994705945	0.198	0.062	4.131974062923711e-69	CRABP1
2.0226448672287e-73	-0.44565675255219195	0.104	0.322	4.4035001404436027e-69	OAS3
2.5285162930622336e-73	-0.5866933128747918	0.055	0.247	5.504832821625789e-69	LNX1
3.4183829718586777e-73	-0.6406401028033327	0.062	0.259	7.442161568033527e-69	INMT
5.268665387688239e-73	-0.561842887830688	0.124	0.35	1.1470411415536065e-68	GPIHBP1
7.777342998634819e-73	-1.131329972579295	0.413	0.645	1.6932053442327865e-68	RGCC
1.700306033525131e-72	-0.5176994618273072	0.083	0.289	3.7017362655875627e-68	OAS1
1.95356614346005e-72	-0.4675902320598804	0.076	0.279	4.253108850926875e-68	IRF7
8.111541411672101e-72	-0.5338626662139736	0.223	0.469	1.7659636807351334e-67	PPP1R10
1.9258918610928677e-71	-0.4380595058042982	0.266	0.53	4.1928591707852824e-67	LAMB2
3.950653530787859e-71	-0.448569413966017	0.454	0.715	8.600967801878248e-67	TUBA1B
6.092422166706464e-71	-0.4233836019045476	0.372	0.652	1.3263812299136643e-66	GIMAP4
6.981310425753328e-71	-0.5639183497857005	0.381	0.636	1.519901092790757e-66	DDIT4
2.0858575946226845e-70	-0.4935105142553049	0.192	0.433	4.5411205692530467e-66	CX3CL1
1.6931602205562118e-69	-0.45357976908967657	0.208	0.453	3.6861791161729287e-65	EPHX1
4.642027592546131e-69	-0.46823244493016025	0.298	0.546	1.0106158271732181e-64	SAP18
2.733469532546977e-68	-0.4474569961366557	0.719	0.882	5.951036519308024e-64	FTL
4.755406148527683e-68	-0.6282785728258218	0.636	0.81	1.0352994725959618e-63	HSP90AA1
4.796262955801465e-68	-0.5082910881413332	0.251	0.496	1.044194408107537e-63	RHOB
5.5917825514680315e-68	-0.44566393706026086	0.173	0.405	1.2173869792801053e-63	CTSZ
8.738535482771522e-68	-0.40546007919813387	0.034	0.204	1.902466559954188e-63	CMPK2
1.2581293448753877e-67	-0.7501034672076523	0.504	0.721	2.739073396728207e-63	ADIRF
2.2184742227796367e-67	-0.40090333771348075	0.828	0.927	4.829840230413547e-63	ITM2B
3.030856651656579e-67	-0.47618920930268116	0.202	0.439	6.598478016321538e-63	RBMS3
5.4742795908518133e-67	-0.46288179502570936	0.11	0.322	1.1918054097243483e-62	PTP4A3
5.526346543385536e-67	-0.4247466642267077	0.256	0.501	1.203140905960465e-62	SNCG
6.947811591285062e-67	-0.46060677448196063	0.498	0.742	1.512608061538671e-62	SOX18
7.26628027602927e-67	-0.6375749413989117	0.091	0.287	1.5819418788943323e-62	ATF3
1.613609810964367e-66	-0.4868713653158523	0.143	0.362	3.5129899194505235e-62	DLL4
2.689658726908489e-66	-1.4130719080062697	0.008	0.152	5.855656014352471e-62	ESM1
2.957606108961297e-65	-0.42556947914108467	0.316	0.56	6.43900425981964e-61	PSMB8
1.2052875017716374e-64	0.5929618847941076	0.103	0.018	2.6240314201070316e-60	LTBP1
4.901938606392232e-64	-0.3905559878620133	0.23	0.475	1.0672010539976527e-59	SORBS2
5.437491294501778e-64	-0.4512694200914191	0.319	0.562	1.1837962297259822e-59	RPS10
1.1365420718371035e-63	-0.43696316745852265	0.06	0.235	2.474365744596558e-59	H2AFX
1.2600210573538265e-63	0.6245866528744384	0.103	0.018	2.7431918439650156e-59	MEG3
2.0518471654110341e-63	-0.3279209125568532	0.197	0.435	4.467076463816362e-59	LEPR
3.1294276383943305e-63	-0.44808413965658644	0.142	0.354	6.813076911548297e-59	FAM107A
3.766391435638678e-63	-0.3603582900442883	0.517	0.767	8.199810794528966e-59	IFI44L
7.984030018720592e-63	-0.4020903390392808	0.176	0.401	1.7382031753756602e-58	TAP1
9.425534563730728e-63	-0.4326859849511395	0.419	0.676	2.0520331298698168e-58	TNFSF10
1.8837730777106737e-62	-0.3999196415472078	0.17	0.391	4.101162367483907e-58	SMDT1
2.4784872030478213e-62	-0.5056778976743233	0.095	0.284	5.395914489755412e-58	TMEM150C
6.760928012329452e-62	-0.34385363731811425	0.256	0.499	1.471921637564245e-57	GIMAP6
8.154648836753269e-62	0.6984961754661927	0.749	0.748	1.7753485982495543e-57	HSPG2
9.921904369653782e-62	0.748764472835465	0.787	0.799	2.160097800317325e-57	AQP1
1.050753956807703e-61	-0.47320104969024523	0.294	0.543	2.2875964393660505e-57	CTSH
1.315698038157163e-61	1.2202709368365467	0.516	0.424	2.8644061988719597e-57	COL4A2
4.5744939615670436e-61	-0.4456895005710031	0.399	0.646	9.95913080372761e-57	CD9
4.366564260778141e-60	-0.4285043119108023	0.101	0.292	9.50644705214009e-56	NDRG2
4.841336940305315e-60	-0.4735649450497239	0.446	0.696	1.0540074652738701e-55	CRIP2
9.22836027072335e-60	0.9069414019629064	0.229	0.097	2.0091063145391805e-55	PIEZO2
1.8702902417113426e-59	-0.5207776620712654	0.041	0.199	4.071808885229764e-55	SERPINI1
3.605146368436568e-59	-0.5531926417361859	0.308	0.542	7.848764158723252e-55	BTG2
3.7462906716733454e-59	-0.4953525224071176	0.522	0.743	8.15604942130004e-55	BTG1
4.1797799624527615e-59	-0.2770892803522802	0.216	0.449	9.099798956255907e-55	KLF13
4.449736491811282e-59	-0.37521930443672935	0.221	0.445	9.687521316322341e-55	NUCB2
4.689170144722995e-59	-0.31208716656005875	0.142	0.349	1.0208792322076432e-54	TAP2
5.057148735117714e-59	-0.36817363345123966	0.184	0.403	1.1009918511224774e-54	NEDD9
5.239306160430578e-59	-0.4331801618723139	0.076	0.25	1.1406493441873411e-54	ATOH8
8.958326739841738e-59	-0.4308943298819101	0.381	0.621	1.9503173145309446e-54	ANXA1
1.1107579196757533e-58	1.0047680491517592	0.537	0.424	2.4182310669260823e-54	PRCP
1.3973672819409207e-58	-0.46725719809284016	0.28	0.514	3.0422083095135783e-54	ID2
1.4505132179376476e-58	-0.5886367630106606	0.497	0.702	3.157912326772053e-54	SAT1
2.428168418563411e-58	-0.4062224093156164	0.268	0.508	5.286365464054402e-54	CTGF
2.7497417799100178e-58	-0.5838339887534991	0.299	0.531	5.9864628290421e-54	PLPP3
2.971377673919934e-58	-0.34097518455628273	0.171	0.385	6.468986333891089e-54	RILPL2
3.2163071784336865e-58	-0.2947062124397213	0.219	0.448	7.002222358167979e-54	FOXC1
5.143272710976785e-58	-0.40396444942949794	0.135	0.336	1.119741901906756e-53	HIPK2
6.380681287810386e-58	-0.3808446539518375	0.073	0.246	1.3891381231691993e-53	HELZ2
1.0388123414311154e-57	-0.41544196639769315	0.298	0.534	2.2615983485296814e-53	ATF4
1.3871281559988554e-57	-0.3256657364373947	0.244	0.482	3.019916708425108e-53	RUNX1T1
1.3908476836549804e-57	-0.3547238347105345	0.212	0.432	3.028014492085258e-53	ERH
1.6850619849709364e-57	-0.433771290639523	0.129	0.325	3.6685484474802256e-53	PGM5
1.8074781929618838e-57	1.6704419421625119	0.35	0.201	3.935060773897317e-53	COL1A2
2.195567208657104e-57	-0.32582467297210893	0.181	0.395	4.779969369967381e-53	FAM110D
2.2346331849718834e-57	-0.3667975819176179	0.225	0.453	4.865019907002287e-53	GYPC
2.3798925389535497e-57	-0.3418978020587975	0.28	0.52	5.181264046555773e-53	KANK3
5.755013619707186e-57	-0.5764885199562384	0.303	0.53	1.2529240151464514e-52	HSPA1B
9.941387295225619e-57	-0.36828655977248925	0.181	0.392	2.1643394280435694e-52	CCND3
1.443638053216184e-56	-0.29035966619012643	0.244	0.48	3.142944405656954e-52	BTN3A2
2.2361745731139623e-56	-0.5496596770987605	0.325	0.557	4.868375663126407e-52	SOCS3
3.3069596267894997e-56	-0.29129603944783633	0.248	0.484	7.199581803483419e-52	RASIP1
5.649582864880366e-56	-0.3369239021201017	0.102	0.287	1.2299706855131044e-51	SLC25A29
1.1946646066723763e-55	-0.36010920079673414	0.215	0.433	2.6009043151864303e-51	NRN1
1.6073175369865357e-55	-0.3866911944758228	0.053	0.209	3.499291009773387e-51	CITED2
2.7714449157616765e-55	-0.45695137486627946	0.42	0.649	6.033712726104745e-51	DNAJA1
5.085480190985008e-55	-0.3641438605581271	0.377	0.619	1.1071598923793463e-50	CALM2
5.928536262306509e-55	-0.3749769944052653	0.087	0.261	1.29070162966675e-50	MX2
1.0981574189517955e-54	-0.35363905219014913	0.071	0.237	2.390798516799954e-50	PLK3
1.1810309480983517e-54	-0.35675010737874047	0.108	0.29	2.5712224771049215e-50	IFI35
1.338250181575736e-54	0.5610858970654766	0.129	0.036	2.9135044703085345e-50	CASC15
1.8035633978839914e-54	-0.3805937837094425	0.124	0.311	3.926537873533238e-50	IER5L
1.8104170463690217e-54	-0.47512477518550955	0.035	0.178	3.9414589516499973e-50	ADM
2.3811810938183987e-54	-0.4115868099195201	0.446	0.687	5.184069359352036e-50	EHD4
2.420748953165731e-54	-0.2893731430191189	0.206	0.421	5.270212545937113e-50	MXRA7
2.6542522773906145e-54	-0.4272916877819486	0.025	0.161	5.778572633107107e-50	CYGB
3.060986761104128e-54	-0.3789006468462043	0.117	0.299	6.664074277599797e-50	IFITM1
3.31631565725121e-54	-0.37704943103146205	0.468	0.719	7.21995081740161e-50	PLAT
6.169323005140396e-54	-0.3938907396156859	0.703	0.876	1.3431233114491156e-49	GNG11
9.303334777101409e-54	-0.31230682489190364	0.209	0.421	2.025429014322748e-49	CYB5A
1.9285031210479992e-53	-0.31497814634248733	0.147	0.344	4.198544144833599e-49	UBE2L6
2.2024638429969342e-53	-0.35767541010420967	0.321	0.546	4.7949840325886254e-49	SQSTM1
2.4651766853117977e-53	-0.3568747391259428	0.126	0.312	5.366936161592315e-49	AMD1
2.5218812115274553e-53	-0.3527846795177032	0.12	0.303	5.490387585616423e-49	SORBS3
3.364759718478092e-53	-0.42274670391900293	0.143	0.333	7.325418383098654e-49	LSR
3.5508332195878766e-53	-0.2806359380381339	0.152	0.35	7.730519002364766e-49	RUNDC3B
7.227505409053884e-53	-0.40749320548434254	0.476	0.72	1.573500202605121e-48	ETS2
1.7389863761775612e-52	-0.31983004796387826	0.238	0.457	3.7859472395761684e-48	PSME2
3.3032606668150067e-52	-0.3664225284174576	0.418	0.655	7.191528797722951e-48	SUMO2
3.3215505889132934e-52	-0.3258607020209068	0.073	0.235	7.231347787123131e-48	IFIT5
3.9817861667446586e-52	-0.281404632582946	0.103	0.283	8.668746663619796e-48	CARD16
5.7232369030448866e-52	-0.46415351178052333	0.316	0.545	1.2460059061619023e-47	GADD45B
6.158515571945712e-52	-0.3399253297721351	0.129	0.314	1.340770425168301e-47	AR
8.013743484613889e-52	-0.3238636649324076	0.151	0.343	1.7446720940352896e-47	GBP1
1.0136188699963195e-51	-0.275624263034281	0.171	0.372	2.206749641868987e-47	ARPC1A
1.9907252079762856e-51	-0.32398648792579277	0.343	0.573	4.3340078502851714e-47	CALCOCO2
2.116354404838117e-51	-0.2530647561155852	0.171	0.374	4.607515174773065e-47	GSDMD
3.539457965685539e-51	-0.265898229398447	0.068	0.226	7.705753937093987e-47	MYADM
4.8556851893291457e-51	-0.45117970335133517	0.097	0.265	1.0571312225688482e-46	ICAM1
5.81774857146318e-51	-0.33215529590853743	0.128	0.31	1.266582041493249e-46	NTHL1
8.125087690630055e-51	-0.41066328111468486	0.136	0.318	1.7689128411270694e-46	SMTN
9.795083799610699e-51	-0.49809095060031305	0.445	0.665	2.132487694013245e-46	CLU
1.1935938247208554e-50	0.8484427687790453	0.174	0.067	2.5985731157997743e-46	CTHRC1
1.3137721451471077e-50	-0.32537954705470296	0.364	0.594	2.860213337199768e-46	LMCD1
1.5564394493129453e-50	-0.3885097344051207	0.316	0.546	3.388524325099213e-46	PPP1R15A
1.580241465209971e-50	-0.32198875545588046	0.167	0.36	3.4403436939086278e-46	NDUFAF3
1.844520269847722e-50	-0.28145923634727477	0.28	0.511	4.015705079485475e-46	GBP4
2.6005228949173647e-50	-0.3075850110915803	0.103	0.275	5.6615983945245946e-46	EPSTI1
3.050560247277235e-50	-0.33299529287885266	0.36	0.604	6.641374714347268e-46	ADAR
3.0681868486925855e-50	-0.4585035260515087	0.35	0.577	6.679749588288628e-46	SYNE1
3.825700417937929e-50	-0.3231423776746638	0.771	0.917	8.328932379892666e-46	IFITM3
4.0006224338941565e-50	-0.3812187879642195	0.44	0.666	8.709755100830968e-46	GSTP1
4.392443734647629e-50	-0.2952635445595915	0.139	0.325	9.562789254701353e-46	HSPA12B
5.053393788375104e-50	-0.3441541926481658	0.026	0.154	1.1001743616671439e-45	HLA-DQA2
6.159818206365141e-50	-0.28441826331564035	0.119	0.299	1.3410540217077548e-45	GIT1
6.35697385392334e-50	-0.2802087573282033	0.171	0.37	1.3839767777376503e-45	CASKIN2
1.1609830462850573e-49	-0.2906531494267033	0.24	0.454	2.5275761900671983e-45	CHMP5
1.6920319402599714e-49	-0.2884418989330866	0.162	0.357	3.683722737139984e-45	CDKN1B
1.9572013030629012e-49	-0.28512948546888994	0.268	0.488	4.261022956898242e-45	EIF4A1
2.2580826994400958e-49	0.5537115372988329	0.167	0.06	4.9160718449510323e-45	CCDC144A
2.3411377154882713e-49	-0.29654610624473354	0.168	0.361	5.0968909203895155e-45	EPHA4
7.149852243186559e-49	-0.3001811287663406	0.1	0.267	1.5565943318641457e-44	CDKN2AIP
1.4150755036909723e-48	-0.2620048741558809	0.211	0.417	3.080760879085616e-44	LRPAP1
1.4414152661170234e-48	-0.35729159224071205	0.161	0.349	3.1381051758633714e-44	UBE2J1
1.668415060217151e-48	-0.39697986741285585	0.161	0.35	3.6323064275987596e-44	COX17
1.930090941538335e-48	-0.31013866979747506	0.345	0.57	4.2020009888231087e-44	PSME1
2.2949207368095718e-48	-0.5046010383315559	0.065	0.213	4.996271936108119e-44	ISLR
2.7076740843387766e-48	-0.2838343797741914	0.085	0.244	5.89487724901395e-44	HERC6
3.125506653578977e-48	-0.29573327151284756	0.161	0.353	6.804540535506791e-44	LAMA5
3.130915064781583e-48	-0.25590608445106566	0.235	0.444	6.816315187535985e-44	SOCS2
4.146567987625362e-48	-0.2667434895125319	0.144	0.327	9.027493165859175e-44	TPST2
4.362264721010884e-48	-0.40361653213306714	0.095	0.256	9.497086524112795e-44	HBEGF
4.548686732672499e-48	-0.332637757436832	0.418	0.657	9.902945885701299e-44	PRDX1
4.68764251467741e-48	-0.3478178382691287	0.092	0.253	1.020546651870419e-43	LDLR
5.57066387568389e-48	0.9926871269935409	0.346	0.213	1.2127892323751397e-43	APLNR
6.184583506308174e-48	-0.3132360937471412	0.014	0.129	1.3464456751583526e-43	FRMD3
8.596516915999807e-48	-0.3012687529618663	0.287	0.51	1.871547697782318e-43	H2AFZ
1.1422769181628828e-47	-0.2820285163401932	0.354	0.585	2.486851078532412e-43	GIMAP1
1.1615929702549048e-47	-0.32096693682109245	0.175	0.366	2.5289040555419533e-43	PGRMC1
2.4429683161943237e-47	-0.28166746877710613	0.221	0.425	5.318586321186662e-43	HMGB2
2.641733064354019e-47	-0.298067420418215	0.148	0.33	5.751317054405134e-43	SAMD9
3.0787566221705465e-47	-0.2921924331422894	0.267	0.487	6.702761042127497e-43	ICAM2
3.420706669261786e-47	-0.3053806183725772	0.066	0.213	7.447220489649834e-43	TOB1
5.781538977095336e-47	-0.25613073844315315	0.145	0.329	1.2586988507034257e-42	LARP7
1.4519928735870157e-46	-0.4092213276504735	0.424	0.65	3.161133685086292e-42	SEC14L1
1.4989517764897874e-46	-0.30614909538208157	0.272	0.486	3.263367912595916e-42	ANAPC16
1.6781666704993988e-46	-0.26868936004805777	0.145	0.326	3.6535366583442414e-42	OAS2
1.951639438977154e-46	-0.34278540995421425	0.244	0.455	4.2489142225971615e-42	GNB2
2.1998099405383154e-46	-0.40109318492251944	0.556	0.759	4.789206221545967e-42	MYL12A
2.724488698922231e-46	0.9070523463454462	0.242	0.12	5.931484346423589e-42	THY1
4.329104477454936e-46	-0.25537689601686675	0.268	0.48	9.424893357867141e-42	GRASP
6.92878188970772e-46	-0.34703873842039534	0.15	0.329	1.508465105208268e-41	SERPINB1
8.38318362855723e-46	-0.34099155874478937	0.626	0.812	1.8251029077731943e-41	ZFP36L2
9.256343372863193e-46	-0.26497473069828814	0.192	0.382	2.0151985157060458e-41	CTNNAL1
1.2870887444838748e-45	0.6876556763001724	0.125	0.039	2.802120905615844e-41	SATB2
1.529008280270191e-45	-0.292217324286409	0.135	0.309	3.3288039269762333e-41	A4GALT
1.6936818590124094e-45	-0.26555545987330764	0.257	0.468	3.6873147752559165e-41	MYCT1
2.427258371192319e-45	-0.2818886083768115	0.19	0.382	5.284384199922798e-41	EIF1B
2.6810860599984733e-45	-0.3659822279750249	0.307	0.526	5.836992461222676e-41	H1FX
3.130979852051682e-45	0.6959289027345447	0.125	0.039	6.816456235901718e-41	FAT3
4.08778906339512e-45	-0.30678037777462686	0.202	0.397	8.899525569917516e-41	ZC3HAV1
7.22562827932987e-45	-0.355515565837909	0.762	0.926	1.573091532692906e-40	VWF
8.681406181443241e-45	-0.3556866497625282	0.723	0.86	1.890028939762008e-40	GNAS
1.134067522999314e-44	-0.2781258107874365	0.448	0.686	2.4689784043218066e-40	EMP2
1.7185774975674024e-44	-0.2847611891657391	0.292	0.508	3.7415150699539915e-40	POMP
1.979665668180897e-44	-0.2955599245290723	0.107	0.268	4.309930126196631e-40	CARD10
2.491634787462117e-44	-0.3017968895079737	0.09	0.242	5.424538095783775e-40	LCN6
4.143108105564759e-44	-0.29638239849771186	0.182	0.368	9.019960656625036e-40	TNS1
4.719615785349865e-44	-0.25477651049346783	0.249	0.452	1.0275075526285192e-39	HNRNPF
4.79549248578706e-44	-0.4185891076108934	0.219	0.407	1.0440266690807008e-39	OAZ2
5.689839942017911e-44	-0.33683295483702014	0.316	0.53	1.2387350537767194e-39	TRMT112
7.717190025433412e-44	-0.2710957984858679	0.07	0.213	1.6801094404371082e-39	SPHK1
9.331667737168406e-44	-0.3907590673419121	0.248	0.446	2.0315973830589337e-39	ADAMTS1
1.361659112305628e-43	-0.33556996775508807	0.212	0.404	2.964468053400583e-39	SHISA5
1.7991938331318934e-43	0.43306131295545525	0.873	0.898	3.917024894111445e-39	XIST
1.867239221333315e-43	0.3486368714517569	0.906	0.928	4.06516650876476e-39	RPS2
1.977108518203348e-43	-0.25859207536183404	0.253	0.453	4.304362954980509e-39	ATP6V1G1
3.254344037302065e-43	-0.28056050708795555	0.162	0.339	7.085032403610327e-39	MINOS1
3.633924799480618e-43	-0.3948035936124743	0.904	0.958	7.911417680949255e-39	SPARCL1
4.928330510337424e-43	-0.2635821865732355	0.193	0.38	1.0729468354055606e-38	CAMTA1
5.7757748542596345e-43	-0.2822891361509472	0.387	0.609	1.257443943520865e-38	DAD1
7.112034734042274e-43	-0.3014864718291783	0.088	0.236	1.5483610819483435e-38	PALM
1.078138831813274e-42	0.5927905764937312	0.118	0.037	2.347216050740679e-38	COL5A2
1.1425423610335673e-42	-0.4044951087366355	0.333	0.549	2.4874289742061797e-38	THBD
1.3580874794318411e-42	-0.5304110830569289	0.088	0.232	2.956692251471061e-38	SEMA6D
1.7264265460903992e-42	-0.2713058943421544	0.09	0.239	3.758603233493408e-38	RARRES3
1.84098117420142e-42	-0.27589052157729155	0.354	0.575	4.008000114353911e-38	FOXP1
1.9852137351963355e-42	-0.27657114407531663	0.05	0.178	4.322008822895942e-38	KRT18
1.998826012860245e-42	0.4398373478496713	0.112	0.033	4.3516441125980396e-38	CRISPLD1
2.3538847855267004e-42	-0.2808227821382011	0.123	0.283	5.12464256657018e-38	CCDC69
2.5901641300363875e-42	-0.28160605533921157	0.107	0.263	5.639046327502219e-38	FKBP5
2.7156898491977666e-42	-0.32937833777174896	0.482	0.708	5.912328370688458e-38	TAGLN2
4.3495791613128496e-42	-0.41448333899714074	0.627	0.812	9.469468792094204e-38	TSC22D1
4.5320149799221346e-42	-0.29571060023991236	0.036	0.155	9.866649812788478e-38	HIC1
8.076533565989009e-42	-0.2554005504711342	0.218	0.409	1.7583421226514671e-37	SRI
9.06497660051814e-42	-0.3381873187838652	0.028	0.14	1.9735360556988045e-37	EEPD1
9.708167318160941e-42	-0.3012715131493797	0.434	0.666	2.1135651068368185e-37	RPL36AL
1.5699450536566734e-41	-0.27865496206685403	0.074	0.213	3.4179273763159434e-37	CEBPB
1.8388851241289653e-41	-0.26703743354518494	0.101	0.253	4.00343680374117e-37	NAPRT
2.311096911515887e-41	-0.3433852425091213	0.143	0.307	5.0314890860612375e-37	FAM167B
3.1913270937694406e-41	-0.33021387446108214	0.063	0.195	6.947838215845449e-37	HRCT1
3.285762427753219e-41	-0.30104264375602485	0.144	0.31	7.153433381461532e-37	GADD45A
3.751618533970152e-41	-0.27391025311490447	0.385	0.603	8.167648710306418e-37	MGST3
6.102631841182538e-41	-0.26961631895542837	0.255	0.454	1.3286039781438503e-36	MAP3K11
6.894641623675632e-41	-0.26295004628815577	0.421	0.638	1.5010324278904219e-36	CNBP
8.705544562912294e-41	-0.2623791636638755	0.444	0.673	1.8952841067916353e-36	EIF4A2
8.90001628078896e-41	-0.2826759085811419	0.314	0.525	1.9376225444905646e-36	CD320
1.6221270260526318e-40	-0.3044074822090268	0.527	0.769	3.5315327484191845e-36	CD34
2.2510235587207097e-40	-0.3379802350849417	0.584	0.787	4.900703389690857e-36	GIMAP7
2.4475728979446737e-40	-0.25139758217243946	0.408	0.642	5.328610956115349e-36	MMRN2
6.294197645121748e-40	-0.47243399318280055	0.073	0.205	1.3703097693194557e-35	ANGPT2
2.101252767303385e-39	-0.2877347787314687	0.106	0.253	4.5746373996961995e-35	FAM213A
2.5729936985108765e-39	-0.25466224888247724	0.312	0.519	5.601664581028029e-35	WNK1
2.925780987673288e-39	0.6704498313309792	0.148	0.059	6.369717788263515e-35	SPOCK1
3.46822211787502e-39	-0.4023829126753905	0.036	0.148	7.550666372825705e-35	GPX3
3.576298719093964e-39	-0.2642069483683942	0.415	0.635	7.785959941339469e-35	SRSF3
4.3054471542943513e-39	0.843229727186332	0.156	0.065	9.373388999614233e-35	ADAMTS6
4.88995710343636e-39	-0.2772678027355795	0.339	0.543	1.06459256098913e-34	EIF2AK2
5.0340968023675786e-39	0.3874514225254444	0.843	0.866	1.0959732148434455e-34	DDX5
7.79813622490004e-39	-0.370201494656925	0.657	0.83	1.6977322375229878e-34	S100A10
1.0108083071100733e-38	-0.3049139953030158	0.198	0.369	2.2006307654093406e-34	IER3
1.1316839963648642e-38	0.8619081365780443	0.24	0.132	2.463789228485946e-34	ITGA2
2.87863117127063e-38	-0.39456476973836807	0.597	0.803	6.267067922973289e-34	FLT1
3.1787145035420035e-38	-0.41493478473760703	0.275	0.467	6.920379345661296e-34	RPL36A
4.92951089552648e-38	-0.2692086837288312	0.194	0.372	1.0732038170650701e-33	SOX17
6.854674275692264e-38	-0.6224892497730501	0.541	0.744	1.4923311365609627e-33	RPL31
1.357108803772044e-37	-0.4054384928614849	0.018	0.114	2.954561576692117e-33	KYNU
1.475560147769109e-37	-0.27653856813901134	0.076	0.207	3.212441997708127e-33	EXOC3L2
1.4756642108430765e-37	-0.27668415030792826	0.441	0.665	3.2126685534264616e-33	NES
1.7659488408111805e-37	-0.25441706929576285	0.044	0.158	3.844647221330021e-33	HLA-DMB
5.325839408690777e-37	-0.2670416341449099	0.04	0.151	1.1594884976660691e-32	MT1E
6.142313782213394e-37	-0.25257019705091976	0.242	0.431	1.337243133525678e-32	TBCA
1.2864843930618745e-36	-0.2522643635608335	0.358	0.567	2.800805172135007e-32	PTGES3
1.3571594218759843e-36	-0.3655572719571034	0.525	0.742	2.9546717773662055e-32	HSPB1
1.4589225103538748e-36	-0.27489677614942715	0.019	0.116	3.176220197291421e-32	ANXA3
1.577699385795988e-36	-0.263055565106295	0.186	0.354	3.4348093328164457e-32	VAT1
1.709065919753214e-36	-0.3694192923857216	0.183	0.346	3.720807413894722e-32	ARHGAP18
1.9262551656907532e-36	0.5810372329745067	0.155	0.066	4.1936501212253387e-32	LAPTM5
2.4526154930861546e-36	-0.459873109175994	0.698	0.798	5.339589189997867e-32	MT-ND5
3.058368549989722e-36	-0.31268769306677235	0.767	0.905	6.658374170182624e-32	RPL26
3.0653671478765364e-36	-0.3055539108452312	0.082	0.212	6.673610817642007e-32	LXN
1.179659299081431e-35	0.9409729023214386	0.144	0.06	2.5682362600301836e-31	DGKI
1.4434918058093454e-35	0.8568703923003177	0.134	0.052	3.1426260104275257e-31	DLX6-AS1
1.5948357404046114e-35	0.557166311707058	0.723	0.762	3.4721168904348794e-31	DDX17
2.631971870564284e-35	-0.3071764508241505	0.049	0.161	5.730065959405503e-31	HLX
3.41815722321739e-35	-0.5963559419283566	0.939	0.951	7.44167009066658e-31	MT-ND1
6.069736198253154e-35	-0.3496598990198062	0.043	0.151	1.3214422677216941e-30	GPM6B
7.204139236874458e-35	-1.2929198758621474	0.095	0.217	1.5684131532599383e-30	RGS5
9.330647106890709e-35	-0.3704468084520186	0.141	0.287	2.0313751816411763e-30	CDKN1A
1.214861974075411e-34	-0.42879907502551123	0.048	0.155	2.6448760037595774e-30	CXCL2
1.3901505366157273e-34	-0.3280975203984932	0.078	0.202	3.0264967332661e-30	RGL1
2.9997568717728195e-34	-0.2680906183153684	0.14	0.288	6.530770685536605e-30	H1F0
4.603517848037132e-34	-0.2518974623232328	0.071	0.19	1.0022318706961641e-29	NFATC2
5.919633627743013e-34	-0.29131266087185126	0.065	0.181	1.2887634370959313e-29	PARP10
1.568464552915158e-33	-0.26577789907167215	0.941	0.971	3.4147041781515904e-29	RPL10
2.6669616073442363e-33	-0.28197547318473226	0.115	0.249	5.806242115349137e-29	TRIB2
3.09194774029113e-33	-0.2622746377815643	0.037	0.137	6.73147942538782e-29	BIRC3
3.279922125575859e-33	-0.2726881458410939	0.694	0.846	7.140718459591203e-29	RPL14
4.097224602838965e-33	0.8134608934172575	0.237	0.139	8.920067682840711e-29	COTL1
4.615017590375156e-33	-0.25716606004633163	0.077	0.197	1.0047354796005753e-28	CIC
5.0737350166358557e-33	0.5287467200734954	0.166	0.076	1.1046028504717922e-28	COL21A1
6.64370971196242e-33	0.3966723799205054	0.76	0.81	1.4464020413913383e-28	RPLP0
7.646639549420673e-33	-0.26447259069443685	0.075	0.195	1.6647498963043748e-28	PPP1R9B
2.38928890218298e-32	-0.4803111746302804	0.445	0.63	5.201720868942566e-28	INSR
2.477856610028308e-32	-0.27658950033624174	0.728	0.876	5.394541625692629e-28	AHNAK
4.6749431546801677e-32	-0.34417246660457534	0.503	0.725	1.0177818742054193e-27	MEF2C
8.502910585591534e-32	-0.28335859052007095	0.017	0.1	1.8511686635891328e-27	PLXDC1
9.709210178986978e-32	-0.2525998622325214	0.021	0.107	2.113792148067255e-27	RN7SL832P
1.4225997384681765e-31	-0.2794140337088098	0.159	0.305	3.097141890619067e-27	DHRS3
1.621515081731228e-31	-0.2970226645929164	0.495	0.683	3.530200484437057e-27	HSPA8
1.6929050967232857e-31	0.823981337474102	0.282	0.183	3.6856236860762656e-27	MYOF
3.076295101348259e-31	0.5004195535913046	0.146	0.065	6.697402065145294e-27	EDIL3
4.182617002259748e-31	-0.29135742585017255	0.067	0.178	9.105975475619696e-27	FAM129A
4.967342382772578e-31	0.5083859699545452	0.12	0.047	1.081440110153418e-26	ROBO1
6.819202488799855e-31	-0.28849184404670325	0.529	0.733	1.4846085738366164e-26	DDX3X
2.9346572275136334e-30	-0.27291611236960434	0.133	0.267	6.389042250019931e-26	NDUFA13
4.076890431599453e-30	0.5419545523417986	0.68	0.717	8.875798158635169e-26	ARGLU1
4.7601866820772685e-30	-0.35808814209165574	0.12	0.252	1.0363402425550422e-25	IGFBP3
5.2879209148961594e-30	-0.33705374503677943	0.065	0.173	1.1512332623820428e-25	INHBB
7.594169227204379e-30	1.1240401069547041	0.396	0.304	1.6533265824546652e-25	CXCL12
2.4088695370848173e-29	-0.5064447699545427	0.174	0.308	5.244349869187356e-25	RPS17
3.0310820089145133e-29	-0.27507306864395886	0.751	0.895	6.598968641607787e-25	RPS25
7.644311142053978e-29	-0.25804751166586526	0.068	0.174	1.6642429787365715e-24	ITGB5
8.328851727295136e-29	-0.2709981316664355	0.108	0.228	1.813274309549424e-24	DYSF
8.605301614978378e-29	-0.3354086830371459	0.025	0.106	1.8734602145969428e-24	COX4I2
1.0222568463689734e-28	0.9653738253746181	0.331	0.246	2.2255553802298918e-24	FSTL1
1.289685448812449e-28	0.5193639044412229	0.106	0.04	2.807774190609583e-24	NSG1
1.7330880758172617e-28	-0.566620855760821	0.043	0.134	3.77310604986176e-24	NDUFA4L2
3.509728900420037e-28	0.9563564294165806	0.343	0.26	7.641030789104462e-24	MCTP1
3.817362664767416e-28	0.5851126824589487	0.158	0.079	8.310780257465142e-24	CACNA1C
7.117810838480158e-28	-0.3107182287557987	0.085	0.194	1.5496185976455152e-23	TP53I11
2.5094766243624102e-27	0.8183345911672114	0.317	0.231	5.463381558899404e-23	NID1
6.1958473850269536e-27	-0.2928966765244798	0.667	0.82	1.348897934194218e-22	ZFP36L1
1.631733887947777e-26	0.2724199258039599	0.869	0.906	3.552447847451105e-22	RPS9
5.655050546291403e-26	0.6005154056675157	0.119	0.051	1.2311610544331013e-21	PTPRD
7.269026429722256e-26	-0.2770325996857857	0.027	0.104	1.5825397440148324e-21	NPY1R
7.460494560211541e-26	0.5417440919219703	0.118	0.052	1.6242242707036546e-21	NR2F1
2.9448520332378826e-25	0.841970232259422	0.525	0.509	6.411237361562194e-21	COL15A1
3.6347436338776527e-25	0.7325543919584083	0.547	0.547	7.913200365315038e-21	PIK3C2A
3.6820389490285064e-25	-0.35719708201854006	0.078	0.177	8.016166995929961e-21	CCL2
7.301638589060842e-25	0.8811235119024701	0.284	0.202	1.589639737224436e-20	FBN1
1.1280041578349979e-24	0.5263642747802622	0.645	0.673	2.455777852022574e-20	ELK3
1.4067281033370794e-24	0.5301143893097784	0.704	0.76	3.0625877537751557e-20	PECAM1
2.2061862463627317e-24	-0.2508003477844887	0.68	0.843	4.803088076956303e-20	IGFBP4
2.5961519129908868e-24	-0.2681641684278677	0.153	0.275	5.652082329772459e-20	GJA4
1.192613567875862e-23	-0.26495132357759577	0.765	0.897	2.596438998622539e-19	ACTB
1.2756311758494059e-23	0.4849924107025678	0.101	0.042	2.7771766329417416e-19	CD300LG
1.582130978295298e-23	0.4548627377445804	0.133	0.063	3.444457352846693e-19	OMD
4.2396715122381947e-23	0.5340306529214881	0.128	0.06	9.230188849293774e-19	TNC
1.9963561008964996e-22	-0.2770996053960104	0.254	0.384	4.3462668672617694e-18	BTNL9
2.2261720418800635e-22	0.8545507587922723	0.423	0.367	4.8465991523770864e-18	DST
3.3336799327091313e-22	0.7136528822785413	0.529	0.516	7.25775458150105e-18	MARCKS
2.640141879042341e-21	-0.2912640774671522	0.364	0.514	5.74785288486308e-17	CLDN5
3.0732421805496227e-21	0.576691082813386	0.127	0.064	6.690755551274584e-17	BAMBI
6.29354191167915e-21	-0.27231264850829734	0.051	0.129	1.370167009591668e-16	PDGFRB
2.1513625850469065e-20	0.44250545213311687	0.711	0.75	4.68373148390562e-16	UTRN
4.379588751756587e-20	0.4456570925115506	0.664	0.675	9.534802671449266e-16	CALD1
8.399197950328559e-20	0.7312702159260696	0.384	0.328	1.8285893857660306e-15	LAMA4
9.774650408132619e-20	-0.3213994495523731	0.043	0.114	2.1280391403545527e-15	RARRES2
1.745543517586655e-19	0.46823087458136436	0.656	0.687	3.8002227921379065e-15	ANXA2
3.3241425901661417e-19	-0.29796384013411625	0.889	0.921	7.236990833050706e-15	MT-ND2
1.9683087615281334e-17	0.5258744341851491	0.577	0.599	4.285205004722899e-13	TPM4
7.311529615474177e-17	0.25168006413031474	0.807	0.848	1.591793112584883e-12	RPL6
7.552452578965576e-17	0.6507077931184174	0.212	0.145	1.6442444509665955e-12	NREP
1.2557275290947153e-16	0.3893963464835738	0.1	0.049	2.7338444035921046e-12	FAP
2.812398165116671e-16	0.5627608858860327	0.11	0.059	6.122872045275504e-12	COL6A3
5.322779645271395e-15	0.5785189852640147	0.552	0.58	1.1588223565720355e-10	BMPR2
1.2352229705804271e-14	0.7362900375888659	0.228	0.169	2.689203929250648e-10	NNMT
1.7373971551424095e-14	-0.3383730489679486	0.833	0.925	3.78248734646054e-10	RPL36
1.8434850183922422e-14	-0.29514744170818097	0.044	0.101	4.013451233541751e-10	CRYAB
2.4774843133780955e-14	0.49447755819387407	0.636	0.709	5.393731098655452e-10	PLVAP
5.561607386660603e-14	0.6142938492642414	0.237	0.177	1.2108175441498799e-9	GOLGA8A
9.12305458404901e-14	0.4839097201785423	0.125	0.075	1.98618021349331e-9	CPNE5
2.9303567967070523e-13	0.3999844219621148	0.131	0.077	6.3796797821109234e-09	DCN
4.2159372168898165e-13	0.3036420909768722	0.703	0.713	9.17851691489082e-9	ID1
7.993969018668943e-13	0.6950397726966848	0.349	0.314	1.7403669950544154e-8	SOX4
1.2775438314883635e-12	0.7378761165889394	0.389	0.366	2.7813406755333163e-8	SKIL
1.942719858966795e-12	0.7033414137350298	0.333	0.294	4.229495404956609e-8	ANKRD28
8.09071670964675e-12	0.5556167586032813	0.201	0.149	1.761429934857194e-7	MYO5A
2.2133726247939554e-11	0.5747644599842701	0.256	0.201	4.818733541438921e-7	CNTNAP3B
2.2613571695336663e-11	0.5739167159187739	0.461	0.451	4.923200693791745e-7	PRSS23
2.88836260728197e-11	0.48985223075658	0.534	0.515	6.288254232313576e-7	MTRNR2L8
5.890221397161894e-11	0.45216594508587354	0.145	0.096	1.282360100376116e-6	GOLGA8B
1.4238408187262863e-10	0.34392920676938243	0.102	0.061	3.0998438464489977e-6	OSBPL3
2.9343704188956783e-10	0.42415789415157656	0.114	0.072	6.388417838977781e-6	PTCH1
3.0962144199017594e-10	0.4836203008837505	0.578	0.638	6.740768413568121e-6	CD93
3.2312998341544557e-10	0.5931989079895131	0.23	0.183	7.034862868937665e-6	NPIPB5
6.555153025200911e-10	0.6163115072518381	0.249	0.204	1.4271223651164904e-5	COL6A2
1.5129274452854116e-9	0.4193242302879756	0.1	0.061	3.2937943411308695e-5	TFF3
1.6438499610511192e-9	0.6436542779718504	0.44	0.446	3.5788257502043916e-5	FTX
2.1715742759602648e-9	0.3630175079078239	0.104	0.065	4.727734356193093e-5	ADAMTSL2
2.264838349397269e-9	0.5963597462959014	0.49	0.525	4.9307795704727945e-5	CCDC50
2.527800500722585e-9	0.4194792234419351	0.63	0.702	5.50327447012314e-5	ADGRL4
3.2744748958439217e-9	0.6502526240847781	0.205	0.164	7.128859295741802e-5	CCDC3
1.049468139894938e-8	0.6458870835420245	0.355	0.337	2.2847970873652695e-4	CD109
1.2533208672129283e-8	0.5952372258031825	0.302	0.271	2.728604860009266e-4	RAI14
1.4555229604833844e-8	0.5498107300227856	0.218	0.175	3.1688190372683764e-4	BMP2K
2.231811221856618e-8	0.651017271015985	0.264	0.229	4.8588762111040427e-4	FAT4
2.372246186832142e-8	0.4252930026505481	0.145	0.104	5.164617173352257e-4	IL1R1
2.8560529770317635e-8	0.6287773329558389	0.232	0.195	6.217912936295853e-4	GPCPD1
3.395418174999161e-8	0.5020164729578056	0.374	0.343	7.392164908790673e-4	TSHZ2
5.8193519999588154e-8	0.6938917846177171	0.276	0.25	0.0012669311239110338	ADGRL2
5.858903422947645e-8	0.40889985122757405	0.134	0.097	0.0012755418642099317	LEF1
7.982665600512312e-8	0.45918700280053437	0.106	0.072	0.0017379061278875354	SSPN
8.287554594264241e-8	-0.26057509956966385	0.963	0.961	0.001804283510717268	MT-ND4
8.947417493370632e-8	0.6199985180704106	0.313	0.287	0.0019479422624817202	SLC12A2
1.3724446803435599e-7	0.574863090393888	0.437	0.445	0.002987949313575964	TIMP1
1.435925826787315e-7	0.44191701197362543	0.212	0.169	0.0031261541174986635	MAP1B
2.1827453821361542e-7	0.41353376464309244	0.125	0.089	0.0047520549714486215	WDR27
4.432675106254796e-7	0.494809588672254	0.2	0.163	0.009650376973827316	FLRT2
4.823614655063335e-7	0.5574954659561125	0.206	0.171	0.010501491465538387	ABL2
5.008327976743987e-7	0.37270958862045456	0.618	0.697	0.010903630838169335	ENG
6.230556241188082e-7	0.5155072492985429	0.188	0.154	0.013564543992690574	TBC1D4
6.48925092441907e-7	0.6046847536095648	0.385	0.387	0.014127748187552755	PDCD4
1.7380275566898113e-6	0.41283257806928875	0.535	0.598	0.037838597936693884	PABPC1
2.3558084895431194e-6	0.3541358071358145	0.62	0.694	0.05128830662584325	HNRNPU
3.0801132191349062e-6	0.5082531708805424	0.216	0.186	0.06705714489378604	ITGAV
4.975664341661662e-6	0.5720554572158245	0.378	0.384	0.10832518838231604	KANSL1
8.375785985304187e-6	0.2529010650362169	0.101	0.072	0.18234923668605746	N4BP2
9.791171563018468e-6	0.47440391670824633	0.485	0.525	0.21316359609847507	PRPF4B
1.1802846146797773e-5	0.266960621302335	0.64	0.734	0.25695976346193433	PPIA
1.4903638269888864e-5	0.37815754180792727	0.59	0.676	0.32446710877375046	CALCRL
1.62511814780474e-5	0.2569250129046514	0.215	0.291	0.35380447195856995	SLC30A1
1.6276271954676987e-5	0.6281386487293615	0.305	0.294	0.3543507167252727	PEAK1
1.9060099410680514e-5	0.42441837978926966	0.135	0.106	0.4149574242699255	NPNT
2.048617083610417e-5	0.34517061161706764	0.152	0.12	0.4460044252728239	SERINC5
2.7296032667207936e-5	0.5610672579736933	0.4	0.419	0.5942619271977839	HTRA1
2.8239560463564022e-5	0.5424783080446127	0.31	0.297	0.6148034708522523	FGD6
4.01108798254354e-5	0.44682492961827985	0.163	0.135	0.8732539646795541	TANC2
4.034549818587311e-5	0.41840373820242616	0.509	0.567	0.8783618410046434	TIMP2
5.043301758042419e-5	0.28470599461493673	0.103	0.077	1	SMAD6
5.165203622844445e-5	0.5760240221730772	0.268	0.25	1	RIMKLB
6.123546183120427e-5	0.4614184735452327	0.19	0.163	1	ANKRD50
6.734893745597211e-5	0.5419153727856285	0.383	0.397	1	CLTC
6.934852339927607e-5	0.2661570930059972	0.246	0.326	1	CMIP
8.084937016878772e-5	0.39988473044255834	0.237	0.21	1	PLXDC2
8.100524148492024e-5	0.2804135367596019	0.304	0.396	1	ADCY4
8.820170050356876e-5	0.3621554901744579	0.605	0.694	1	LMNA
9.640217138603758e-5	0.5424994474503304	0.396	0.417	1	ASPH
1.008817263229871e-4	0.27070098840944246	0.617	0.687	1	KTN1
1.3023231203781397e-4	0.34921633617759384	0.106	0.082	1	SNAI2
1.4862301280799413e-4	0.2870871420043497	0.233	0.305	1	MAP3K2
1.6588224848024062e-4	0.460133577105287	0.51	0.575	1	EMP1
1.6853740925917737e-4	0.5417285710187203	0.442	0.482	1	TTC3
1.7077465570152677e-4	0.26147878617091225	0.285	0.372	1	ARHGAP31
1.7859499542581932e-4	0.33111158440110255	0.336	0.321	1	PTN
2.240579601173433e-4	0.31352019787365537	0.253	0.331	1	H2AFY
3.122499955967379e-4	0.25498281771712783	0.331	0.422	1	TAF1D
3.465286049625887e-4	0.2576305472117112	0.207	0.269	1	AGO3
3.873068510860254e-4	0.2547994311286559	0.31	0.401	1	SPCS3
4.026564507800969e-4	0.25846805450441057	0.183	0.24	1	FAM208B
4.170587575400877e-4	0.2625532147539015	0.18	0.236	1	MLLT10
4.247141274509462e-4	0.26719219602696886	0.196	0.255	1	CHD8
4.280467193689092e-4	0.25325229160406526	0.196	0.253	1	DNM1L
4.447652818602586e-4	0.2989378914354677	0.317	0.414	1	RASAL2
5.139780003827754e-4	0.5442577997471942	0.363	0.378	1	PRKDC
5.189294106156035e-4	0.4628395668308032	0.44	0.475	1	VPS13C
5.365816045634077e-4	0.2570696777324697	0.348	0.45	1	SLK
6.518432337329087e-4	0.48176615023132263	0.153	0.131	1	PCOLCE
6.637737980730301e-4	0.2584359638288485	0.246	0.318	1	ASAP2
6.674859084217576e-4	0.2662425382171263	0.302	0.389	1	CDK13
8.333115220017347e-4	0.36414316196884666	0.298	0.387	1	MCF2L
9.1598745865949e-4	0.28803623884267227	0.247	0.315	1	ITSN2
9.41893908000804e-4	0.25160588572990306	0.292	0.368	1	ZKSCAN1
9.489427265614763e-4	0.2682085790092942	0.217	0.28	1	UVRAG
9.721811946038368e-4	0.25726182968985145	0.318	0.405	1	TMEM30A
0.0010496091189295378	0.2625377930011785	0.179	0.232	1	NDUFS1
0.001099132230528865	0.4771487646474619	0.475	0.528	1	PALMD
0.001149001615073104	0.2562710356759623	0.258	0.328	1	FMNL3
0.0011585664530279177	0.25194344712068295	0.31	0.392	1	JPX
0.001187852964429662	0.2685467400368493	0.263	0.332	1	XRN1
0.0012416313944864485	0.2817077922470109	0.252	0.322	1	SPATS2L
0.0013100681000199072	0.30144521031841465	0.203	0.261	1	AKAP11
0.0015920102851535523	0.28983170079008325	0.592	0.691	1	ITGB1
0.0017150219320149727	0.3117122934255244	0.261	0.333	1	MIA3
0.001729181855172641	0.2776038928150073	0.174	0.223	1	IARS2
0.0017313186165281301	0.2586759208098047	0.235	0.298	1	FAM208A
0.0017419134252873504	0.2550860817375382	0.18	0.231	1	SFT2D2
0.0017534788163365322	0.30346495573297794	0.191	0.245	1	RECQL
0.0017649227915857424	0.2583823870351203	0.318	0.408	1	FCHO2
0.0019796006302638686	0.34120202899858143	0.137	0.117	1	MAP2K6
0.001982545288760771	0.2763868180460406	0.228	0.287	1	AHR
0.0021291689597330303	0.26000224418582996	0.254	0.319	1	DDX42
0.00213232265331223	0.3034100076689774	0.104	0.085	1	ABCC5
0.002182368346590946	0.41115270301162893	0.14	0.121	1	ABCG1
0.002196493163408296	0.2982024589669465	0.204	0.259	1	RAPGEF4
0.0023538738920881193	0.26442269648900574	0.215	0.27	1	NF1
0.002503213652257957	0.5850442405374473	0.274	0.272	1	PCDH17
0.0026888847980231978	0.4640630325249786	0.216	0.203	1	TULP4
0.002698018792826167	0.5052893842398163	0.252	0.245	1	ZNF280D
0.0027764766117690442	0.3191449376445272	0.122	0.102	1	MXRA5
0.002807630860135261	0.2643295942834336	0.325	0.417	1	PHKB
0.00307767105644597	0.2654421847175421	0.271	0.343	1	MGAT4A
0.003256759013825687	0.47482365205910204	0.456	0.517	1	PTTG1IP
0.003440745341637859	0.27418352760245823	0.288	0.364	1	FNBP1L
0.0034665517330881392	0.26579841895899914	0.217	0.273	1	DCP2
0.003624748604083745	0.25825338680578724	0.214	0.269	1	KATNBL1
0.0036647882366336424	0.3433908518126084	0.132	0.112	1	CPE
0.003927738022224379	0.27240909783662715	0.333	0.42	1	CTNND1
0.003966723407559005	0.25143784448997675	0.166	0.21	1	UBR3
0.004490713535484827	0.2597835968854356	0.209	0.262	1	TMEM43
0.00453782719744657	0.2885108828273639	0.262	0.328	1	ATP2B1
0.004576281482792365	0.2772229997591944	0.199	0.251	1	YLPM1
0.004642893659935057	0.2561464919823868	0.299	0.376	1	TAOK1
0.004687495600522865	0.4590191742198002	0.383	0.414	1	HMGN1
0.004891292183445722	0.29311672550605594	0.208	0.261	1	ZNF326
0.0050252958278216645	0.29124017724303897	0.129	0.11	1	ZBTB37
0.005315671380873854	0.2875566999622938	0.336	0.43	1	PRKAR1A
0.005371819963031733	0.276439775017865	0.217	0.27	1	ATP2A2
0.005674882963922265	0.27260823442833493	0.343	0.432	1	SETX
0.005762487442267536	0.5192835471511953	0.286	0.287	1	TTC14
0.005773022088797391	0.38481415346701286	0.126	0.11	1	ZNF608
0.006124668183305808	0.2550120329250726	0.149	0.189	1	RPGR
0.006300270435170662	0.30078760682336886	0.105	0.088	1	STX3
0.006410949728820866	0.5044899435495389	0.242	0.237	1	AAK1
0.006507556534347243	0.38707755314819403	0.155	0.139	1	SMAD9
0.006584570024604024	0.299803060796481	0.428	0.536	1	DNASE1L3
0.006851040076446562	0.30019278832910956	0.348	0.437	1	CCND1
0.00709304638206037	0.3448581428199943	0.243	0.305	1	RALGAPA2
0.007255403216663622	0.2566022095150786	0.232	0.286	1	FYTTD1
0.007324748564600576	0.25194020860072597	0.246	0.307	1	RPS6KA3
0.007755702996167913	0.3107019017005548	0.255	0.318	1	MSRB3
0.008164956176448407	0.4614238605520522	0.311	0.323	1	SVIL
0.008297628216671503	0.3019120070997534	0.59	0.691	1	NPDC1
0.008388814799629036	0.3345503247021633	0.291	0.369	1	CTTNBP2NL
0.008430534581190564	0.282047950321354	0.363	0.458	1	SMARCA2
0.0084367367450988	0.4022857361182326	0.518	0.597	1	LUC7L3
0.008576030048858757	0.2914295293803051	0.28	0.348	1	ANAPC5
0.00873668865253857	0.3824561292271811	0.503	0.579	1	SEPT2
0.008908472678547132	0.5176048983051176	0.351	0.377	1	LARS
0.009407123240429407	0.2566162267084687	0.144	0.181	1	SMAP1
0.009646918503483516	0.41852278393012776	0.145	0.129	1	SRGAP1
0.009858487163420169	0.4894687222966396	0.293	0.299	1	F2R
0.010600286665941561	0.40590221553222494	0.398	0.503	1	TPM1
0.01124565086728655	0.27757441752616696	0.255	0.313	1	SHPRH
0.01125554206583537	0.3011308194397948	0.553	0.642	1	TPM3
0.011658646599884229	0.25485910870046147	0.341	0.43	1	PICALM
0.011961105367891233	0.4034917868394434	0.315	0.392	1	JAG1
0.01259411519579053	0.4945486677327465	0.304	0.315	1	FNDC3A
0.012779591043304958	0.29977294788956477	0.198	0.243	1	CLCN3
0.012857152613689575	0.2647192062922853	0.218	0.269	1	HERC1
0.013114953989658144	0.33572456198100087	0.104	0.09	1	CTTNBP2
0.013326379626473312	0.2681094985541823	0.314	0.391	1	ENO1
0.014385346554516875	0.5033348418114102	0.225	0.219	1	LRP6
0.014558547249609761	0.262358029060195	0.199	0.244	1	LRPPRC
0.01482043874028487	0.470547301132048	0.263	0.262	1	SENP7
0.014919812842903479	0.29929204696775336	0.353	0.442	1	DAB2
0.015428282798338815	0.4303817620285899	0.193	0.184	1	CCDC14
0.015435760604251066	0.2534560768024483	0.417	0.524	1	ANXA5
0.01606356110094224	0.4363282865073097	0.232	0.229	1	GALNT1
0.016099270754582288	0.4935154405780362	0.332	0.351	1	SMG1
0.016677243611775694	0.2788764526739316	0.372	0.47	1	CTNNA1
0.016805012747960767	0.4494595654576512	0.33	0.345	1	TBL1XR1
0.01689747297918744	0.28353265632877306	0.124	0.11	1	DENND2C
0.017281761784547493	0.29297577052976853	0.17	0.21	1	CCND2
0.017976891083559793	0.4219582364063097	0.408	0.446	1	CD99
0.018324274185936986	0.26768122944221784	0.143	0.176	1	SEPT8
0.0184066828850186	0.3487878177968746	0.128	0.16	1	MMRN1
0.01884124670868602	0.26447891069103946	0.223	0.271	1	PTPRK
0.01920406085822094	0.3077346777151577	0.111	0.097	1	TET1
0.019823748441565987	0.27993676218741603	0.198	0.243	1	PPFIA1
0.021239895807007178	0.26620288169367745	0.308	0.374	1	KCNQ1OT1
0.021322480653581572	0.2687486316821114	0.196	0.239	1	ZNF518A
0.022593722771695492	0.279828344955648	0.171	0.209	1	AP3B1
0.022687975076278254	0.26875318835183515	0.208	0.251	1	EXOC1
0.022913129007831795	0.2588468996333433	0.305	0.376	1	DGKH
0.023456217853701316	0.250804965502809	0.122	0.15	1	IARS
0.023737452570736884	0.32365175721608574	0.275	0.341	1	SLC39A10
0.024380680888573245	0.2766943286852681	0.219	0.269	1	ZMYM4
0.02480050573835789	0.44409014038176964	0.386	0.421	1	SLC38A2
0.02509642683484734	0.2535939864639305	0.408	0.513	1	RAB13
0.027187402502356108	0.2553717030085305	0.313	0.384	1	MDM4
0.02718988381811308	0.30010470962590796	0.299	0.368	1	PLEKHA1
0.028310705112230487	0.5784773599596685	0.248	0.253	1	SGK1
0.028493197625953624	0.33082421991039923	0.345	0.424	1	PHF14
0.0286772311117285	0.4505271583867341	0.482	0.558	1	SF3B1
0.02901857708910178	0.3527380474314264	0.124	0.111	1	ERCC6
0.03022398468457337	0.5242468198513281	0.272	0.277	1	TIA1
0.03072959516510818	0.3020263777462555	0.162	0.197	1	PRKAG2
0.030886510377504325	0.28457197675083046	0.219	0.266	1	DYRK1A
0.031380190800945756	0.34395469430560877	0.166	0.153	1	FAM171A1
0.03158639374338503	0.32761879352569084	0.135	0.124	1	OAF
0.031623579133412696	0.2825106465429834	0.572	0.667	1	ATRX
0.03203346717821891	0.2777343703465611	0.202	0.245	1	TFDP2
0.032044434850438966	0.2987843700933791	0.188	0.23	1	SDCCAG8
0.032789998721798524	0.2751864455377636	0.249	0.301	1	PLEKHG1
0.03305963845811959	0.44106453104064725	0.183	0.176	1	ZDHHC20
0.034439189918519374	0.385180160280753	0.151	0.141	1	ZDHHC21
0.03475833028924813	0.2843572983864575	0.217	0.263	1	MYO10
0.034785459527809315	0.2596994304858681	0.147	0.178	1	VPS41
0.03510509308201245	0.2853654442141953	0.134	0.165	1	PNP
0.03519657056257369	0.26367258627510726	0.405	0.51	1	PTPRM
0.03598360807817208	0.2634554485401551	0.169	0.203	1	ZMAT1
0.03692267501145204	0.31041858882209217	0.221	0.266	1	YTHDC2
0.038879640687332774	0.4106660854671037	0.199	0.194	1	MAML2
0.03960620882312245	0.2861242471532277	0.169	0.205	1	KCTD3
0.0403942149273794	0.3837541045241538	0.206	0.253	1	NCBP3
0.041836749538426345	0.30669468638545916	0.248	0.304	1	CALU
0.04295421389054085	0.284920659436126	0.212	0.256	1	SH3D19
0.04376125698742692	0.44803082333294	0.204	0.2	1	RNPC3
0.044416610368764736	0.3161818966132275	0.298	0.368	1	AP2S1
0.04460713594659395	0.2968090409296642	0.555	0.655	1	RBM39
0.04501654691838328	0.2615541980114601	0.117	0.142	1	ATP6V0A1
0.04507057393956385	0.26837613252080206	0.208	0.247	1	SRGAP2
0.04866453859025745	0.40598278838079993	0.211	0.207	1	STAB1
0.04975609375055658	0.4135255419383502	0.183	0.178	1	PRTG
0.05083590309000954	0.27839449382752085	0.135	0.162	1	GFM1
0.053730270100661594	0.29963714199018654	0.207	0.251	1	ATP11A
0.05443708809580323	0.46910667360955827	0.306	0.325	1	EML4
0.05516349660756959	0.2669921106041495	0.4	0.495	1	ACTR2
0.0565274261206295	0.30810219138776296	0.117	0.107	1	PDE4D
0.056586926237979736	0.3269849725322208	0.243	0.294	1	CCAR1
0.057859148599456706	0.2926630170418635	0.224	0.267	1	SYNE3
0.0587145148440847	0.2815895341558843	0.375	0.461	1	SCARB2
0.058915921001127955	0.27877101445949193	0.187	0.222	1	PUS7L
0.05980544837236409	0.43086109162541697	0.457	0.531	1	ABLIM1
0.059863288939797685	0.26134023804126383	0.228	0.268	1	PCMTD2
0.060876693030644864	0.3148438135136836	0.215	0.257	1	HELZ
0.06145650371414576	0.2809294265341382	0.158	0.19	1	AZIN1
0.062120921501653804	0.47333203366681587	0.385	0.429	1	CPD
0.06294994131708702	0.31442275743305187	0.147	0.176	1	PIK3C3
0.06361656995726382	0.34767746187744275	0.386	0.482	1	MKL2
0.06412014580002473	0.2517823450361134	0.402	0.486	1	PNN
0.06415470255447395	0.2860855072862859	0.111	0.101	1	PALLD
0.06460453895066884	0.3051033368121445	0.195	0.233	1	PRKAA1
0.0647576481996921	0.3286949487842463	0.289	0.35	1	PSMA3-AS1
0.06487758559976387	0.28188525946280385	0.354	0.437	1	CAPNS1
0.06537117695417127	0.2629840079071658	0.166	0.198	1	ADSS
0.0654507560713867	0.4852656978626577	0.363	0.402	1	SNTB2
0.06721623837342047	0.3203123310272453	0.287	0.351	1	UPF3A
0.06723858068063941	0.41171503305312185	0.204	0.202	1	PDE8A
0.06729495830967624	0.302564014379662	0.139	0.129	1	ZNF117
0.06731659017465934	0.2626403906079361	0.212	0.25	1	MON2
0.06882237314994169	0.27561882023652695	0.236	0.282	1	SEMA6A
0.07008198783505308	0.41981198337679304	0.361	0.393	1	CDC42BPB
0.07241955695749053	0.3323814384724284	0.268	0.328	1	EEA1
0.07259526350494547	0.306115355528346	0.341	0.416	1	NFAT5
0.07341485945622155	0.31842437896273523	0.208	0.248	1	KALRN
0.07407421098279042	0.2689819354610643	0.366	0.449	1	NDUFS5
0.0747898838572837	0.28816911273939105	0.3	0.36	1	ATF7IP
0.07664448933826927	0.2704887569174612	0.1	0.119	1	SLC25A13
0.07726132499929828	0.3269499870753718	0.321	0.391	1	FRMD4B
0.07965024671460644	0.25173354789899893	0.096	0.116	1	PIGK
0.0814603538079553	0.2859716955253083	0.236	0.281	1	YPEL2
0.08389134244133768	0.39247936902647496	0.448	0.515	1	GTF2I
0.08408445594177194	0.37690314190493296	0.151	0.145	1	SMARCAD1
0.085749611757595	0.3153808751438213	0.23	0.273	1	RBM33
0.08636375708150056	0.29275410502677357	0.193	0.23	1	ALG13
0.08779154960648551	0.2517819683031076	0.135	0.159	1	ZNF621
0.08938621410455865	0.28724034623124783	0.282	0.334	1	IL33
0.08977258188867045	0.46892160332249966	0.257	0.312	1	MAFB
0.09120935002855256	0.2522062346553652	0.236	0.278	1	PAXBP1
0.09267763673940252	0.44709969720239884	0.482	0.57	1	CDH5
0.09350262102106788	0.4597048919300415	0.284	0.303	1	ACTN1
0.09398949771792303	0.2934129957346847	0.222	0.264	1	PGLS
0.09771245987771368	0.39332797744969716	0.254	0.305	1	CDK17
0.10074214632352833	0.31526244426652306	0.308	0.374	1	ATP1B3
0.10086840426470524	0.3382469742632791	0.234	0.277	1	ATM
0.10559439470365861	0.32705135931997353	0.349	0.428	1	PLCB1
0.10585634699541546	0.36012945408874464	0.158	0.152	1	DKK3
0.10937394830514842	0.36346346213796676	0.278	0.333	1	PHF20L1
0.10993544026983525	0.3776213678418354	0.301	0.315	1	FXYD6
0.11155594532931713	0.4104464846840119	0.291	0.305	1	CCDC88A
0.1202086651092339	0.3537305683293086	0.257	0.3	1	LPCAT2
0.12032583437947318	0.2701336396660885	0.161	0.187	1	ARHGEF28
0.12115874816031834	0.4661463573039961	0.204	0.206	1	PIAS2
0.12290359317621673	0.28362626324365425	0.223	0.263	1	AHI1
0.12857830215540111	0.4414893990006623	0.438	0.503	1	DOCK9
0.1290218512092548	0.34959141697601337	0.218	0.256	1	SLF2
0.1310610998339499	0.30358922099371455	0.273	0.324	1	DNAJC10
0.13159072807163227	0.4196257572144628	0.442	0.509	1	SSFA2
0.13505499682695926	0.27564647232952033	0.181	0.213	1	SMARCA4
0.13685367560526426	0.31417440652685347	0.356	0.436	1	GLS
0.13773043102948315	0.5022187005812504	0.393	0.442	1	ENTPD1
0.13841521201591914	0.3045428170901201	0.212	0.248	1	ICE2
0.1389546638704162	0.2999743523146571	0.199	0.234	1	MBD5
0.1480469127717621	0.3971752997970872	0.404	0.457	1	ARHGEF12
0.1484565033025135	0.4057229998768531	0.221	0.223	1	ITGA10
0.15036872364396295	0.4041220778651895	0.239	0.282	1	PLCB4
0.1510287142908049	0.31791189570523515	0.274	0.324	1	TOP2B
0.1513782404532396	0.4292272189442936	0.225	0.23	1	LMBR1
0.15219569030812016	0.3458621178305257	0.22	0.261	1	TCF12
0.1547203802076336	0.26726155502562154	0.201	0.234	1	DNAJB4
0.15699856732470652	0.3221693528486371	0.253	0.298	1	PRKD3
0.15727285355614898	0.4332815914895849	0.311	0.334	1	CADPS2
0.16479827751896425	0.33643423516811954	0.255	0.302	1	SMAD2
0.1656820897000927	0.31424842386200535	0.373	0.456	1	ZNF638
0.16838162433133583	0.25447515275882704	0.197	0.228	1	SMARCC1
0.1702158471837232	0.2910624854434247	0.397	0.485	1	FRYL
0.17162712685936088	0.2547280920858641	0.142	0.137	1	SH3PXD2A
0.17365768119468816	0.38283084471967255	0.19	0.191	1	SLC29A1
0.17615827008163265	0.3569570455594311	0.222	0.261	1	DDX39B
0.17813382736231165	0.4025303234792983	0.196	0.197	1	TEAD1
0.17871439003161305	0.30370083034368456	0.514	0.601	1	CANX
0.17874612430933254	0.2642559746046368	0.148	0.171	1	MIR99AHG
0.18101671020791324	0.2750530549938104	0.202	0.235	1	KLHL5
0.184878339821086	0.26903865858734677	0.428	0.522	1	RNF213
0.18604473486923062	0.2691798757022308	0.118	0.136	1	ZDHHC24
0.18688236221703483	0.45215485778514597	0.413	0.474	1	THSD7A
0.19418599643973955	0.36392931292610825	0.156	0.153	1	ADAMTS9
0.19443634863026973	0.3554721188299089	0.271	0.325	1	MGMT
0.19666770624212243	0.31159542388642913	0.23	0.269	1	RHOJ
0.1994262377769644	0.2951827159227338	0.436	0.531	1	TNRC6B
0.20124797332389846	0.37359947374003033	0.391	0.486	1	RRBP1
0.20325684205738484	0.33355608943830095	0.422	0.526	1	LDB2
0.20345857422258945	0.27385827305763377	0.268	0.314	1	UBE2G2
0.20393596738341985	0.4486649909528574	0.2	0.206	1	ATP11C
0.20838288405535213	0.4245519152438716	0.282	0.297	1	OGT
0.2129029152894953	0.30793711053358486	0.28	0.331	1	ATXN2
0.21553200450082416	0.41427883206430427	0.404	0.47	1	MAP4K4
0.21759071209626682	0.4101095654007041	0.365	0.415	1	MBNL2
0.2175917268642723	0.2793608822888564	0.139	0.159	1	ZNF720
0.22081598508864783	0.313422019123468	0.198	0.23	1	DAAM1
0.22139545410498132	0.41196968705047954	0.194	0.196	1	ZNF431
0.22261173448020571	0.362081889219921	0.282	0.335	1	GNS
0.22514288442951813	0.41390903265517665	0.315	0.345	1	TEK
0.22681864239490984	0.28256414254471673	0.177	0.202	1	ANKRD36
0.22779859665794402	0.34991306209794093	0.313	0.373	1	NR1D2
0.22835866703387306	0.35021388802185827	0.161	0.186	1	PTPRE
0.23004264300168015	0.34483261382987507	0.218	0.254	1	GABPA
0.23007651116985933	0.320133622557075	0.239	0.278	1	ARFGEF1
0.23057007822428643	0.3400304296789567	0.299	0.355	1	PER3
0.23207942279996743	0.36163099767551987	0.179	0.18	1	MSL3
0.23779758534645395	0.3389324706983482	0.176	0.204	1	ZDHHC3
0.24768613323197988	0.32067950163058523	0.226	0.262	1	RNMT
0.2479427819095284	0.4809358148649233	0.288	0.314	1	VEZT
0.2516271208407172	0.2981716506424299	0.291	0.344	1	HDLBP
0.2529331418405335	0.3372167563098598	0.23	0.267	1	GNB4
0.2576425268904449	0.35154204986401716	0.309	0.364	1	RAPGEF5
0.2579628366631646	0.3251589108835571	0.303	0.359	1	NSD1
0.25861255792428883	0.3184943450245733	0.242	0.28	1	ZFC3H1
0.2608835817473352	0.33823408008047695	0.162	0.161	1	MIR4435-2HG
0.264654805376765	0.3285660730312534	0.18	0.209	1	RASSF8
0.2649217429684218	0.3737418371974959	0.252	0.263	1	ZNF521
0.26931996188162394	0.38276033949030497	0.261	0.274	1	FAR1
0.2729738736256427	0.3545480633197593	0.324	0.389	1	TRIP12
0.27424153412193475	0.4035631304577624	0.22	0.227	1	HIF1A
0.27593573882854466	0.40125672307164706	0.424	0.487	1	FLNA
0.2770417268432261	0.3532606432918878	0.211	0.242	1	NPEPPS
0.27919677557551187	0.414649565504168	0.352	0.39	1	HECTD1
0.2852219583155472	0.2655101461499384	0.225	0.259	1	MIB1
0.2915433296704986	0.3199127339685741	0.325	0.383	1	MIS18BP1
0.29604463232225614	0.28667960376714796	0.214	0.242	1	CEP290
0.2973499227949257	0.32999540849020004	0.218	0.226	1	MYH10
0.29899179017738164	0.31191163078611295	0.207	0.237	1	UBN2
0.3062518884624076	0.3291503145176433	0.228	0.261	1	MYSM1
0.3119073910767325	0.33052180516601226	0.169	0.192	1	EOGT
0.31346418434033446	0.2959349445175749	0.146	0.166	1	ELOVL5
0.32199343362237576	0.41314510691784967	0.277	0.3	1	CTSB
0.3222122949559547	0.2968272838612285	0.223	0.256	1	ZNF451
0.32266932335540705	0.3535038118373566	0.255	0.296	1	IPO7
0.32334412891035924	0.34977359843968747	0.288	0.339	1	FSCN1
0.3239597308602347	0.4398896993814545	0.348	0.388	1	RBM5
0.3275681694751204	0.2857166857598891	0.124	0.14	1	ZNF609
0.32784223091567255	0.27410134893085547	0.219	0.249	1	UBR5
0.3302639026759511	0.3456130550123737	0.105	0.119	1	SYNJ2
0.3348493466012333	0.44500536909736543	0.297	0.352	1	PHACTR4
0.3356518603062389	0.33869506556986073	0.184	0.209	1	WDR11
0.3370977818645865	0.3336770423621318	0.291	0.342	1	LAMC1
0.3372653130840233	0.2625324290107296	0.447	0.548	1	PLXND1
0.3419495679036578	0.3631726209719399	0.286	0.335	1	MYO9A
0.3463652913255417	0.43532210564909224	0.232	0.244	1	PIK3R1
0.34939067249684963	0.2566243712914317	0.202	0.228	1	BIRC2
0.3499526676265385	0.3218807465430391	0.168	0.191	1	NOL4L
0.3507957225766957	0.46612862923254084	0.377	0.435	1	MEF2A
0.3531742654909635	0.3139314413628772	0.256	0.293	1	REV3L
0.35496517121329535	0.3176039133603922	0.19	0.215	1	VPS13D
0.35674907671436257	0.2519574021913431	0.465	0.556	1	BPTF
0.35961596348277636	0.29358199547142844	0.125	0.124	1	CA5B
0.36134198297741665	0.35795794292644656	0.479	0.574	1	CSNK1A1
0.3615717448964755	0.3625760636594332	0.195	0.201	1	UBA6
0.36196833245321447	0.4432548376216492	0.427	0.497	1	PREX2
0.3635105383832473	0.3066478030089424	0.15	0.149	1	PTBP2
0.36425052710766287	0.2697098454543663	0.141	0.159	1	PIP4K2A
0.36687501443006654	0.3371837325659013	0.388	0.471	1	SSR4
0.3689569115646683	0.32763413267226627	0.19	0.216	1	SUGP2
0.3691113429493162	0.4918312725259597	0.378	0.432	1	ZNF207
0.3808301848600729	0.28630392533435023	0.18	0.202	1	WDR26
0.38392788541470607	0.31064631681630783	0.269	0.311	1	LNPEP
0.39273527228091254	0.3812104009045909	0.34	0.403	1	ZRANB2
0.393817250455822	0.297343856652313	0.23	0.262	1	ANO6
0.4028966638875553	0.275177041483185	0.195	0.22	1	RUFY3
0.4042062433347983	0.2668919643250782	0.478	0.586	1	MBNL1
0.4050653168859439	0.4515438654529431	0.323	0.363	1	NHSL2
0.4071910986880434	0.28133883491652356	0.444	0.542	1	DYNC1H1
0.4073236678316093	0.3404592742911854	0.315	0.364	1	TFPI
0.4112823351603866	0.25411818433708633	0.189	0.214	1	MGA
0.41581025578623315	0.37267639196968905	0.246	0.261	1	PHC3
0.41721184753400037	0.575583237363091	0.11	0.107	1	IGFBP5
0.41810848501643777	0.3082761471950479	0.171	0.175	1	BTAF1
0.42347915946145925	0.37874120712364157	0.322	0.382	1	ITGA5
0.42349326305756463	0.42799122842766724	0.361	0.407	1	CCNL2
0.426287618629217	0.36128882165037046	0.334	0.398	1	PTK2
0.4301023472965512	0.25765787205489676	0.456	0.543	1	TPR
0.4309423659024822	0.2762779923686436	0.489	0.601	1	HNRNPDL
0.43104869608995144	0.41087556478446563	0.178	0.185	1	COL6A1
0.43385153588821496	0.3421296161966836	0.267	0.307	1	TANC1
0.43456431860023526	0.35618526666109296	0.364	0.435	1	PHIP
0.43603767453541364	0.3980013047924935	0.357	0.406	1	USP34
0.4446252785073547	0.33482964130252585	0.144	0.145	1	KLHL3
0.4482324624136813	0.31459443414199395	0.167	0.188	1	OSBPL9
0.45552269831787057	0.2560709450608939	0.113	0.126	1	UTP18
0.45619259545798435	0.33789041859953317	0.116	0.115	1	DDX11
0.45664652506960446	0.32527766086095566	0.197	0.223	1	MTR
0.45690588424404416	0.344901243782612	0.167	0.189	1	UBP1
0.466483356937997	0.3383098269258258	0.299	0.347	1	CBX5
0.4670701354170436	0.33416045451142484	0.181	0.203	1	CHD7
0.4809545493011097	0.3520552696198189	0.326	0.382	1	PKN2
0.48384122711414945	0.3390109068389806	0.459	0.535	1	BAZ2B
0.4890031740046058	0.26763185895200153	0.12	0.132	1	DDI2
0.4899048742778274	0.306947223161046	0.129	0.129	1	GAN
0.49471489729857754	0.39606776403496735	0.204	0.214	1	ARHGEF7
0.4984584260140601	0.3556310417028627	0.165	0.17	1	GPATCH2
0.49847969000039627	0.4008520944231879	0.285	0.313	1	NAMPT
0.5052327565340184	0.2942769367411944	0.288	0.33	1	PPP3CA
0.5114387662284949	0.43303736804301485	0.325	0.363	1	ELK4
0.5154347571457099	0.39753514783935096	0.231	0.244	1	STMN1
0.5194057316284133	0.39951353422025937	0.408	0.476	1	LPP
0.5204642763333637	0.28019901712913475	0.193	0.215	1	ASCC3
0.5231149373791892	0.29145146805971966	0.117	0.117	1	ATRN
0.5237893400941378	0.4207296366478679	0.292	0.344	1	ERICH1
0.5242465578949262	0.34789180118569396	0.328	0.383	1	EWSR1
0.5252509479322924	0.3167570303975878	0.139	0.153	1	ATP13A3
0.5278590270104658	0.26234658026185737	0.135	0.136	1	ANKRD36B
0.5325975292554325	0.4360972588338402	0.16	0.164	1	CPM
0.5413926536769313	0.38080121699734537	0.197	0.223	1	FZD6
0.5433328024297097	0.280047296570449	0.109	0.109	1	PCNT
0.5464873749814327	0.36303222370363064	0.189	0.213	1	GOLM1
0.5485699187886777	0.3473671545646566	0.233	0.261	1	DOCK4
0.5513305512507001	0.28137000845204796	0.183	0.203	1	FAM160B1
0.5595999129826057	0.3289629222550411	0.16	0.164	1	PARP4
0.57116439924582	0.4496594097152702	0.326	0.372	1	CARD8
0.5772859103181569	0.33157835291216475	0.199	0.223	1	CDC42EP5
0.5784542481576488	0.2597495796518325	0.157	0.172	1	SLFN12
0.5830204938922771	0.4080748862701785	0.177	0.185	1	TET2
0.5835795312476538	0.361964996410304	0.217	0.244	1	HERC4
0.5928411016536766	0.3423186527061388	0.4	0.479	1	ARID1B
0.606199794377826	0.37196864087911774	0.202	0.227	1	ITPR2
0.6077252923680836	0.38679754384816933	0.212	0.241	1	CEP170
0.6105790271374617	-0.2991294281110486	0.93	0.946	1	IGFBP7
0.6165244061890631	0.49564684162428674	0.331	0.386	1	CRYBG3
0.6183706456126167	0.25531721609995833	0.134	0.147	1	SLC25A46
0.6291035774427169	0.3192107249264726	0.191	0.212	1	PUM3
0.6294865477035909	0.2571847559355687	0.12	0.131	1	CKAP4
0.6305840448025091	0.29345584784627654	0.491	0.591	1	NOTCH4
0.6379228001450832	0.3694027752311648	0.276	0.315	1	SHC1
0.6461669363666609	0.40111453861344715	0.347	0.391	1	COL18A1
0.6568526590215743	0.31549204203856174	0.18	0.2	1	ETV6
0.6575476670616996	0.3733543512322287	0.252	0.282	1	VPS13A
0.6603590133727248	0.3357204447740296	0.233	0.261	1	LUC7L
0.6662688065048465	0.3108640304827226	0.186	0.206	1	MAF
0.6756963579344185	0.3587615656631631	0.423	0.488	1	VWA1
0.6802093015700008	0.34968299596425345	0.198	0.209	1	NHLRC2
0.6807165720527557	0.27099352396048104	0.507	0.588	1	MTUS1
0.6919359684593822	0.3035331695851202	0.258	0.293	1	MRPL51
0.7031832028622762	0.30048464766008254	0.261	0.295	1	TTC37
0.7034579037041218	0.43388145106368226	0.278	0.306	1	MYO1B
0.7138586893962628	0.35088453148796195	0.183	0.194	1	SMARCE1
0.727753593726022	0.3051590780433174	0.155	0.161	1	GALNT10
0.7285635786401284	0.3360105773731217	0.163	0.18	1	CDH11
0.7329299383431283	0.41926650037136537	0.43	0.511	1	PLCG2
0.7336066019568073	0.3132219277048103	0.45	0.512	1	GOLGB1
0.7351036300864298	0.2678525134044628	0.143	0.147	1	BACH1
0.7387311564725436	0.3044779298861685	0.162	0.176	1	EDEM3
0.7406997339014384	0.3218635459685567	0.181	0.198	1	DMTF1
0.7429322766737227	0.31350789448525407	0.16	0.174	1	MPZL2
0.7457526307670674	0.2870046763387486	0.212	0.232	1	UHRF2
0.7589118812093057	0.2528575932044378	0.145	0.156	1	VPS13B
0.7709719518858666	0.3808078357731002	0.325	0.358	1	LYST
0.7732642760734824	0.32882004050664615	0.464	0.562	1	WWTR1
0.7743881587860117	0.3051621489840599	0.182	0.193	1	FOSL2
0.7761841429745762	0.2717924760127332	0.131	0.141	1	C2CD5
0.7786030097712855	0.3522062085672192	0.2	0.22	1	DIAPH2
0.7818860639912526	0.3537963927540324	0.412	0.483	1	SPAG9
0.7819253944292519	0.3095638920554319	0.164	0.176	1	YEATS2
0.7868936527509746	0.42483538382413977	0.253	0.279	1	FNDC3B
0.7890685910017263	0.3380982654770741	0.16	0.174	1	ZNF254
0.7977232556398701	0.4562981748507753	0.306	0.346	1	RALGAPA1
0.8019219562178413	0.2767445688976506	0.129	0.133	1	FAM126A
0.8019994735630063	0.2682756622956327	0.135	0.14	1	UGGT2
0.8073256158988935	0.2979571726421748	0.229	0.246	1	ZNF83
0.8079848108323024	0.2990610517177205	0.134	0.14	1	STK17A
0.8100678403496206	0.38412213521369726	0.163	0.174	1	DDR2
0.8243800560321833	0.3567307880218922	0.199	0.218	1	ANKRD26
0.8251914740598753	0.30877618095406756	0.163	0.172	1	TMOD2
0.8267532672911455	0.27546431066679306	0.144	0.155	1	PPP1R12B
0.8319534376251898	0.29816849528797423	0.154	0.165	1	PIKFYVE
0.8525698653670621	0.35919797620608507	0.378	0.439	1	AKAP13
0.8547053506093472	0.2658202429533483	0.454	0.543	1	HP1BP3
0.8549397193956428	0.33332777650214984	0.356	0.411	1	KIAA1109
0.8552689703250216	0.2655396979712077	0.472	0.575	1	NAP1L1
0.8593917267801426	0.35107409336086615	0.186	0.197	1	PREX1
0.8780894822375128	0.28553257423470413	0.54	0.642	1	HEG1
0.882632081154621	0.3905147477289985	0.287	0.322	1	BRWD1
0.8925340713996405	0.33935996779271216	0.483	0.591	1	PTPRG
0.894957011160101	0.29316322569514197	0.444	0.515	1	LGALS1
0.9020883876805676	0.2552042079278867	0.18	0.19	1	GAK
0.9048255043429827	0.25783933751569366	0.122	0.129	1	UGGT1
0.9050115475131175	0.26246315286544497	0.192	0.203	1	SESN3
0.9101550255170111	0.3263948967042657	0.107	0.112	1	TAGLN
0.9151558926575301	0.3574198953237746	0.324	0.366	1	BIRC6
0.9369952026072198	0.3790293197087039	0.291	0.334	1	PPP1R14B
0.9373517337561713	0.3826166836936137	0.285	0.317	1	ZFYVE16
0.9491497624440604	0.3038318407022689	0.215	0.233	1	ETNK1
0.949450840155669	0.3876942095517326	0.291	0.328	1	SPG7
0.953317477484433	0.3846801601251898	0.264	0.297	1	REST
0.979063328302671	0.38864921860831314	0.262	0.292	1	EIF4G3
0.9838401219818671	0.3890377925302364	0.235	0.262	1	IL13RA1
0.993075498716247	0.33894809915152657	0.21	0.231	1	CCNG2
