# Supplementary material for: Enhancing Vasculogenesis in Dental Pulp Development: DPSCs-ECs Communication via FN1-ITGA5 Signaling
Source: Stem Cell Rev Rep. 2024 Feb 28;20(4):1060–77. doi: 10.1007/s12015-024-10695-6 (PMC11087358; doi:10.1007/s12015-024-10695-6)
Supplement: Supplementary file 3 — Supplementary file3 (CSV 53 KB) [file 12015_2024_10695_MOESM3_ESM.csv]

	ID	Description	GeneRatio	BgRatio	pvalue	p.adjust	qvalue	geneID	Count
GO:0016032	GO:0016032	viral process	32/406	421/18903	6.67709740311171e-10	1.88910994210617e-06	1.5972860260625e-06	IFI27/JUN/BST2/ISG15/GSN/CD46/MX1/LGALS1/CAV2/LY6E/IFITM2/PLSCR1/VPS28/RAD23A/CHMP5/IFIT1/HEXIM1/IFITM1/SNX3/SSB/LAMTOR5/ZFP36/OAS1/LARP7/CFL1/IFITM3/PCBP1/AXL/LDLR/CD4/HSPA1A/CCL2	32
GO:0048525	GO:0048525	negative regulation of viral process	15/406	91/18903	9.15488220065988e-10	1.88910994210617e-06	1.5972860260625e-06	BST2/ISG15/GSN/MX1/LY6E/IFITM2/PLSCR1/IFIT1/HEXIM1/IFITM1/SNX3/ZFP36/OAS1/LARP7/IFITM3	15
GO:0050792	GO:0050792	regulation of viral process	19/406	162/18903	2.10950691505908e-09	2.9019783461496e-06	2.45368962225292e-06	BST2/ISG15/GSN/MX1/LGALS1/LY6E/IFITM2/PLSCR1/RAD23A/IFIT1/HEXIM1/IFITM1/SNX3/ZFP36/OAS1/LARP7/IFITM3/AXL/CD4	19
GO:0035455	GO:0035455	response to interferon-alpha	8/406	20/18903	4.24951001892589e-09	4.38443196202678e-06	3.70713834545772e-06	BST2/IFIT3/IFITM2/IFITM1/MX2/IFITM3/AXL/IFIT2	8
GO:0019058	GO:0019058	viral life cycle	26/406	319/18903	6.67318680740442e-09	5.50804839083161e-06	4.65718195085172e-06	IFI27/BST2/ISG15/GSN/CD46/MX1/LGALS1/CAV2/LY6E/IFITM2/PLSCR1/VPS28/RAD23A/CHMP5/IFIT1/IFITM1/SNX3/LAMTOR5/OAS1/IFITM3/PCBP1/AXL/LDLR/CD4/HSPA1A/CCL2	26
GO:0022900	GO:0022900	electron transport chain	18/406	176/18903	4.87498063068693e-08	3.35317417714083e-05	2.83518610363635e-05	COX4I2/ISCU/NDUFB8/GHITM/NQO2/NDUFC2/SDHD/NDUFB10/AKR7A2/NDUFV2/STEAP4/CHCHD2/ADH5/NDUFB4/NDUFB9/CYBA/DEGS1/COX7A1	18
GO:1903900	GO:1903900	regulation of viral life cycle	16/406	142/18903	7.03553197478213e-08	4.14794863713226e-05	3.50718624006056e-05	BST2/ISG15/GSN/MX1/LGALS1/LY6E/IFITM2/PLSCR1/RAD23A/IFIT1/IFITM1/SNX3/OAS1/IFITM3/AXL/CD4	16
GO:0043618	GO:0043618	regulation of transcription from RNA polymerase II promoter in response to stress	9/406	39/18903	1.06653921482356e-07	5.50200917447106e-05	4.65207565413173e-05	JUN/CITED2/CEBPB/KLF2/DDIT3/ATF4/TMBIM6/EGR1/ATF3	9
GO:0009060	GO:0009060	aerobic respiration	18/406	194/18903	2.15443243758931e-07	9.87926963325678e-05	8.35315032819717e-05	COX4I2/ISCU/IDH3G/NDUFB8/GHITM/ARL2/NDUFC2/SDHD/BLOC1S1/NDUFB10/MDH1/NDUFV2/CHCHD2/NDUFB4/NDUFB9/NUPR1/COX7A1/NDUFA13	18
GO:0035456	GO:0035456	response to interferon-beta	8/406	32/18903	2.83047338226613e-07	0.000116813636486123	9.87686238127603e-05	BST2/MNDA/IFITM2/PLSCR1/IFITM1/OAS1/IFITM3/NDUFA13	8
GO:0043620	GO:0043620	regulation of DNA-templated transcription in response to stress	9/406	45/18903	3.97956065411252e-07	0.000149305880177476	0.000126241565247684	JUN/CITED2/CEBPB/KLF2/DDIT3/ATF4/TMBIM6/EGR1/ATF3	9
GO:0019079	GO:0019079	viral genome replication	14/406	130/18903	8.102476326454e-07	0.000278657664993964	0.000235611482650834	IFI27/BST2/ISG15/MX1/IFITM2/PLSCR1/RAD23A/IFIT1/IFITM1/LAMTOR5/OAS1/IFITM3/PCBP1/CCL2	14
GO:1903901	GO:1903901	negative regulation of viral life cycle	7/406	26/18903	9.25626910545161e-07	0.000293850943063068	0.000248457749672648	BST2/GSN/LY6E/IFITM2/IFITM1/SNX3/IFITM3	7
GO:0046034	GO:0046034	ATP metabolic process	18/406	217/18903	1.12714916466584e-06	0.000332267471612565	0.000280939810591522	GAPDH/TMSB4X/PRKAA2/NDUFB8/ARL2/TPI1/PGK1/NDUFC2/SDHD/DDIT4/NDUFB10/NDUFV2/NDUFB4/NDUFB9/EIF6/NUPR1/NDUFA13/HSPA1A	18
GO:0009205	GO:0009205	purine ribonucleoside triphosphate metabolic process	19/406	242/18903	1.30603152851851e-06	0.000359332807879726	0.000303824176634306	GAPDH/TMSB4X/PRKAA2/NDUFB8/ARL2/TPI1/PGK1/NDUFC2/SDHD/DDIT4/NDUFB10/NDUFV2/NDUFB4/NDUFB9/NME3/EIF6/NUPR1/NDUFA13/HSPA1A	19
GO:0042773	GO:0042773	ATP synthesis coupled electron transport	12/406	101/18903	1.74448338860406e-06	0.000406478320337847	0.000343686794771265	COX4I2/ISCU/NDUFB8/GHITM/NDUFC2/SDHD/NDUFB10/NDUFV2/CHCHD2/NDUFB4/NDUFB9/COX7A1	12
GO:0042775	GO:0042775	mitochondrial ATP synthesis coupled electron transport	12/406	101/18903	1.74448338860406e-06	0.000406478320337847	0.000343686794771265	COX4I2/ISCU/NDUFB8/GHITM/NDUFC2/SDHD/NDUFB10/NDUFV2/CHCHD2/NDUFB4/NDUFB9/COX7A1	12
GO:0009144	GO:0009144	purine nucleoside triphosphate metabolic process	19/406	247/18903	1.77286400922734e-06	0.000406478320337847	0.000343686794771265	GAPDH/TMSB4X/PRKAA2/NDUFB8/ARL2/TPI1/PGK1/NDUFC2/SDHD/DDIT4/NDUFB10/NDUFV2/NDUFB4/NDUFB9/NME3/EIF6/NUPR1/NDUFA13/HSPA1A	19
GO:0009199	GO:0009199	ribonucleoside triphosphate metabolic process	19/406	249/18903	1.99864536265766e-06	0.000434126811141483	0.000367064231424386	GAPDH/TMSB4X/PRKAA2/NDUFB8/ARL2/TPI1/PGK1/NDUFC2/SDHD/DDIT4/NDUFB10/NDUFV2/NDUFB4/NDUFB9/NME3/EIF6/NUPR1/NDUFA13/HSPA1A	19
GO:0055072	GO:0055072	iron ion homeostasis	11/406	88/18903	2.84698282146313e-06	0.000587474905208916	0.000496723581744751	FTH1/B2M/TF/ATP6V1G1/SRI/ISCU/STEAP4/FTL/HMOX2/SOD1/CCDC115	11
GO:0045071	GO:0045071	negative regulation of viral genome replication	9/406	57/18903	3.21781062276249e-06	0.000632376401911466	0.000534688832804894	BST2/ISG15/MX1/IFITM2/PLSCR1/IFIT1/IFITM1/OAS1/IFITM3	9
GO:0006119	GO:0006119	oxidative phosphorylation	14/406	147/18903	3.54849267920452e-06	0.000665664967594411	0.000562835082849903	COX4I2/ISCU/NDUFB8/GHITM/NDUFC2/SDHD/NDUFB10/NDUFV2/CHCHD2/NDUFB4/NDUFB9/NUPR1/COX7A1/NDUFA13	14
GO:0070482	GO:0070482	response to oxygen levels	22/406	337/18903	4.17613958282078e-06	0.000749344698187016	0.000633588225036654	WTIP/CITED2/JUND/CRYAB/ATP6V1G1/FOS/PPARG/PGK1/SDHD/PDLIM1/VASN/DDIT4/CHCHD2/PLAT/HMOX2/CYBA/CCDC115/ATF4/PGF/TMBIM6/EGR1/NDRG1	22
GO:0045333	GO:0045333	cellular respiration	18/406	240/18903	4.73034251989565e-06	0.000803213542565846	0.000679135575378006	COX4I2/ISCU/IDH3G/NDUFB8/GHITM/ARL2/NDUFC2/SDHD/BLOC1S1/NDUFB10/MDH1/NDUFV2/CHCHD2/NDUFB4/NDUFB9/NUPR1/COX7A1/NDUFA13	18
GO:0046718	GO:0046718	viral entry into host cell	14/406	151/18903	4.86560178438239e-06	0.000803213542565846	0.000679135575378006	GSN/CD46/LGALS1/CAV2/LY6E/IFITM2/PLSCR1/IFITM1/SNX3/IFITM3/AXL/LDLR/CD4/HSPA1A	14
GO:0046597	GO:0046597	negative regulation of viral entry into host cell	6/406	22/18903	5.27368066153588e-06	0.000818583163616685	0.000692130944458014	GSN/LY6E/IFITM2/IFITM1/SNX3/IFITM3	6
GO:0046596	GO:0046596	regulation of viral entry into host cell	8/406	46/18903	5.39810571887063e-06	0.000818583163616685	0.000692130944458014	GSN/LGALS1/LY6E/IFITM2/IFITM1/SNX3/IFITM3/CD4	8
GO:0009141	GO:0009141	nucleoside triphosphate metabolic process	19/406	267/18903	5.5537505648818e-06	0.000818583163616685	0.000692130944458014	GAPDH/TMSB4X/PRKAA2/NDUFB8/ARL2/TPI1/PGK1/NDUFC2/SDHD/DDIT4/NDUFB10/NDUFV2/NDUFB4/NDUFB9/NME3/EIF6/NUPR1/NDUFA13/HSPA1A	19
GO:1990748	GO:1990748	cellular detoxification	12/406	115/18903	6.88925113564759e-06	0.000980411704717848	0.000828960708336543	GPX3/GSTP1/HBB/PRDX1/GSTO1/PRDX5/GPX4/MGST3/ADH5/ESD/SOD1/GSTM3	12
GO:0044409	GO:0044409	entry into host	14/406	158/18903	8.24104590524819e-06	0.00110019154435633	0.000930237325326476	GSN/CD46/LGALS1/CAV2/LY6E/IFITM2/PLSCR1/IFITM1/SNX3/IFITM3/AXL/LDLR/CD4/HSPA1A	14
GO:0006979	GO:0006979	response to oxidative stress	25/406	434/18903	8.48797804871304e-06	0.00110019154435633	0.000930237325326476	JUN/RHOB/CRYAB/PRKAA2/GPX3/GSTP1/FOS/HBB/FZD1/PRDX1/ANXA1/KLF2/PDLIM1/PRDX5/GPX4/CHCHD2/NDUFB4/HMOX2/SOD1/MAP1LC3A/AXL/ATF4/TXNIP/RCAN1/HSPA1A	25
GO:0051701	GO:0051701	biological process involved in interaction with host	16/406	203/18903	8.53068316438156e-06	0.00110019154435633	0.000930237325326476	GSN/CD46/LGALS1/CAV2/LY6E/IFITM2/PLSCR1/CHMP5/IFIT1/IFITM1/SNX3/IFITM3/AXL/LDLR/CD4/HSPA1A	16
GO:0042326	GO:0042326	negative regulation of phosphorylation	23/406	381/18903	9.19745375865708e-06	0.00115023914127205	0.000972553722805366	JUN/GSTP1/MYADM/PKIG/CALM2/PPARG/FKBP8/DUSP1/ANGPT1/CDKN1C/DDIT4/HEXIM1/DYNLL1/SPRY1/TERF2IP/TAF7/GADD45A/DMD/IGFBP3/NUPR1/ENG/TRIB2/PMEPA1	23
GO:0044000	GO:0044000	movement in host	15/406	183/18903	1.01785574428649e-05	0.00123549725196186	0.00104464142176771	GSN/CD46/LGALS1/CAV2/LY6E/IFITM2/PLSCR1/CHMP5/IFITM1/SNX3/IFITM3/AXL/LDLR/CD4/HSPA1A	15
GO:0006879	GO:0006879	cellular iron ion homeostasis	9/406	66/18903	1.11653278882615e-05	0.00131655166271014	0.00111317479547629	FTH1/TF/ATP6V1G1/SRI/ISCU/STEAP4/FTL/SOD1/CCDC115	9
GO:0044403	GO:0044403	biological process involved in symbiotic interaction	20/406	307/18903	1.17658576029061e-05	0.00132202017530739	0.00111779854900182	IFI27/JUN/GAPDH/GSN/CD46/LGALS1/CAV2/LY6E/IFITM2/PLSCR1/CHMP5/IFIT1/IFITM1/SNX3/CFL1/IFITM3/AXL/LDLR/CD4/HSPA1A	20
GO:0031579	GO:0031579	membrane raft organization	6/406	25/18903	1.1852373754876e-05	0.00132202017530739	0.00111779854900182	GSN/MYADM/PACSIN2/CAV2/EMP2/ANXA2	6
GO:0022904	GO:0022904	respiratory electron transport chain	12/406	122/18903	1.26724601399147e-05	0.00136894122039805	0.00115747137480253	COX4I2/ISCU/NDUFB8/GHITM/NDUFC2/SDHD/NDUFB10/NDUFV2/CHCHD2/NDUFB4/NDUFB9/COX7A1	12
GO:0036293	GO:0036293	response to decreased oxygen levels	20/406	309/18903	1.29364447772047e-05	0.00136894122039805	0.00115747137480253	WTIP/CITED2/JUND/CRYAB/FOS/PPARG/PGK1/SDHD/PDLIM1/VASN/DDIT4/CHCHD2/PLAT/HMOX2/CYBA/ATF4/PGF/TMBIM6/EGR1/NDRG1	20
GO:0097237	GO:0097237	cellular response to toxic substance	12/406	123/18903	1.37746856572266e-05	0.00140173280905081	0.00118519741930635	GPX3/GSTP1/HBB/PRDX1/GSTO1/PRDX5/GPX4/MGST3/ADH5/ESD/SOD1/GSTM3	12
GO:0072593	GO:0072593	reactive oxygen species metabolic process	17/406	235/18903	1.39256227698288e-05	0.00140173280905081	0.00118519741930635	IFI6/CRYAB/GPX3/GSTP1/HBB/PRDX1/NDUFC2/DDIT4/PRDX5/CBR1/RAC1/SOD1/CYBA/GADD45A/GNAI2/EIF6/NDUFA13	17
GO:0001933	GO:0001933	negative regulation of protein phosphorylation	21/406	338/18903	1.46438403917891e-05	0.00143893164992652	0.00121664989721255	JUN/GSTP1/MYADM/PKIG/CALM2/PPARG/FKBP8/DUSP1/ANGPT1/CDKN1C/DDIT4/HEXIM1/SPRY1/TERF2IP/TAF7/GADD45A/DMD/IGFBP3/ENG/TRIB2/PMEPA1	21
GO:0052372	GO:0052372	modulation by symbiont of entry into host	8/406	53/18903	1.60819225410809e-05	0.00154349056574514	0.00130505687206079	GSN/LGALS1/LY6E/IFITM2/IFITM1/SNX3/IFITM3/CD4	8
GO:0045069	GO:0045069	regulation of viral genome replication	10/406	87/18903	1.71543475085719e-05	0.00160899982199719	0.00136044645911282	BST2/ISG15/MX1/IFITM2/PLSCR1/RAD23A/IFIT1/IFITM1/OAS1/IFITM3	10
GO:0002262	GO:0002262	myeloid cell homeostasis	14/406	169/18903	1.77743185013282e-05	0.00163010249899959	0.0013782892592258	CITED2/ISG15/ADGRF5/B2M/PRDX1/MAFB/ANXA1/KLF2/ZFP36/SOD1/AXL/ID2/HSPA1A/RPS17	14
GO:0140467	GO:0140467	integrated stress response signaling	7/406	40/18903	2.02421738742519e-05	0.0018160750343269	0.00153553332707426	JUN/JUNB/FOS/MAFB/CEBPB/DDIT3/ATF4	7
GO:0001666	GO:0001666	response to hypoxia	19/406	296/18903	2.38395189747328e-05	0.00205274754327054	0.00173564539194824	WTIP/CITED2/JUND/CRYAB/FOS/PPARG/PGK1/SDHD/PDLIM1/VASN/DDIT4/CHCHD2/PLAT/HMOX2/CYBA/PGF/TMBIM6/EGR1/NDRG1	19
GO:0033119	GO:0033119	negative regulation of RNA splicing	6/406	28/18903	2.38749411381115e-05	0.00205274754327054	0.00173564539194824	SRSF7/SAP18/SRSF9/RPS26/C1QBP/TMBIM6	6
GO:0071453	GO:0071453	cellular response to oxygen levels	14/406	175/18903	2.6295320884698e-05	0.00216655653149691	0.00183187351635883	CITED2/JUND/ATP6V1G1/FOS/PPARG/PGK1/SDHD/VASN/CHCHD2/CCDC115/ATF4/TMBIM6/EGR1/NDRG1	14
GO:0030099	GO:0030099	myeloid cell differentiation	23/406	407/18903	2.63244212567775e-05	0.00216655653149691	0.00183187351635883	JUN/CITED2/ISG15/JUNB/ADGRF5/B2M/TF/FOS/MAFB/SNRK/PPARG/NFKBIA/CEBPB/ZBTB16/KLF2/ANXA2/ZFP36/HAX1/EIF6/CD4/ID2/MYH9/HSPA1A	23
GO:0045861	GO:0045861	negative regulation of proteolysis	21/406	352/18903	2.67735360083214e-05	0.00216655653149691	0.00183187351635883	BST2/IFI6/GAPDH/CRYAB/GABARAPL2/CTSZ/ANXA2/SDCBP/PRDX5/UBXN1/LAMTOR5/PEBP1/PLAT/PDCL3/ITIH5/PIH1D1/CSTB/SERPINB6/KLF4/RPS7/RARRES1	21
GO:0009636	GO:0009636	response to toxic substance	17/406	250/18903	3.0854238016113e-05	0.00238507636612548	0.00201663707643018	EPHX1/GPX3/GSTP1/FOS/HBB/PRDX1/GSTO1/SRSF9/PRDX5/GPX4/MGST3/ADH5/ESD/SOD1/ATF4/NUPR1/GSTM3	17
GO:0019646	GO:0019646	aerobic electron transport chain	10/406	93/18903	3.09043856046969e-05	0.00238507636612548	0.00201663707643018	COX4I2/ISCU/NDUFB8/NDUFC2/SDHD/NDUFB10/NDUFV2/NDUFB4/NDUFB9/COX7A1	10
GO:0045936	GO:0045936	negative regulation of phosphate metabolic process	24/406	440/18903	3.12076868841231e-05	0.00238507636612548	0.00201663707643018	JUN/GSTP1/MYADM/PKIG/CALM2/PPARG/FKBP8/DUSP1/ANGPT1/CDKN1C/DDIT4/HEXIM1/DYNLL1/SPRY1/TERF2IP/TAF7/GADD45A/DMD/GNAI2/IGFBP3/NUPR1/ENG/TRIB2/PMEPA1	24
GO:0010563	GO:0010563	negative regulation of phosphorus metabolic process	24/406	441/18903	3.23614913400647e-05	0.00242828863200813	0.00205317404387205	JUN/GSTP1/MYADM/PKIG/CALM2/PPARG/FKBP8/DUSP1/ANGPT1/CDKN1C/DDIT4/HEXIM1/DYNLL1/SPRY1/TERF2IP/TAF7/GADD45A/DMD/GNAI2/IGFBP3/NUPR1/ENG/TRIB2/PMEPA1	24
GO:0043903	GO:0043903	regulation of biological process involved in symbiotic interaction	8/406	59/18903	3.59624443354083e-05	0.00265030371021839	0.00224089291300524	GSN/LGALS1/LY6E/IFITM2/IFITM1/SNX3/IFITM3/CD4	8
GO:0015980	GO:0015980	energy derivation by oxidation of organic compounds	20/406	333/18903	3.77874740218084e-05	0.00273594570680707	0.00231330519634893	COX4I2/ADGRF5/ISCU/IDH3G/NDUFB8/GHITM/ARL2/NDUFC2/SDHD/BLOC1S1/NDUFB10/MDH1/NDUFV2/CHCHD2/NDUFB4/NDUFB9/NUPR1/COX7A1/PHLDA2/NDUFA13	20
GO:0001765	GO:0001765	membrane raft assembly	4/406	10/18903	3.9742496288825e-05	0.00275127813550417	0.00232626911843605	PACSIN2/CAV2/EMP2/ANXA2	4
GO:0007178	GO:0007178	transmembrane receptor protein serine/threonine kinase signaling pathway	22/406	390/18903	4.04106014618669e-05	0.00275127813550417	0.00232626911843605	JUN/CITED2/TF/FOS/FZD1/CAV2/TGFB1I1/PPARG/FKBP8/SDCBP/CDKN1C/VASN/ILK/SPRY1/STRAP/NBL1/FOXD1/TOB1/ENG/EGR1/PMEPA1/HSPA1A	22
GO:0036003	GO:0036003	positive regulation of transcription from RNA polymerase II promoter in response to stress	5/406	19/18903	4.04426326014998e-05	0.00275127813550417	0.00232626911843605	CEBPB/KLF2/DDIT3/ATF4/ATF3	5
GO:0034101	GO:0034101	erythrocyte homeostasis	12/406	137/18903	4.06658508034296e-05	0.00275127813550417	0.00232626911843605	CITED2/ISG15/ADGRF5/B2M/PRDX1/MAFB/KLF2/ZFP36/AXL/ID2/HSPA1A/RPS17	12
GO:0090287	GO:0090287	regulation of cellular response to growth factor stimulus	20/406	338/18903	4.65672572535699e-05	0.00309972694654005	0.00262089062471281	CITED2/FZD1/CAV2/TGFB1I1/PPARG/FKBP8/SDCBP/CDKN1C/VASN/ILK/SPRY1/STRAP/NBL1/FOXD1/TMEM204/TOB1/ENG/CD63/PMEPA1/HSPA1A	20
GO:0034341	GO:0034341	response to interferon-gamma	12/406	140/18903	5.03302550372033e-05	0.00329703115140537	0.00278771588050675	BST2/GAPDH/GSN/ACTG1/PPARG/IFITM2/IFITM1/JAK1/GBP4/IFITM3/GBP1/CCL2	12
GO:0009612	GO:0009612	response to mechanical stimulus	15/406	211/18903	5.41614123575109e-05	0.00348289353155599	0.00294486680961272	JUN/IGFBP2/CITED2/JUND/GSN/FOS/FOSB/ACTG1/NFKBIA/CYBA/GADD45A/DMD/TXNIP/ENG/TMEM150C	15
GO:0051235	GO:0051235	maintenance of location	20/406	342/18903	5.48553621398448e-05	0.00348289353155599	0.00294486680961272	FTH1/GSN/TMSB4X/CALM2/SRI/ANXA1/PPARG/NFKBIA/ARL2/GSTO1/SKP1/DDIT3/NBL1/FTL/CDS2/CYBA/DMD/SRGN/SREBF2/CD4	20
GO:0051100	GO:0051100	negative regulation of binding	13/406	164/18903	5.58728171348763e-05	0.00349374418660052	0.00295404128870996	JUN/TMSB4X/B2M/ACTB/SRI/LRPAP1/CTSZ/NFKBIA/IFIT1/DDIT3/SUMO1/TMBIM6/IFIT2	13
GO:0051098	GO:0051098	regulation of binding	21/406	372/18903	5.96877613680815e-05	0.00356864123871581	0.0030173684736824	JUN/TMSB4X/B2M/ACTB/CALM2/SRI/LRPAP1/CTSZ/PPARG/NFKBIA/FOXC1/ANGPT1/ANXA2/IFIT1/DDIT3/SUMO1/LAMTOR5/KLF4/TMBIM6/IFIT2/PHLDA2	21
GO:0090092	GO:0090092	regulation of transmembrane receptor protein serine/threonine kinase signaling pathway	18/406	290/18903	6.02185251309449e-05	0.00356864123871581	0.0030173684736824	CITED2/FZD1/CAV2/TGFB1I1/PPARG/FKBP8/SDCBP/CDKN1C/VASN/ILK/SPRY1/STRAP/NBL1/FOXD1/TOB1/ENG/PMEPA1/HSPA1A	18
GO:0051101	GO:0051101	regulation of DNA binding	11/406	121/18903	6.03545438898741e-05	0.00356864123871581	0.0030173684736824	JUN/TMSB4X/CALM2/SRI/PPARG/NFKBIA/FOXC1/DDIT3/SUMO1/LAMTOR5/KLF4	11
GO:0007565	GO:0007565	female pregnancy	14/406	189/18903	6.13323936225063e-05	0.00356864123871581	0.0030173684736824	ARHGDIB/IGFBP2/CITED2/JUNB/IGFBP7/FOS/FOSB/TPPP3/IGFBP5/EMP2/SYDE1/SOD1/C1QBP/PGF	14
GO:1990440	GO:1990440	positive regulation of transcription from RNA polymerase II promoter in response to endoplasmic reticulum stress	4/406	11/18903	6.13941187179119e-05	0.00356864123871581	0.0030173684736824	CEBPB/DDIT3/ATF4/ATF3	4
GO:0007009	GO:0007009	plasma membrane organization	13/406	166/18903	6.33148275116194e-05	0.00362917073806185	0.0030685475614184	CD9/GSN/PACSIN2/CAV2/MAFB/EMP2/PLSCR1/ANXA2/CHMP5/SOD1/DEGS1/MYH9/NDRG1	13
GO:0034340	GO:0034340	response to type I interferon	9/406	83/18903	7.19266501226492e-05	0.00406631897337223	0.00343816647666304	IFI27/ISG15/MX1/IFITM2/IFIT1/IFITM1/OAS1/JAK1/IFITM3	9
GO:0045444	GO:0045444	fat cell differentiation	16/406	244/18903	8.08822866201078e-05	0.00442904531048955	0.00374485996053534	ADGRF5/ADIRF/MAFB/TGFB1I1/PPARG/CEBPB/ZBTB16/RARRES2/DDIT3/STEAP4/FRZB/PSMB8/ZFP36/KLF4/ID2/TRIB2	16
GO:0017015	GO:0017015	regulation of transforming growth factor beta receptor signaling pathway	12/406	147/18903	8.09126864923338e-05	0.00442904531048955	0.00374485996053534	CITED2/CAV2/TGFB1I1/PPARG/SDCBP/CDKN1C/VASN/SPRY1/STRAP/ENG/PMEPA1/HSPA1A	12
GO:0009615	GO:0009615	response to virus	22/406	409/18903	8.15622591706339e-05	0.00442904531048955	0.00374485996053534	IFI27/BST2/IFI6/ISG15/MX1/IFIT3/IFITM2/PLSCR1/IFIT1/DDIT4/IFITM1/MX2/IFI44L/LAMTOR5/OAS1/CFL1/JAK1/IFITM3/GBP1/C1QBP/EIF5A/IFIT2	22
GO:0042776	GO:0042776	proton motive force-driven mitochondrial ATP synthesis	8/406	67/18903	9.10957590664991e-05	0.00488249607360314	0.00412826303903547	NDUFB8/NDUFC2/SDHD/NDUFB10/NDUFV2/NDUFB4/NDUFB9/NDUFA13	8
GO:0033002	GO:0033002	muscle cell proliferation	16/406	247/18903	9.33564588028472e-05	0.00493951417281219	0.00417647315696948	JUN/CITED2/FOS/CAV2/IGFBP5/NDRG2/PPARG/FOXC1/ANGPT1/DDIT3/CYBA/GNAI2/IGFBP3/ID2/PTGIR/NOTCH3	16
GO:1903844	GO:1903844	regulation of cellular response to transforming growth factor beta stimulus	12/406	150/18903	9.82672850913406e-05	0.00513353272875902	0.00434052032082337	CITED2/CAV2/TGFB1I1/PPARG/SDCBP/CDKN1C/VASN/SPRY1/STRAP/ENG/PMEPA1/HSPA1A	12
GO:0006120	GO:0006120	mitochondrial electron transport, NADH to ubiquinone	7/406	51/18903	0.000102608262395456	0.0052933037363256	0.00447561039264391	ISCU/NDUFB8/NDUFC2/NDUFB10/NDUFV2/NDUFB4/NDUFB9	7
GO:0051607	GO:0051607	defense response to virus	18/406	304/18903	0.000109798673058961	0.00559431016931274	0.00473011827408	IFI27/BST2/IFI6/ISG15/MX1/IFIT3/IFITM2/PLSCR1/IFIT1/DDIT4/IFITM1/MX2/IFI44L/OAS1/IFITM3/GBP1/C1QBP/IFIT2	18
GO:0140546	GO:0140546	defense response to symbiont	18/406	305/18903	0.000114430351539921	0.00575919586347869	0.0048695329313843	IFI27/BST2/IFI6/ISG15/MX1/IFIT3/IFITM2/PLSCR1/IFIT1/DDIT4/IFITM1/MX2/IFI44L/OAS1/IFITM3/GBP1/C1QBP/IFIT2	18
GO:0098754	GO:0098754	detoxification	12/406	154/18903	0.000126316857216913	0.00628083939438793	0.00531059456783849	GPX3/GSTP1/HBB/PRDX1/GSTO1/PRDX5/GPX4/MGST3/ADH5/ESD/SOD1/GSTM3	12
GO:0070527	GO:0070527	platelet aggregation	8/406	71/18903	0.000137910703454134	0.00673608655390452	0.00569551654092905	CD9/MYL12A/ACTB/HBB/CLIC1/ACTG1/ILK/MYH9	8
GO:0000302	GO:0000302	response to reactive oxygen species	14/406	204/18903	0.000138736941381605	0.00673608655390452	0.00569551654092905	JUN/RHOB/CRYAB/GSTP1/FOS/HBB/PRDX1/ANXA1/KLF2/PRDX5/SOD1/MAP1LC3A/AXL/TXNIP	14
GO:0045600	GO:0045600	positive regulation of fat cell differentiation	8/406	72/18903	0.000152284336773547	0.00730787741702822	0.00617897890335749	ADIRF/PPARG/CEBPB/ZBTB16/RARRES2/FRZB/ZFP36/ID2	8
GO:0052547	GO:0052547	regulation of peptidase activity	23/406	459/18903	0.000162068237454708	0.00768799558592622	0.00650037758212169	BST2/IFI6/GAPDH/GSN/CTSD/CRYAB/PPARG/PSMA3/ANXA2/PRDX5/UBXN1/PSMB8/LAMTOR5/PEBP1/PDCD5/SVBP/ITIH5/PIH1D1/CSTB/SERPINB6/KLF4/RARRES1/NDUFA13	23
GO:0042743	GO:0042743	hydrogen peroxide metabolic process	7/406	55/18903	0.000167079353563537	0.00783564195632631	0.00662521599357803	GPX3/HBB/PRDX1/PRDX5/RAC1/SOD1/CYBA	7
GO:0036294	GO:0036294	cellular response to decreased oxygen levels	12/406	159/18903	0.000170803097827857	0.00792027398579287	0.00669677432642633	CITED2/JUND/FOS/PPARG/PGK1/SDHD/VASN/CHCHD2/ATF4/TMBIM6/EGR1/NDRG1	12
GO:0045185	GO:0045185	maintenance of protein location	9/406	93/18903	0.000174347883761008	0.00799481906979644	0.00675980391424259	GSN/TMSB4X/SRI/NFKBIA/ARL2/SKP1/NBL1/SRGN/CD4	9
GO:0051346	GO:0051346	negative regulation of hydrolase activity	20/406	373/18903	0.000177916349798352	0.00801972125145408	0.00678085928317251	BST2/IFI6/GAPDH/CRYAB/ANXA1/ARL2/ANXA2/PRDX5/UBXN1/SPRY1/LAMTOR5/PEBP1/GNAI2/ITIH5/PIH1D1/CSTB/SERPINB6/KLF4/TMBIM6/RARRES1	20
GO:0044703	GO:0044703	multi-organism reproductive process	14/406	209/18903	0.000178777406138545	0.00801972125145408	0.00678085928317251	ARHGDIB/IGFBP2/CITED2/JUNB/IGFBP7/FOS/FOSB/TPPP3/IGFBP5/EMP2/SYDE1/SOD1/C1QBP/PGF	14
GO:0035994	GO:0035994	response to muscle stretch	5/406	26/18903	0.000202135422300881	0.00897003105199715	0.00758436813726565	JUN/GSN/FOS/NFKBIA/DMD	5
GO:0034109	GO:0034109	homotypic cell-cell adhesion	9/406	95/18903	0.000205123068862274	0.00900577558717665	0.00761459096616393	CD9/MYL12A/ACTB/HBB/CLIC1/ACTG1/ILK/JAK1/MYH9	9
GO:0009206	GO:0009206	purine ribonucleoside triphosphate biosynthetic process	10/406	117/18903	0.000216324897482277	0.00939760896746693	0.00794589512635733	TMSB4X/NDUFB8/NDUFC2/SDHD/NDUFB10/NDUFV2/NDUFB4/NDUFB9/NME3/NDUFA13	10
GO:0015986	GO:0015986	proton motive force-driven ATP synthesis	8/406	76/18903	0.000222680956492889	0.00957296153589744	0.00809415976725799	NDUFB8/NDUFC2/SDHD/NDUFB10/NDUFV2/NDUFB4/NDUFB9/NDUFA13	8
GO:0009145	GO:0009145	purine nucleoside triphosphate biosynthetic process	10/406	118/18903	0.000231919665301724	0.00978904437504286	0.008276862791442	TMSB4X/NDUFB8/NDUFC2/SDHD/NDUFB10/NDUFV2/NDUFB4/NDUFB9/NME3/NDUFA13	10
GO:0006826	GO:0006826	iron ion transport	7/406	58/18903	0.000234268653544318	0.00978904437504286	0.008276862791442	FTH1/B2M/TF/ISCU/STEAP4/FTL/RAB11B	7
GO:0001768	GO:0001768	establishment of T cell polarity	4/406	15/18903	0.000237195162952335	0.00978904437504286	0.008276862791442	GSN/DOCK8/MYH9/CYP26B1	4
GO:0032897	GO:0032897	negative regulation of viral transcription	4/406	15/18903	0.000237195162952335	0.00978904437504286	0.008276862791442	HEXIM1/ZFP36/LARP7/IFITM3	4
GO:0071357	GO:0071357	cellular response to type I interferon	8/406	77/18903	0.000243915680136693	0.00996673279132806	0.00842710244557726	IFI27/ISG15/IFITM2/IFIT1/IFITM1/OAS1/JAK1/IFITM3	8
GO:0007179	GO:0007179	transforming growth factor beta receptor signaling pathway	14/406	216/18903	0.000251373010154874	0.0101707491461683	0.00859960297898254	JUN/CITED2/FOS/CAV2/TGFB1I1/PPARG/SDCBP/CDKN1C/VASN/SPRY1/STRAP/ENG/PMEPA1/HSPA1A	14
GO:0007566	GO:0007566	embryo implantation	7/406	59/18903	0.000260963720168594	0.0102571168870075	0.00867262889582846	ARHGDIB/IGFBP7/TPPP3/EMP2/SYDE1/SOD1/C1QBP	7
GO:0010257	GO:0010257	NADH dehydrogenase complex assembly	7/406	59/18903	0.000260963720168594	0.0102571168870075	0.00867262889582846	NDUFB8/NDUFAF3/NDUFC2/NDUFB10/NDUFB4/NDUFB9/NDUFA13	7
GO:0032981	GO:0032981	mitochondrial respiratory chain complex I assembly	7/406	59/18903	0.000260963720168594	0.0102571168870075	0.00867262889582846	NDUFB8/NDUFAF3/NDUFC2/NDUFB10/NDUFB4/NDUFB9/NDUFA13	7
GO:0055076	GO:0055076	transition metal ion homeostasis	11/406	143/18903	0.000268242264489067	0.0104437342032677	0.00883041814082679	FTH1/B2M/TF/ATP6V1G1/SRI/ISCU/STEAP4/FTL/HMOX2/SOD1/CCDC115	11
GO:0044706	GO:0044706	multi-multicellular organism process	14/406	218/18903	0.000276277102335118	0.0106560336573554	0.00900992222568535	ARHGDIB/IGFBP2/CITED2/JUNB/IGFBP7/FOS/FOSB/TPPP3/IGFBP5/EMP2/SYDE1/SOD1/C1QBP/PGF	14
GO:0051051	GO:0051051	negative regulation of transport	23/406	479/18903	0.00029900470973553	0.0113416007901783	0.00958958504825504	RRAD/CRYAB/PKIG/PACSIN2/CALM2/SRI/ISCU/LRPAP1/ANXA1/GSTO1/PLSCR1/ANGPT1/ANXA2/SDCBP/KCNE4/SUMO1/SNX3/RAC1/GNAI2/ATF4/SREBF2/GPM6B/TMBIM6	23
GO:0006165	GO:0006165	nucleoside diphosphate phosphorylation	9/406	100/18903	0.000302296119922369	0.0113416007901783	0.00958958504825504	GAPDH/PRKAA2/ARL2/TPI1/PGK1/DDIT4/NME3/EIF6/NUPR1	9
GO:0098869	GO:0098869	cellular oxidant detoxification	9/406	100/18903	0.000302296119922369	0.0113416007901783	0.00958958504825504	GPX3/GSTP1/HBB/PRDX1/GSTO1/PRDX5/GPX4/MGST3/SOD1	9
GO:0001767	GO:0001767	establishment of lymphocyte polarity	4/406	16/18903	0.000310919430776293	0.0114041708752565	0.00964248949829119	GSN/DOCK8/MYH9/CYP26B1	4
GO:0051014	GO:0051014	actin filament severing	4/406	16/18903	0.000310919430776293	0.0114041708752565	0.00964248949829119	GSN/GMFG/CFL1/MYH9	4
GO:0010038	GO:0010038	response to metal ion	19/406	360/18903	0.000313061614742059	0.0114041708752565	0.00964248949829119	JUN/IGFBP2/JUNB/JUND/B2M/TF/PRKAA2/SUCNR1/FOS/FOSB/CALM2/ACTG1/PLSCR1/SUMO1/SOD1/MAP1LC3A/ATF4/TXNIP/NDRG1	19
GO:0043161	GO:0043161	proteasome-mediated ubiquitin-dependent protein catabolic process	22/406	450/18903	0.000315017077726979	0.0114041708752565	0.00964248949829119	IFI27/ANAPC16/PSMD8/PSMB1/SUMO2/UBE2S/PSMA3/PSMB2/PSMB6/RAD23A/SDCBP/HERPUD1/SKP1/DDIT3/SUMO1/UBXN1/UBE2B/RNF5/PSMC1/PSMB7/TRIB2/HSPA1A	22
GO:0006875	GO:0006875	cellular metal ion homeostasis	21/406	420/18903	0.000318768226825947	0.0114396214966147	0.00967246381627474	FTH1/TF/ATP6V1G1/CALM2/CAV2/SRI/ISCU/GSTO1/PTH1R/HERPUD1/DDIT3/SMDT1/STEAP4/FTL/SOD1/CYBA/DMD/MICU3/CCDC115/ATF4/TMBIM6	21
GO:0009201	GO:0009201	ribonucleoside triphosphate biosynthetic process	10/406	123/18903	0.000324760903138413	0.0115542090280365	0.00976935021691324	TMSB4X/NDUFB8/NDUFC2/SDHD/NDUFB10/NDUFV2/NDUFB4/NDUFB9/NME3/NDUFA13	10
GO:0045598	GO:0045598	regulation of fat cell differentiation	11/406	147/18903	0.000340417089390836	0.0120077036574015	0.0101527903853407	ADIRF/TGFB1I1/PPARG/CEBPB/ZBTB16/RARRES2/DDIT3/FRZB/ZFP36/ID2/TRIB2	11
GO:0046939	GO:0046939	nucleotide phosphorylation	9/406	102/18903	0.000350567355362112	0.0122609447083003	0.0103669115345709	GAPDH/PRKAA2/ARL2/TPI1/PGK1/DDIT4/NME3/EIF6/NUPR1	9
GO:0051651	GO:0051651	maintenance of location in cell	14/406	226/18903	0.000398236227979083	0.0138111001081485	0.0116776036775821	FTH1/GSN/TMSB4X/CALM2/SRI/ARL2/GSTO1/SKP1/DDIT3/FTL/CYBA/DMD/SRGN/CD4	14
GO:0006096	GO:0006096	glycolytic process	8/406	83/18903	0.000408938124792404	0.0139517879174397	0.0117965584651302	GAPDH/PRKAA2/ARL2/TPI1/PGK1/DDIT4/EIF6/NUPR1	8
GO:0052548	GO:0052548	regulation of endopeptidase activity	21/406	428/18903	0.000409054116309718	0.0139517879174397	0.0117965584651302	BST2/IFI6/GAPDH/GSN/CTSD/CRYAB/PPARG/PSMA3/ANXA2/PRDX5/PSMB8/LAMTOR5/PEBP1/PDCD5/ITIH5/PIH1D1/CSTB/SERPINB6/KLF4/RARRES1/NDUFA13	21
GO:0001503	GO:0001503	ossification	21/406	429/18903	0.000421776992710656	0.0141922455155652	0.0119998709102059	ISG15/JUNB/JUND/SBDS/CLIC1/FZD1/IGFBP5/PPARG/CEBPB/ZBTB16/PTH1R/FOXC1/IFITM1/FHL2/ILK/SRGN/TOB1/IGFBP3/ATF4/GPM6B/MGP	21
GO:0032271	GO:0032271	regulation of protein polymerization	13/406	201/18903	0.000422981875070152	0.0141922455155652	0.0119998709102059	GSN/TMSB4X/MYADM/TPPP3/VDAC2/ARL2/ESAM/ARPC1A/RAC1/HAX1/VASP/EPS8/HSPA1A	13
GO:0071456	GO:0071456	cellular response to hypoxia	11/406	151/18903	0.000428270642150712	0.014253814033516	0.0120519285121359	CITED2/JUND/FOS/PPARG/PGK1/SDHD/VASN/CHCHD2/TMBIM6/EGR1/NDRG1	11
GO:0006757	GO:0006757	ATP generation from ADP	8/406	84/18903	0.000443662803948767	0.0146479711351725	0.0123851974323382	GAPDH/PRKAA2/ARL2/TPI1/PGK1/DDIT4/EIF6/NUPR1	8
GO:0006754	GO:0006754	ATP biosynthetic process	9/406	106/18903	0.00046627310020298	0.0152722943217278	0.0129130770858219	TMSB4X/NDUFB8/NDUFC2/SDHD/NDUFB10/NDUFV2/NDUFB4/NDUFB9/NDUFA13	9
GO:1902895	GO:1902895	positive regulation of miRNA transcription	6/406	47/18903	0.000482422057552531	0.0156768175710181	0.0132551108229311	JUN/FOS/PPARG/KLF4/SREBF2/EGR1	6
GO:0019221	GO:0019221	cytokine-mediated signaling pathway	23/406	496/18903	0.000486875543420684	0.0156979325601341	0.0132729640332201	IFI27/KRT18/ISG15/TMSB4X/GSTP1/MX1/PPARG/NFKBIA/IFITM2/FOXC1/ANGPT1/IFITM1/ILK/RRAGA/OAS1/JAK1/IFITM3/AXL/CD4/EIF5A/EGR1/HSPA1A/CCL2	23
GO:0062197	GO:0062197	cellular response to chemical stress	18/406	345/18903	0.000512314281781983	0.0163900855884825	0.0138581953823523	JUN/RHOB/PRKAA2/FOS/FZD1/PRDX1/ANXA1/KLF2/PRDX5/EFHD1/DDIT3/CHCHD2/SOD1/MAP1LC3A/AXL/ATF4/SERPINB6/HSPA1A	18
GO:0030003	GO:0030003	cellular cation homeostasis	23/406	499/18903	0.000529044634035873	0.0167808982655845	0.0141886365144587	FTH1/TF/ATP6V1G1/CALM2/CAV2/SRI/ISCU/ATP6V0E1/GSTO1/PTH1R/HERPUD1/DDIT3/ATP6AP2/SMDT1/STEAP4/FTL/SOD1/CYBA/DMD/MICU3/CCDC115/ATF4/TMBIM6	23
GO:0043484	GO:0043484	regulation of RNA splicing	12/406	180/18903	0.000532662387398006	0.0167808982655845	0.0141886365144587	SRSF7/SAP18/SRSF9/RPS26/PUF60/LARP7/MAGOH/C1QBP/HNRNPH3/TMBIM6/CIRBP/HSPA1A	12
GO:0071356	GO:0071356	cellular response to tumor necrosis factor	14/406	234/18903	0.000563510327671619	0.0176182357750058	0.0148966246908406	KRT18/TMSB4X/GSTP1/FOS/NFKBIA/KLF2/ILK/RRAGA/ZFP36/CYBA/GBP1/EIF5A/HSPA1A/CCL2	14
GO:0010466	GO:0010466	negative regulation of peptidase activity	15/406	263/18903	0.000597003305139663	0.0185250574459503	0.0156633633283576	BST2/IFI6/GAPDH/CRYAB/ANXA2/PRDX5/UBXN1/LAMTOR5/PEBP1/ITIH5/PIH1D1/CSTB/SERPINB6/KLF4/RARRES1	15
GO:0030168	GO:0030168	platelet activation	10/406	133/18903	0.000604628118014585	0.0186216436048223	0.0157450291533256	CD9/MYL12A/ACTB/HBB/CLIC1/ACTG1/PLSCR1/ILK/AXL/MYH9	10
GO:0030100	GO:0030100	regulation of endocytosis	13/406	209/18903	0.00061191371307526	0.0187064288434192	0.0158167170280272	B2M/CD151/TF/PACSIN2/LRPAP1/VPS28/ANGPT1/ANXA2/SDCBP/RAC1/RAB5C/AXL/CD63	13
GO:0090101	GO:0090101	negative regulation of transmembrane receptor protein serine/threonine kinase signaling pathway	11/406	158/18903	0.00062766339260304	0.0188173117025018	0.0159104710427591	FZD1/CAV2/TGFB1I1/PPARG/VASN/SPRY1/STRAP/NBL1/TOB1/PMEPA1/HSPA1A	11
GO:0032930	GO:0032930	positive regulation of superoxide anion generation	4/406	19/18903	0.00062921953354622	0.0188173117025018	0.0159104710427591	GSTP1/SOD1/CYBA/GNAI2	4
GO:0046782	GO:0046782	regulation of viral transcription	4/406	19/18903	0.00062921953354622	0.0188173117025018	0.0159104710427591	HEXIM1/ZFP36/LARP7/IFITM3	4
GO:0009142	GO:0009142	nucleoside triphosphate biosynthetic process	10/406	134/18903	0.000641163088365491	0.0189005718977456	0.0159808694581324	TMSB4X/NDUFB8/NDUFC2/SDHD/NDUFB10/NDUFV2/NDUFB4/NDUFB9/NME3/NDUFA13	10
GO:0043467	GO:0043467	regulation of generation of precursor metabolites and energy	10/406	134/18903	0.000641163088365491	0.0189005718977456	0.0159808694581324	PRKAA2/ISCU/GHITM/ARL2/DDIT4/CHCHD2/EIF6/NUPR1/COX7A1/PHLDA2	10
GO:0031532	GO:0031532	actin cytoskeleton reorganization	9/406	111/18903	0.000653273115590161	0.0191034000195318	0.0161523653130853	ARHGDIB/GSN/ANXA1/GMFG/SYDE1/ESAM/HAX1/EPS8/MYH9	9
GO:1903706	GO:1903706	regulation of hemopoiesis	20/406	413/18903	0.000657301381820575	0.0191034000195318	0.0161523653130853	ISG15/JUNB/B2M/ACTB/CD46/FOS/MAFB/ANXA1/NFKBIA/CEBPB/ZBTB16/ZFP36/SOD1/HAX1/AXL/EIF6/CD4/ID2/CYP26B1/HSPA1A	20
GO:0060317	GO:0060317	cardiac epithelial to mesenchymal transition	5/406	34/18903	0.000742613550948957	0.021431930942422	0.0181211919131085	EMP2/RTN4/SPRY1/ENG/TBX3	5
GO:0002683	GO:0002683	negative regulation of immune system process	21/406	449/18903	0.000759637532476183	0.0215640983613061	0.018232942514055	BST2/ISG15/MNDA/ADGRF5/HLA-E/CD46/MAFB/ANXA1/PPARG/DUSP1/CEBPB/ANGPT1/NBL1/OAS1/TSC22D3/GBP1/AXL/LDLR/ID2/TMBIM6/CCL2	21
GO:0097193	GO:0097193	intrinsic apoptotic signaling pathway	16/406	298/18903	0.000762469237481178	0.0215640983613061	0.018232942514055	IFI6/VDAC2/CEBPB/HERPUD1/DDIT4/DDIT3/SOD1/HINT1/ATF4/NUPR1/RPS7/TMBIM6/EIF5A/HIC1/NDUFA13/HSPA1A	16
GO:0045637	GO:0045637	regulation of myeloid cell differentiation	13/406	214/18903	0.000762868514841457	0.0215640983613061	0.018232942514055	ISG15/B2M/FOS/MAFB/NFKBIA/CEBPB/ZBTB16/ZFP36/HAX1/EIF6/CD4/ID2/HSPA1A	13
GO:0071560	GO:0071560	cellular response to transforming growth factor beta stimulus	15/406	271/18903	0.00081166974256306	0.0227700267604536	0.0192525827887988	JUN/CITED2/FOS/CAV2/TGFB1I1/PPARG/SDCBP/CDKN1C/VASN/SPRY1/STRAP/PDCD5/ENG/PMEPA1/HSPA1A	15
GO:0046031	GO:0046031	ADP metabolic process	8/406	92/18903	0.000816565049805462	0.0227700267604536	0.0192525827887988	GAPDH/PRKAA2/ARL2/TPI1/PGK1/DDIT4/EIF6/NUPR1	8
GO:0043392	GO:0043392	negative regulation of DNA binding	6/406	52/18903	0.000835882618817553	0.0231522655561077	0.0195757745063948	JUN/TMSB4X/SRI/NFKBIA/DDIT3/SUMO1	6
GO:0035633	GO:0035633	maintenance of blood-brain barrier	5/406	35/18903	0.000851283512165681	0.0234216470313851	0.0198035427566964	ACTB/ACTG1/ANGPT1/ESAM/DMD	5
GO:0046916	GO:0046916	cellular transition metal ion homeostasis	9/406	116/18903	0.000897502905440709	0.0245297648394292	0.0207404819207804	FTH1/TF/ATP6V1G1/SRI/ISCU/STEAP4/FTL/SOD1/CCDC115	9
GO:0002573	GO:0002573	myeloid leukocyte differentiation	13/406	218/18903	0.000905141940254837	0.024575794654156	0.0207794011907534	JUN/CITED2/JUNB/TF/FOS/MAFB/PPARG/CEBPB/ANXA2/HAX1/CD4/ID2/MYH9	13
GO:0001649	GO:0001649	osteoblast differentiation	14/406	246/18903	0.000918737322777532	0.0246496883248927	0.0208418799936284	JUNB/JUND/CLIC1/FZD1/IGFBP5/PPARG/CEBPB/PTH1R/IFITM1/FHL2/ILK/TOB1/IGFBP3/ATF4	14
GO:0016055	GO:0016055	Wnt signaling pathway	21/406	456/18903	0.000923655185417762	0.0246496883248927	0.0208418799936284	IGFBP2/IGFBP6/WNT6/PRKAA2/FZD1/NDRG2/TGFB1I1/DDIT3/ILK/ATP6AP2/UBE2B/SNX3/FRZB/FOXD1/RAC1/JADE1/KLF4/AMOTL2/TAX1BP3/HIC1/EGR1	21
GO:2000677	GO:2000677	regulation of transcription regulatory region DNA binding	6/406	53/18903	0.000925781848887417	0.0246496883248927	0.0208418799936284	TMSB4X/SRI/FOXC1/DDIT3/LAMTOR5/KLF4	6
GO:1903578	GO:1903578	regulation of ATP metabolic process	7/406	73/18903	0.000964187940131624	0.0255077155700206	0.0215673618187337	TMSB4X/PRKAA2/ARL2/NDUFC2/DDIT4/EIF6/NUPR1	7
GO:0198738	GO:0198738	cell-cell signaling by wnt	21/406	458/18903	0.000975788471708593	0.0256501848582252	0.0216878228877907	IGFBP2/IGFBP6/WNT6/PRKAA2/FZD1/NDRG2/TGFB1I1/DDIT3/ILK/ATP6AP2/UBE2B/SNX3/FRZB/FOXD1/RAC1/JADE1/KLF4/AMOTL2/TAX1BP3/HIC1/EGR1	21
GO:0071559	GO:0071559	response to transforming growth factor beta	15/406	277/18903	0.0010127804957326	0.0264540829486609	0.0223675372641809	JUN/CITED2/FOS/CAV2/TGFB1I1/PPARG/SDCBP/CDKN1C/VASN/SPRY1/STRAP/PDCD5/ENG/PMEPA1/HSPA1A	15
GO:0035457	GO:0035457	cellular response to interferon-alpha	3/406	10/18903	0.00105478989716411	0.0272069869099767	0.023004134928283	IFIT3/AXL/IFIT2	3
GO:0097201	GO:0097201	negative regulation of transcription from RNA polymerase II promoter in response to stress	3/406	10/18903	0.00105478989716411	0.0272069869099767	0.023004134928283	JUN/CITED2/TMBIM6	3
GO:0030336	GO:0030336	negative regulation of cell migration	18/406	368/18903	0.00107698748036344	0.0273485491987376	0.0231238291083915	BST2/ARHGDIB/CITED2/RRAS/RHOB/IGFBP5/DACH1/PPARG/DUSP1/IFITM1/NBL1/RAC1/GADD45A/SVBP/IGFBP3/KLF4/ENG/CCL2	18
GO:0070997	GO:0070997	neuron death	18/406	368/18903	0.00107698748036344	0.0273485491987376	0.0231238291083915	JUN/SNCG/GAPDH/FOS/FZD1/CTSZ/CEBPB/ANGPT1/DDIT4/DDIT3/PSMC1/SOD1/AXL/ATF4/NUPR1/TMBIM6/EGR1/CCL2	18
GO:0045807	GO:0045807	positive regulation of endocytosis	8/406	96/18903	0.00108015835216725	0.0273485491987376	0.0231238291083915	B2M/CD151/TF/VPS28/ANGPT1/ANXA2/AXL/CD63	8
GO:0032928	GO:0032928	regulation of superoxide anion generation	4/406	22/18903	0.00112855635357607	0.0281467786559935	0.0237987505246881	GSTP1/SOD1/CYBA/GNAI2	4
GO:0071404	GO:0071404	cellular response to low-density lipoprotein particle stimulus	4/406	22/18903	0.00112855635357607	0.0281467786559935	0.0237987505246881	CD9/PPARG/SREBF2/LDLR	4
GO:0060337	GO:0060337	type I interferon signaling pathway	7/406	75/18903	0.00113236450090957	0.0281467786559935	0.0237987505246881	IFI27/ISG15/IFITM2/IFITM1/OAS1/JAK1/IFITM3	7
GO:0009410	GO:0009410	response to xenobiotic stimulus	20/406	432/18903	0.00113896584336102	0.0281467786559935	0.0237987505246881	JUN/IGFBP2/EPHX1/PRKAA2/GSTP1/FOS/FOSB/FZD1/GSTO1/UBE2B/DAD1/CBR1/SOD1/CYBA/PGF/TXNIP/ENG/CBX7/GSTM3/CYP26B1	20
GO:0010951	GO:0010951	negative regulation of endopeptidase activity	14/406	252/18903	0.00115759336571651	0.0282685669840949	0.0239017253649968	BST2/IFI6/GAPDH/CRYAB/ANXA2/PRDX5/LAMTOR5/PEBP1/ITIH5/PIH1D1/CSTB/SERPINB6/KLF4/RARRES1	14
GO:1903320	GO:1903320	regulation of protein modification by small protein conjugation or removal	14/406	252/18903	0.00115759336571651	0.0282685669840949	0.0239017253649968	ISG15/SQSTM1/UBA2/UBE2S/VPS28/ANGPT1/HERPUD1/SKP1/UBXN1/SVBP/SASH1/RPS7/EGR1/HSPA1A	14
GO:0051258	GO:0051258	protein polymerization	15/406	281/18903	0.00116902789866447	0.0283798713987545	0.0239958358146917	GSN/TMSB4X/MYADM/TPPP3/VDAC2/UBE2S/ARL2/ESAM/GPX4/ARPC1A/RAC1/HAX1/VASP/EPS8/HSPA1A	15
GO:0090100	GO:0090100	positive regulation of transmembrane receptor protein serine/threonine kinase signaling pathway	9/406	121/18903	0.00121119366758503	0.0292315571118329	0.0247159557281895	CITED2/TGFB1I1/PPARG/FKBP8/SDCBP/CDKN1C/ILK/FOXD1/ENG	9
GO:0071248	GO:0071248	cellular response to metal ion	12/406	198/18903	0.00122748560816438	0.0294525180517115	0.0249027832990508	JUN/JUNB/JUND/B2M/TF/PRKAA2/FOS/FOSB/SUMO1/SOD1/MAP1LC3A/ATF4	12
GO:2000630	GO:2000630	positive regulation of miRNA metabolic process	6/406	56/18903	0.00124057093349567	0.0295944291476106	0.0250227724036395	JUN/FOS/PPARG/KLF4/SREBF2/EGR1	6
GO:0034612	GO:0034612	response to tumor necrosis factor	14/406	254/18903	0.00124796343654921	0.0295996844979229	0.0250272159235367	KRT18/TMSB4X/GSTP1/FOS/NFKBIA/KLF2/ILK/RRAGA/ZFP36/CYBA/GBP1/EIF5A/HSPA1A/CCL2	14
GO:2001233	GO:2001233	regulation of apoptotic signaling pathway	18/406	374/18903	0.00129120789343857	0.0304503712926914	0.0257464912285647	IFI6/GSTP1/VDAC2/GHITM/ITM2C/HERPUD1/SLC25A4/DDIT3/SOD1/GNAI2/PIH1D1/NUPR1/RPS7/TMBIM6/EIF5A/NDUFA13/ATF3/HSPA1A	18
GO:0051592	GO:0051592	response to calcium ion	10/406	147/18903	0.00130650799401764	0.0304997509815145	0.0257882428943467	JUN/JUNB/JUND/PRKAA2/SUCNR1/FOS/FOSB/CALM2/ACTG1/TXNIP	10
GO:1903050	GO:1903050	regulation of proteolysis involved in protein catabolic process	13/406	227/18903	0.00130808236581732	0.0304997509815145	0.0257882428943467	GABARAPL2/SUMO2/RAD23A/SDCBP/HERPUD1/SUMO1/UBXN1/PSMC1/PDCL3/NUPR1/RPS7/TRIB2/HSPA1A	13
GO:0030512	GO:0030512	negative regulation of transforming growth factor beta receptor signaling pathway	8/406	99/18903	0.00131925186964402	0.0305816991263556	0.0258575319408437	CAV2/TGFB1I1/PPARG/VASN/SPRY1/STRAP/PMEPA1/HSPA1A	8
GO:0032970	GO:0032970	regulation of actin filament-based process	19/406	406/18903	0.00132641728704086	0.0305816991263556	0.0258575319408437	BST2/ARHGDIB/GSN/TMSB4X/RHOB/MYADM/SRI/ACTG1/GMFG/ESAM/SUMO1/ARPC1A/RAC1/SORBS3/HAX1/VASP/GPM6B/EPS8/MYH9	19
GO:0048025	GO:0048025	negative regulation of mRNA splicing, via spliceosome	4/406	23/18903	0.00134319336399661	0.0307964389623001	0.0260390994248466	SRSF7/SAP18/SRSF9/C1QBP	4
GO:0070972	GO:0070972	protein localization to endoplasmic reticulum	7/406	78/18903	0.00142683202010615	0.0320137067783373	0.0270683274381003	GABARAPL2/RTN4/SRP9/HERPUD1/SRP14/SPCS2/BTF3	7
GO:0044857	GO:0044857	plasma membrane raft organization	3/406	11/18903	0.00142731331408143	0.0320137067783373	0.0270683274381003	PACSIN2/CAV2/EMP2	3
GO:0060315	GO:0060315	negative regulation of ryanodine-sensitive calcium-release channel activity	3/406	11/18903	0.00142731331408143	0.0320137067783373	0.0270683274381003	CALM2/SRI/GSTO1	3
GO:1901844	GO:1901844	regulation of cell communication by electrical coupling involved in cardiac conduction	3/406	11/18903	0.00142731331408143	0.0320137067783373	0.0270683274381003	CALM2/SRI/IRX3	3
GO:2000377	GO:2000377	regulation of reactive oxygen species metabolic process	10/406	149/18903	0.00144646151175404	0.0322678197784265	0.0272831858404815	CRYAB/GSTP1/NDUFC2/CBR1/RAC1/SOD1/CYBA/GADD45A/GNAI2/EIF6	10
GO:0043254	GO:0043254	regulation of protein-containing complex assembly	19/406	410/18903	0.0014846155501042	0.0329133969984313	0.027829036269445	ISG15/GSN/TMSB4X/CRYAB/MYADM/TPPP3/VDAC2/ARL2/ESAM/SUMO1/NAPA/ARPC1A/RAC1/HAX1/PIH1D1/VASP/EPS8/PMEPA1/HSPA1A	19
GO:0034599	GO:0034599	cellular response to oxidative stress	15/406	288/18903	0.00149135091802923	0.0329133969984313	0.027829036269445	JUN/RHOB/PRKAA2/FOS/FZD1/PRDX1/ANXA1/KLF2/PRDX5/CHCHD2/SOD1/MAP1LC3A/AXL/ATF4/HSPA1A	15
GO:0034614	GO:0034614	cellular response to reactive oxygen species	10/406	150/18903	0.00152087298702575	0.0333863979651876	0.0282289694960266	JUN/RHOB/FOS/PRDX1/ANXA1/KLF2/PRDX5/SOD1/MAP1LC3A/AXL	10
GO:0019693	GO:0019693	ribose phosphate metabolic process	21/406	475/18903	0.0015308423857556	0.0334274419365787	0.0282636731204669	GAPDH/TMSB4X/PRKAA2/NDUFB8/ARL2/TPI1/PGK1/NDUFC2/SDHD/DDIT4/NDUFB10/NDUFV2/NDUFB4/NDUFB9/TKT/NME3/HINT1/EIF6/NUPR1/NDUFA13/HSPA1A	21
GO:0035458	GO:0035458	cellular response to interferon-beta	4/406	24/18903	0.00158477027503122	0.0344228785529149	0.029105337738108	MNDA/IFITM2/OAS1/NDUFA13	4
GO:0071709	GO:0071709	membrane assembly	6/406	59/18903	0.00163129578286679	0.0352479460517866	0.0298029513375773	PACSIN2/CAV2/MAFB/EMP2/ANXA2/CHMP5	6
GO:0003151	GO:0003151	outflow tract morphogenesis	7/406	80/18903	0.00165415787433838	0.0355557788926797	0.0300632311043407	JUN/CITED2/FZD1/FOXC1/ILK/ENG/TBX3	7
GO:2000146	GO:2000146	negative regulation of cell motility	18/406	383/18903	0.00167990303190332	0.0359220715682124	0.0303729400095964	BST2/ARHGDIB/CITED2/RRAS/RHOB/IGFBP5/DACH1/PPARG/DUSP1/IFITM1/NBL1/RAC1/GADD45A/SVBP/IGFBP3/KLF4/ENG/CCL2	18
GO:0009150	GO:0009150	purine ribonucleotide metabolic process	20/406	447/18903	0.00170848763265173	0.0363449920616169	0.0307305290409141	GAPDH/TMSB4X/PRKAA2/NDUFB8/ARL2/TPI1/PGK1/NDUFC2/SDHD/DDIT4/NDUFB10/NDUFV2/NDUFB4/NDUFB9/NME3/HINT1/EIF6/NUPR1/NDUFA13/HSPA1A	20
GO:0048659	GO:0048659	smooth muscle cell proliferation	11/406	179/18903	0.00173520038223531	0.036723958858898	0.0310509542084213	JUN/IGFBP5/NDRG2/PPARG/DDIT3/CYBA/GNAI2/IGFBP3/ID2/PTGIR/NOTCH3	11
GO:0030218	GO:0030218	erythrocyte differentiation	9/406	128/18903	0.00179330085706398	0.0375279759909354	0.0317307692372313	CITED2/ISG15/ADGRF5/B2M/MAFB/KLF2/ZFP36/ID2/HSPA1A	9
GO:0000041	GO:0000041	transition metal ion transport	8/406	104/18903	0.0018095631747507	0.0375279759909354	0.0317307692372313	FTH1/B2M/TF/ISCU/SLC39A1/STEAP4/FTL/RAB11B	8
GO:0009135	GO:0009135	purine nucleoside diphosphate metabolic process	8/406	104/18903	0.0018095631747507	0.0375279759909354	0.0317307692372313	GAPDH/PRKAA2/ARL2/TPI1/PGK1/DDIT4/EIF6/NUPR1	8
GO:0009179	GO:0009179	purine ribonucleoside diphosphate metabolic process	8/406	104/18903	0.0018095631747507	0.0375279759909354	0.0317307692372313	GAPDH/PRKAA2/ARL2/TPI1/PGK1/DDIT4/EIF6/NUPR1	8
GO:0003081	GO:0003081	regulation of systemic arterial blood pressure by renin-angiotensin	4/406	25/18903	0.00185497929549607	0.0377579227607998	0.0319251945345929	SUCNR1/CTSZ/ATP6AP2/CYBA	4
GO:0043567	GO:0043567	regulation of insulin-like growth factor receptor signaling pathway	4/406	25/18903	0.00185497929549607	0.0377579227607998	0.0319251945345929	IGFBP2/IGFBP6/IGFBP5/IGFBP3	4
GO:0050686	GO:0050686	negative regulation of mRNA processing	4/406	25/18903	0.00185497929549607	0.0377579227607998	0.0319251945345929	SRSF7/SAP18/SRSF9/C1QBP	4
GO:2000009	GO:2000009	negative regulation of protein localization to cell surface	3/406	12/18903	0.00187290721631652	0.0377579227607998	0.0319251945345929	LEPROT/GPM6B/TAX1BP3	3
GO:0031647	GO:0031647	regulation of protein stability	16/406	325/18903	0.00187554498811824	0.0377579227607998	0.0319251945345929	GAPDH/GSN/CRYAB/TF/RTN4/RAD23A/SUMO1/UBE2B/DAD1/RNF5/PDCL3/PIH1D1/RPS7/CTSA/TBX3/HSPA1A	16
GO:1901214	GO:1901214	regulation of neuron death	16/406	325/18903	0.00187554498811824	0.0377579227607998	0.0319251945345929	JUN/SNCG/FOS/FZD1/CTSZ/CEBPB/ANGPT1/DDIT4/DDIT3/PSMC1/SOD1/AXL/ATF4/NUPR1/EGR1/CCL2	16
GO:0045785	GO:0045785	positive regulation of cell adhesion	21/406	484/18903	0.00192099125535616	0.0384851015090043	0.0325400409376887	IGFBP2/CITED2/RRAS/HLA-E/B2M/ACTB/CD46/LGALS1/MYADM/EMP2/ANXA1/ARL2/ZBTB16/ANGPT1/ILK/DOCK8/RAC1/JAK1/C1QBP/CD4/CCL2	21
GO:1902893	GO:1902893	regulation of miRNA transcription	6/406	61/18903	0.00193944680671597	0.0386476076388389	0.0326774436184692	JUN/FOS/PPARG/KLF4/SREBF2/EGR1	6
GO:0048872	GO:0048872	homeostasis of number of cells	15/406	296/18903	0.0019478319333362	0.0386476076388389	0.0326774436184692	CITED2/ISG15/ADGRF5/B2M/PRDX1/MAFB/ANXA1/KLF2/ZFP36/TSC22D3/SOD1/AXL/ID2/HSPA1A/RPS17	15
GO:0042542	GO:0042542	response to hydrogen peroxide	9/406	130/18903	0.00199531821911662	0.0394003745947095	0.0333139254413075	RHOB/CRYAB/HBB/ANXA1/KLF2/SOD1/MAP1LC3A/AXL/TXNIP	9
GO:0031396	GO:0031396	regulation of protein ubiquitination	12/406	210/18903	0.00201832083651138	0.0396648099632498	0.0335375116442868	ISG15/SQSTM1/UBE2S/VPS28/ANGPT1/HERPUD1/SKP1/UBXN1/SVBP/SASH1/RPS7/HSPA1A	12
GO:0050848	GO:0050848	regulation of calcium-mediated signaling	7/406	83/18903	0.00204682900630308	0.0400344232654635	0.0338500282159876	CALM2/FHL2/GBP1/HINT1/LMCD1/CD4/RCAN1	7
GO:0042594	GO:0042594	response to starvation	12/406	211/18903	0.00209968998875726	0.0408650214323873	0.0345523181228531	PRKAA2/FOS/GABARAPL2/COMT/DDIT3/RRAGA/ZFP36/MAP1LC3A/ATF4/FADS1/SREBF2/ATF3	12
GO:0061614	GO:0061614	miRNA transcription	6/406	62/18903	0.00210909851347189	0.0408650214323873	0.0345523181228531	JUN/FOS/PPARG/KLF4/SREBF2/EGR1	6
GO:0051238	GO:0051238	sequestering of metal ion	4/406	26/18903	0.00215549636334974	0.0413755046118343	0.0349839434247461	FTH1/SRI/ANXA1/FTL	4
GO:0060314	GO:0060314	regulation of ryanodine-sensitive calcium-release channel activity	4/406	26/18903	0.00215549636334974	0.0413755046118343	0.0349839434247461	CALM2/SRI/GSTO1/DMD	4
GO:0042176	GO:0042176	regulation of protein catabolic process	17/406	361/18903	0.00218967282165328	0.0416992724408283	0.0352576965914698	GABARAPL2/SUMO2/VPS28/ANXA2/RAD23A/SDCBP/HERPUD1/SUMO1/UBXN1/SNX3/PSMC1/NUPR1/LDLR/TRIB2/CTSA/NDUFA13/HSPA1A	17
GO:0031397	GO:0031397	negative regulation of protein ubiquitination	7/406	84/18903	0.00219257138833529	0.0416992724408283	0.0352576965914698	ISG15/SQSTM1/VPS28/UBXN1/SVBP/RPS7/HSPA1A	7
GO:0009132	GO:0009132	nucleoside diphosphate metabolic process	9/406	132/18903	0.00221509785897269	0.0419344443301847	0.0354565398478728	GAPDH/PRKAA2/ARL2/TPI1/PGK1/DDIT4/NME3/EIF6/NUPR1	9
GO:0044091	GO:0044091	membrane biogenesis	6/406	63/18903	0.00228971424950271	0.0427016194051584	0.0361052040677184	PACSIN2/CAV2/MAFB/EMP2/ANXA2/CHMP5	6
GO:0070059	GO:0070059	intrinsic apoptotic signaling pathway in response to endoplasmic reticulum stress	6/406	63/18903	0.00228971424950271	0.0427016194051584	0.0361052040677184	CEBPB/HERPUD1/DDIT3/ATF4/TMBIM6/HSPA1A	6
GO:2001258	GO:2001258	negative regulation of cation channel activity	6/406	63/18903	0.00228971424950271	0.0427016194051584	0.0361052040677184	RRAD/CALM2/SRI/GSTO1/KCNE4/SUMO1	6
GO:0006090	GO:0006090	pyruvate metabolic process	8/406	108/18903	0.00229700981534896	0.0427016194051584	0.0361052040677184	GAPDH/PRKAA2/ARL2/TPI1/PGK1/DDIT4/EIF6/NUPR1	8
GO:0001667	GO:0001667	ameboidal-type cell migration	21/406	492/18903	0.00233577550750368	0.0432275583832631	0.0365498976038456	JUN/ARHGDIB/RRAS/TMSB4X/RHOB/EMP2/ANXA1/PPARG/RTN4/ANGPT1/PDLIM1/SYDE1/ILK/RAC1/GADD45A/SVBP/C1QBP/SASH1/KLF4/AMOTL2/MYH9	21
GO:0034616	GO:0034616	response to laminar fluid shear stress	3/406	13/18903	0.00239621292154266	0.0435646287542139	0.0368348983766005	KLF2/KLF4/SREBF2	3
GO:0051280	GO:0051280	negative regulation of release of sequestered calcium ion into cytosol	3/406	13/18903	0.00239621292154266	0.0435646287542139	0.0368348983766005	CALM2/SRI/GSTO1	3
GO:1900115	GO:1900115	extracellular regulation of signal transduction	3/406	13/18903	0.00239621292154266	0.0435646287542139	0.0368348983766005	CD46/LRPAP1/NBL1	3
GO:1900116	GO:1900116	extracellular negative regulation of signal transduction	3/406	13/18903	0.00239621292154266	0.0435646287542139	0.0368348983766005	CD46/LRPAP1/NBL1	3
GO:0033209	GO:0033209	tumor necrosis factor-mediated signaling pathway	8/406	109/18903	0.0024336250396237	0.0436676979935956	0.0369220457956639	KRT18/TMSB4X/GSTP1/NFKBIA/ILK/RRAGA/EIF5A/HSPA1A	8
GO:0048024	GO:0048024	regulation of mRNA splicing, via spliceosome	8/406	109/18903	0.0024336250396237	0.0436676979935956	0.0369220457956639	SRSF7/SAP18/SRSF9/PUF60/LARP7/MAGOH/C1QBP/CIRBP	8
GO:1904063	GO:1904063	negative regulation of cation transmembrane transport	8/406	109/18903	0.0024336250396237	0.0436676979935956	0.0369220457956639	RRAD/CALM2/SRI/ISCU/GSTO1/KCNE4/SUMO1/TMBIM6	8
GO:0031639	GO:0031639	plasminogen activation	4/406	27/18903	0.00248797682276208	0.0440681559980218	0.0372606422744806	CTSZ/PGK1/ANXA2/PLAT	4
GO:0032511	GO:0032511	late endosome to vacuole transport via multivesicular body sorting pathway	4/406	27/18903	0.00248797682276208	0.0440681559980218	0.0372606422744806	TMEM50A/VPS28/CHMP5/LEPROT	4
GO:0044342	GO:0044342	type B pancreatic cell proliferation	4/406	27/18903	0.00248797682276208	0.0440681559980218	0.0372606422744806	IGFBP5/DACH1/IGFBP3/NUPR1	4
GO:0001894	GO:0001894	tissue homeostasis	14/406	275/18903	0.00260847551457578	0.0460050361053599	0.0388983190770072	ADGRF5/B2M/ACTB/TF/PRDX1/ACTG1/PTH1R/FOXC1/ANGPT1/ESAM/STRAP/OAS1/SOD1/DMD	14
GO:0032103	GO:0032103	positive regulation of response to external stimulus	20/406	464/18903	0.0026303420092488	0.0461932828602971	0.0390574860499878	MNDA/TMSB4X/HLA-E/SUCNR1/LGALS1/COLEC11/NFKBIA/CEBPB/PLSCR1/RARRES2/HEXIM1/RAC1/PLAT/CYBA/C1QBP/SASH1/PGF/NUPR1/IFI35/LDLR	20
GO:0032507	GO:0032507	maintenance of protein location in cell	6/406	65/18903	0.00268560608619602	0.0469639674480126	0.0397091176437993	GSN/TMSB4X/ARL2/SKP1/SRGN/CD4	6
GO:0030510	GO:0030510	regulation of BMP signaling pathway	8/406	111/18903	0.00272590289909583	0.0472680725402037	0.0399662455130591	FZD1/PPARG/FKBP8/ILK/NBL1/FOXD1/TOB1/ENG	8
GO:1901222	GO:1901222	regulation of NIK/NF-kappaB signaling	8/406	111/18903	0.00272590289909583	0.0472680725402037	0.0399662455130591	TMSB4X/PRDX1/NFKBIA/NDUFC2/ILK/TERF2IP/SASH1/IFI35	8
GO:0009259	GO:0009259	ribonucleotide metabolic process	20/406	466/18903	0.00276218097236069	0.0476967400541113	0.0403286937827602	GAPDH/TMSB4X/PRKAA2/NDUFB8/ARL2/TPI1/PGK1/NDUFC2/SDHD/DDIT4/NDUFB10/NDUFV2/NDUFB4/NDUFB9/NME3/HINT1/EIF6/NUPR1/NDUFA13/HSPA1A	20
GO:0048259	GO:0048259	regulation of receptor-mediated endocytosis	8/406	112/18903	0.00288195929067737	0.0495576916359396	0.0419021712657696	B2M/TF/LRPAP1/ANGPT1/ANXA2/SDCBP/RAC1/CD63	8
GO:0001818	GO:0001818	negative regulation of cytokine production	17/406	371/18903	0.00290155026720172	0.0496875433723714	0.0420119639037943	BST2/TMSB4X/GSTP1/NDRG2/ANXA1/KLF2/ANGPT1/DDIT3/RAC1/ZFP36/OAS1/SRGN/GBP1/C1QBP/AXL/KLF4/TRIB2	17
