# Supplementary material for: Enhancing Vasculogenesis in Dental Pulp Development: DPSCs-ECs Communication via FN1-ITGA5 Signaling
Source: Stem Cell Rev Rep. 2024 Feb 28;20(4):1060–77. doi: 10.1007/s12015-024-10695-6 (PMC11087358; doi:10.1007/s12015-024-10695-6)
Supplement: Supplementary file 4 — Supplementary file4 (CSV 8 KB) [file 12015_2024_10695_MOESM4_ESM.csv]

	ID	Description	GeneRatio	BgRatio	pvalue	p.adjust	qvalue	geneID	Count
hsa05012	hsa05012	Parkinson disease	32/236	266/8464	1.63558745259746e-12	4.38337437296118e-10	3.46055871549567e-10	UBC/COX4I2/NDUFA4L2/TUBB4B/GNAI1/PSMD8/PSMB1/CALM2/VDAC2/PSMA3/NDUFB8/PSMB2/DUSP1/PSMB6/NDUFC2/SDHD/SLC25A4/SLC39A1/DDIT3/NDUFB10/NDUFV2/NDUFB4/PSMC1/NDUFB9/SOD1/PSMB7/GNAI2/TUBA1A/ATF4/TUBB2A/COX7A1/NDUFA13	32
hsa05020	hsa05020	Prion disease	31/236	273/8464	1.73545733233032e-11	2.32551282532263e-09	1.83593117788628e-09	COX4I2/NDUFA4L2/TUBB4B/PSMD8/PSMB1/CAV2/VDAC2/PSMA3/NDUFB8/PSMB2/PSMB6/NDUFC2/SDHD/SLC25A4/DDIT3/NDUFB10/NDUFV2/RAC1/NDUFB4/PSMC1/NDUFB9/SOD1/CYBA/PSMB7/TUBA1A/ATF4/TUBB2A/COX7A1/EGR1/NDUFA13/HSPA1A	31
hsa05418	hsa05418	Fluid shear stress and atherosclerosis	20/236	139/8464	1.34565702936697e-09	1.20212027956783e-07	9.490423259746e-08	JUN/ACTB/PRKAA2/GSTP1/FOS/CALM2/CAV2/SUMO2/SQSTM1/ACTG1/DUSP1/GSTO1/KLF2/SUMO1/MGST3/RAC1/PLAT/CYBA/GSTM3/CCL2	20
hsa05208	hsa05208	Chemical carcinogenesis - reactive oxygen species	24/236	223/8464	1.15259173793746e-08	7.72236464418101e-07	6.09660366645869e-07	JUN/COX4I2/NDUFA4L2/EPHX1/FOS/VDAC2/NFKBIA/NDUFB8/GSTO1/NDUFC2/SDHD/SLC25A4/MGST3/NDUFB10/NDUFV2/CBR1/RAC1/NDUFB4/NDUFB9/SOD1/CYBA/COX7A1/GSTM3/NDUFA13	24
hsa05014	hsa05014	Amyotrophic lateral sclerosis	31/236	364/8464	2.21324506801797e-08	1.0847104046792e-06	8.56350319483582e-07	COX4I2/NDUFA4L2/TUBB4B/ACTB/SRSF7/GPX3/PSMD8/PSMB1/SQSTM1/ACTG1/PSMA3/NDUFB8/PSMB2/PSMB6/NDUFC2/SDHD/DDIT3/NDUFB10/NDUFV2/RAC1/NDUFB4/PSMC1/NDUFB9/SOD1/PSMB7/MAP1LC3A/TUBA1A/ATF4/TUBB2A/COX7A1/NDUFA13	31
hsa05016	hsa05016	Huntington disease	28/236	306/8464	2.42845612987882e-08	1.0847104046792e-06	8.56350319483582e-07	COX4I2/NDUFA4L2/TUBB4B/GPX3/PSMD8/PSMB1/VDAC2/PPARG/PSMA3/NDUFB8/PSMB2/PSMB6/NDUFC2/SDHD/SLC25A4/NDUFB10/POLR2K/NDUFV2/NDUFB4/PSMC1/NDUFB9/SOD1/PSMB7/CLTA/TUBA1A/TUBB2A/COX7A1/NDUFA13	28
hsa05010	hsa05010	Alzheimer disease	31/236	384/8464	7.6320747980668e-08	2.92199435125986e-06	2.30683764573147e-06	WNT6/COX4I2/GAPDH/NDUFA4L2/TUBB4B/PSMD8/FZD1/PSMB1/CALM2/VDAC2/PSMA3/RTN4/NDUFB8/PSMB2/PSMB6/NDUFC2/SDHD/SLC25A4/SLC39A1/DDIT3/NDUFB10/NDUFV2/NDUFB4/PSMC1/NDUFB9/PSMB7/TUBA1A/ATF4/TUBB2A/COX7A1/NDUFA13	31
hsa04932	hsa04932	Non-alcoholic fatty liver disease	18/236	155/8464	2.70755994801939e-07	9.07032582586495e-06	7.16078354673549e-06	JUN/COX4I2/NDUFA4L2/PRKAA2/FOS/PPARG/NDUFB8/NDUFC2/SDHD/DDIT3/NDUFB10/NDUFV2/RAC1/NDUFB4/NDUFB9/ATF4/COX7A1/NDUFA13	18
hsa05022	hsa05022	Pathways of neurodegeneration - multiple diseases	34/236	476/8464	3.27288424051204e-07	9.74592196063584e-06	7.69414891629146e-06	UBC/WNT6/COX4I2/NDUFA4L2/TUBB4B/GPX3/PSMD8/FZD1/PSMB1/CALM2/SQSTM1/VDAC2/PSMA3/NDUFB8/PSMB2/PSMB6/NDUFC2/SDHD/SLC25A4/DDIT3/NDUFB10/NDUFV2/RAC1/NDUFB4/PSMC1/NDUFB9/SOD1/PSMB7/MAP1LC3A/TUBA1A/ATF4/TUBB2A/COX7A1/NDUFA13	34
hsa05132	hsa05132	Salmonella infection	23/236	249/8464	3.9771947041976e-07	1.06588818072496e-05	8.41490668993387e-06	JUN/RRAS/MYL12A/GAPDH/TUBB4B/RHOB/ACTB/DYNLT3/FOS/ACTG1/MYL12B/NFKBIA/ANXA2/SKP1/DYNLL1/ARPC1A/DYNLRB1/RAC1/RAB5C/CYTH2/TUBA1A/TUBB2A/MYO6	23
hsa03050	hsa03050	Proteasome	9/236	46/8464	3.91702372321502e-06	9.54329416201478e-05	7.53417960159061e-05	PSMD8/PSMB1/PSMA3/PSMB2/POMP/PSMB6/PSMB8/PSMC1/PSMB7	9
hsa04216	hsa04216	Ferroptosis	8/236	41/8464	1.39896708498483e-05	0.000312435982313278	0.000246659986036799	FTH1/TF/VDAC2/GPX4/FTL/SAT1/MAP1LC3A/PCBP1	8
hsa05415	hsa05415	Diabetic cardiomyopathy	17/236	203/8464	4.92584964431033e-05	0.00101548284975013	0.000801696986644839	COX4I2/GAPDH/NDUFA4L2/CTSD/VDAC2/NDUFB8/NDUFC2/SDHD/SLC25A4/NDUFB10/NDUFV2/RAC1/NDUFB4/NDUFB9/CYBA/COX7A1/NDUFA13	17
hsa00190	hsa00190	Oxidative phosphorylation	13/236	134/8464	8.78297949305874e-05	0.00168131321724267	0.00132735253992843	COX4I2/NDUFA4L2/ATP6V1G1/NDUFB8/ATP6V0E1/NDUFC2/SDHD/NDUFB10/NDUFV2/NDUFB4/NDUFB9/COX7A1/NDUFA13	13
hsa04380	hsa04380	Osteoclast differentiation	12/236	128/8464	0.000226949061481155	0.00405482323179664	0.00320117623562893	JUN/JUNB/JUND/FOS/FOSB/SQSTM1/PPARG/NFKBIA/FHL2/RAC1/CYBA/JAK1	12
hsa04714	hsa04714	Thermogenesis	17/236	232/8464	0.000253524786809205	0.00424654017905418	0.00335253172030593	COX4I2/NDUFA4L2/ACTB/PRKAA2/ACTG1/PPARG/NDUFB8/MGLL/NDUFAF3/NDUFC2/SDHD/NDUFB10/NDUFV2/NDUFB4/NDUFB9/COX7A1/NDUFA13	17
hsa04145	hsa04145	Phagosome	13/236	152/8464	0.000312214438172839	0.00492196879001887	0.00388576483422542	TUBB4B/HLA-E/ACTB/ATP6V1G1/ACTG1/COLEC11/HLA-C/ATP6V0E1/RAC1/CYBA/RAB5C/TUBA1A/TUBB2A	13
hsa05130	hsa05130	Pathogenic Escherichia coli infection	15/236	197/8464	0.000389418097901144	0.00579800279097259	0.00457737062445205	JUN/GAPDH/TUBB4B/ACTB/FOS/ACTG1/NFKBIA/ARPC1A/RAC1/CYTH2/TUBA1A/TUBB2A/MYH9/TMBIM6/MYO6	15
hsa04137	hsa04137	Mitophagy - animal	8/236	72/8464	0.000833282645343033	0.0109034778539021	0.00860800883202795	JUN/UBC/CITED2/RRAS/GABARAPL2/SQSTM1/MAP1LC3A/ATF4	8
hsa05170	hsa05170	Human immunodeficiency virus 1 infection	15/236	212/8464	0.00084073458198232	0.0109034778539021	0.00860800883202795	JUN/BST2/HLA-E/B2M/GNAI1/FOS/GNG11/CALM2/HLA-C/NFKBIA/SKP1/RAC1/CFL1/GNAI2/CD4	15
hsa04723	hsa04723	Retrograde endocannabinoid signaling	12/236	148/8464	0.000854376996014714	0.0109034778539021	0.00860800883202795	NDUFA4L2/GNAI1/GNG11/NDUFB8/MGLL/NDUFC2/NDUFB10/NDUFV2/NDUFB4/NDUFB9/GNAI2/NDUFA13	12
hsa04670	hsa04670	Leukocyte transendothelial migration	10/236	114/8464	0.00126171067491072	0.0152596365693744	0.0120470815021377	MYL12A/ACTB/GNAI1/ACTG1/MYL12B/ESAM/RAC1/CYBA/GNAI2/VASP	10
hsa05166	hsa05166	Human T-cell leukemia virus 1 infection	15/236	222/8464	0.00134223834190939	0.0152596365693744	0.0120470815021377	JUN/FDPS/HLA-E/B2M/ANAPC16/FOS/VDAC2/HLA-C/NFKBIA/SLC25A4/ZFP36/JAK1/ATF4/CD4/EGR1	15
hsa00980	hsa00980	Metabolism of xenobiotics by cytochrome P450	8/236	78/8464	0.00141471624596064	0.0152596365693744	0.0120470815021377	EPHX1/GSTP1/GSTO1/MGST3/AKR7A2/ADH5/CBR1/GSTM3	8
hsa04210	hsa04210	Apoptosis	11/236	136/8464	0.00142347356057597	0.0152596365693744	0.0120470815021377	JUN/CTSD/ACTB/FOS/ACTG1/CTSZ/NFKBIA/DDIT3/GADD45A/TUBA1A/ATF4	11
hsa04371	hsa04371	Apelin signaling pathway	11/236	139/8464	0.00169773253134633	0.0174997045538776	0.0138155562267455	RRAS/PRKAA2/GNAI1/GNG11/CALM2/KLF2/PLAT/GNAI2/MAP1LC3A/EGR1/NOTCH3	11
hsa04530	hsa04530	Tight junction	12/236	169/8464	0.00266367100006809	0.0264394010377129	0.0208732113455628	JUN/MYL12A/ACTB/PRKAA2/ACTG1/MYL12B/ARPC1A/RAC1/TUBA1A/VASP/AMOTL2/MYH9	12
hsa05167	hsa05167	Kaposi sarcoma-associated herpesvirus infection	13/236	194/8464	0.00298331525985687	0.0285545889157729	0.0225430965124523	JUN/UBC/HLA-E/FOS/GNG11/CALM2/HLA-C/NFKBIA/RAC1/ZFP36/JAK1/MAP1LC3A/RCAN1	13
hsa05131	hsa05131	Shigellosis	15/236	247/8464	0.00377590183160972	0.0348945410645312	0.0275483218930509	JUN/UBC/MYL12A/ACTB/SQSTM1/ACTG1/MYL12B/NFKBIA/SKP1/ILK/RRAGA/ARPC1A/RAC1/CYTH2/MAP1LC3A	15
hsa01200	hsa01200	Carbon metabolism	9/236	115/8464	0.00473023984899059	0.0421599834899375	0.0332841974920559	GAPDH/IDH3G/TPI1/PGK1/SDHD/MDH1/ADH5/ESD/TKT	9
hsa00480	hsa00480	Glutathione metabolism	6/236	57/8464	0.00487671450816441	0.0421599834899375	0.0332841974920559	GPX3/GSTP1/GSTO1/GPX4/MGST3/GSTM3	6
hsa05171	hsa05171	Coronavirus disease - COVID-19	14/236	232/8464	0.00536563761964652	0.0446093210618244	0.0352178850488087	JUN/ISG15/MX1/FOS/NFKBIA/RPS26/MX2/RPS10/OAS1/JAK1/RPS7/RPL31/RPS17/CCL2	14
hsa05100	hsa05100	Bacterial invasion of epithelial cells	7/236	77/8464	0.00549293878746345	0.0446093210618244	0.0352178850488087	ACTB/CAV2/ACTG1/ILK/ARPC1A/RAC1/CLTA	7
hsa04621	hsa04621	NOD-like receptor signaling pathway	12/236	186/8464	0.00577099109800286	0.0454889886548461	0.0359123594643522	JUN/GABARAPL2/VDAC2/NFKBIA/OAS1/CYBA/JAK1/GBP4/GBP1/MAP1LC3A/TXNIP/CCL2	12
hsa05416	hsa05416	Viral myocarditis	6/236	60/8464	0.0062791921259252	0.0480806711356558	0.0379584245807809	HLA-E/ACTB/ACTG1/HLA-C/RAC1/DMD	6
