# Supplementary material for: Enhancing Vasculogenesis in Dental Pulp Development: DPSCs-ECs Communication via FN1-ITGA5 Signaling
Source: Stem Cell Rev Rep. 2024 Feb 28;20(4):1060–77. doi: 10.1007/s12015-024-10695-6 (PMC11087358; doi:10.1007/s12015-024-10695-6)
Supplement: Supplementary file 5 — Supplementary file5 (CSV 38 KB) [file 12015_2024_10695_MOESM5_ESM.csv]

	ID	Description	GeneRatio	BgRatio	pvalue	p.adjust	qvalue	geneID	Count
GO:0002181	GO:0002181	cytoplasmic translation	24/112	161/18903	3.28558477925404e-27	8.06282504828941e-24	6.4051610643984e-24	RPLP1/RPS2/RPS24/RPLP0/RPL13/RPS12/RPL37A/RPL13A/RPL28/RPL6/RPL39/RPL34/RPS9/YBX3/RPL37/PABPC1/RPS8/RPS19/HNRNPU/RPS29/RPL22/RPL18/RPL23/RPS20	24
GO:0030198	GO:0030198	extracellular matrix organization	18/112	318/18903	4.90100262620852e-13	3.5261698733772e-10	2.80121245892617e-10	COL3A1/COL1A1/COL1A2/CYP1B1/COL4A1/COL4A2/OLFML2B/APP/CTSK/COL12A1/COL5A2/MYH11/COL5A1/ITGB1/SMOC2/NID1/EXT1/RUNX1	18
GO:0043062	GO:0043062	extracellular structure organization	18/112	319/18903	5.16932569968748e-13	3.5261698733772e-10	2.80121245892617e-10	COL3A1/COL1A1/COL1A2/CYP1B1/COL4A1/COL4A2/OLFML2B/APP/CTSK/COL12A1/COL5A2/MYH11/COL5A1/ITGB1/SMOC2/NID1/EXT1/RUNX1	18
GO:0045229	GO:0045229	external encapsulating structure organization	18/112	321/18903	5.74762815546407e-13	3.5261698733772e-10	2.80121245892617e-10	COL3A1/COL1A1/COL1A2/CYP1B1/COL4A1/COL4A2/OLFML2B/APP/CTSK/COL12A1/COL5A2/MYH11/COL5A1/ITGB1/SMOC2/NID1/EXT1/RUNX1	18
GO:0001503	GO:0001503	ossification	17/112	429/18903	6.11747497294597e-10	3.00245671672188e-07	2.38517129471493e-07	COL1A1/VCAN/COL1A2/SFRP1/PTN/SCUBE3/SATB2/TNC/CTSK/COL5A2/OMD/PTCH1/HNRNPU/MDK/EXT1/RUNX1/RRBP1	17
GO:0030199	GO:0030199	collagen fibril organization	8/112	64/18903	3.96146908825331e-09	1.6202408570956e-06	1.28712995639388e-06	COL3A1/COL1A1/COL1A2/CYP1B1/COL12A1/COL5A2/COL5A1/EXT1	8
GO:0035987	GO:0035987	endodermal cell differentiation	7/112	49/18903	1.48385454410321e-08	5.20197007318467e-06	4.13247912132201e-06	COL4A2/FN1/INHBA/COL12A1/COL5A2/ITGAV/COL5A1	7
GO:0007369	GO:0007369	gastrulation	11/112	196/18903	2.37107129292535e-08	7.27326119104852e-06	5.77792636118126e-06	SFRP1/GJA1/COL4A2/FN1/INHBA/COL12A1/COL5A2/ITGAV/COL5A1/ITGB1/EXT1	11
GO:0007492	GO:0007492	endoderm development	8/112	83/18903	3.2164180168813e-08	8.77009979269634e-06	6.96702475703411e-06	COL4A2/FN1/INHBA/COL12A1/COL5A2/ITGAV/COL5A1/EXT1	8
GO:0001706	GO:0001706	endoderm formation	7/112	58/18903	4.97128782422087e-08	1.2199540320638e-05	9.69139478995478e-06	COL4A2/FN1/INHBA/COL12A1/COL5A2/ITGAV/COL5A1	7
GO:0001704	GO:0001704	formation of primary germ layer	9/112	127/18903	6.43084984789742e-08	1.43466413879457e-05	1.13970659505321e-05	GJA1/COL4A2/FN1/INHBA/COL12A1/COL5A2/ITGAV/COL5A1/ITGB1	9
GO:0061564	GO:0061564	axon development	15/112	490/18903	2.02653053162588e-07	4.14425493717491e-05	3.29222328471151e-05	APOE/PTN/FN1/CXCL12/EPHA3/TNC/APP/PTCH1/NREP/NTRK2/MACF1/ITGB1/CDKL5/EXT1/ENAH	15
GO:0007229	GO:0007229	integrin-mediated signaling pathway	8/112	113/18903	3.60268474774967e-07	6.80076028536746e-05	5.40256854480356e-05	COL3A1/PTN/FN1/DST/ITGAV/ITGB1/NID1/ITGBL1	8
GO:0010975	GO:0010975	regulation of neuron projection development	14/112	446/18903	3.95121814531943e-07	6.92592094900991e-05	5.50199699633953e-05	APOE/SFRP1/PTN/FN1/PTPRD/FAT3/CXCL12/EPHA3/PRRX1/NTRK2/MACF1/CDKL5/MDK/SDC2	14
GO:0001667	GO:0001667	ameboidal-type cell migration	14/112	492/18903	1.27042799484404e-06	0.000207842019956485	0.000165111062908853	APOE/CYP1B1/SPARC/FSTL1/PTN/DCN/GJA1/FN1/FGF7/MACF1/ITGB1/NR4A1/ZEB2/SMOC2	14
GO:0007160	GO:0007160	cell-matrix adhesion	10/112	238/18903	1.52614566967916e-06	0.000234072592087041	0.000185948801331961	COL3A1/SFRP1/FN1/EPHA3/ITGAV/PEAK1/MACF1/ITGB1/NID1/ITGBL1	10
GO:0010631	GO:0010631	epithelial cell migration	12/112	366/18903	1.80106684298508e-06	0.000253178549700792	0.000201126699286178	APOE/CYP1B1/SPARC/FSTL1/PTN/DCN/FGF7/MACF1/ITGB1/NR4A1/ZEB2/SMOC2	12
GO:0031589	GO:0031589	cell-substrate adhesion	12/112	369/18903	1.96022511993278e-06	0.000253178549700792	0.000201126699286178	COL3A1/COL1A1/SFRP1/FN1/EPHA3/ITGAV/PEAK1/MACF1/ITGB1/MDK/NID1/ITGBL1	12
GO:0090132	GO:0090132	epithelium migration	12/112	369/18903	1.96022511993278e-06	0.000253178549700792	0.000201126699286178	APOE/CYP1B1/SPARC/FSTL1/PTN/DCN/FGF7/MACF1/ITGB1/NR4A1/ZEB2/SMOC2	12
GO:0071711	GO:0071711	basement membrane organization	5/112	36/18903	2.17323322162512e-06	0.000263310437601303	0.000209175537441605	COL3A1/COL4A1/ITGB1/NID1/EXT1	5
GO:0090130	GO:0090130	tissue migration	12/112	374/18903	2.25326780343414e-06	0.000263310437601303	0.000209175537441605	APOE/CYP1B1/SPARC/FSTL1/PTN/DCN/FGF7/MACF1/ITGB1/NR4A1/ZEB2/SMOC2	12
GO:0051216	GO:0051216	cartilage development	9/112	201/18903	3.10392448444199e-06	0.000346228667491847	0.000275046322736199	COL3A1/COL1A1/OGN/SATB2/PRRX1/CTSK/MDK/EXT1/RUNX1	9
GO:0032963	GO:0032963	collagen metabolic process	7/112	107/18903	3.39746902597945e-06	0.000362495173467546	0.000287968541698578	COL1A1/COL1A2/CTSK/INHBA/COL5A1/ITGB1/RUNX1	7
GO:0071560	GO:0071560	cellular response to transforming growth factor beta stimulus	10/112	271/18903	4.86646727531432e-06	0.00049759627890089	0.000395293745345707	COL3A1/COL1A1/COL1A2/SFRP1/FBN1/COL4A2/CTSK/NREP/ZEB2/LTBP1	10
GO:0061448	GO:0061448	connective tissue development	10/112	274/18903	5.3631573350742e-06	0.000526447524010883	0.000418213363560312	COL3A1/COL1A1/OGN/SATB2/PRRX1/CTSK/COL5A1/MDK/EXT1/RUNX1	10
GO:0071559	GO:0071559	response to transforming growth factor beta	10/112	277/18903	5.90321980627644e-06	0.000557173130946246	0.000442621987094088	COL3A1/COL1A1/COL1A2/SFRP1/FBN1/COL4A2/CTSK/NREP/ZEB2/LTBP1	10
GO:0016049	GO:0016049	cell growth	13/112	493/18903	7.138568911612e-06	0.00064881659663318	0.000515424156892999	APOE/SFRP1/GJA1/FN1/CXCL12/NET1/TNC/APP/INHBA/MACF1/ITGB1/CDKL5/EXT1	13
GO:0071230	GO:0071230	cellular response to amino acid stimulus	6/112	80/18903	7.95434594448997e-06	0.0006971416052778	0.000553813860496069	COL3A1/COL1A1/COL1A2/COL4A1/COL5A2/NTRK2	6
GO:0034329	GO:0034329	cell junction assembly	12/112	430/18903	9.3393160890929e-06	0.000784859967684783	0.000623497902523149	SFRP1/GJA1/FN1/PTPRD/EPHA3/APP/DST/PEAK1/NTRK2/MPDZ/MACF1/VMP1	12
GO:0050769	GO:0050769	positive regulation of neurogenesis	9/112	231/18903	9.59486513062081e-06	0.000784859967684783	0.000623497902523149	PTN/FN1/PTPRD/CXCL12/NTRK2/MACF1/ITGB1/CDKL5/MDK	9
GO:0060560	GO:0060560	developmental growth involved in morphogenesis	9/112	233/18903	1.02816929354664e-05	0.000813912079472084	0.000646577090542744	APOE/SFRP1/FN1/CXCL12/APP/MACF1/ITGB1/CDKL5/EXT1	9
GO:0007409	GO:0007409	axonogenesis	12/112	438/18903	1.12330520702258e-05	0.000861434680635444	0.000684329356383495	APOE/FN1/CXCL12/EPHA3/APP/PTCH1/NTRK2/MACF1/ITGB1/CDKL5/EXT1/ENAH	12
GO:0042060	GO:0042060	wound healing	12/112	442/18903	1.23002993499697e-05	0.000914694988025017	0.0007266396936569	COL3A1/COL1A1/APOE/DGKI/FN1/DST/COL5A1/MACF1/ITGB1/SMOC2/TPM1/EXT1	12
GO:0033627	GO:0033627	cell adhesion mediated by integrin	6/112	88/18903	1.38049628109895e-05	0.000996393492299068	0.000791541520927325	CYP1B1/FBN1/ITGAV/ITGB1/EXT1/ITGBL1	6
GO:0046849	GO:0046849	bone remodeling	6/112	89/18903	1.4732083541107e-05	0.00100423702805213	0.000797772477138307	SFRP1/PTN/GJA1/CTSK/MDK/EXT1	6
GO:0071229	GO:0071229	cellular response to acid chemical	6/112	89/18903	1.4732083541107e-05	0.00100423702805213	0.000797772477138307	COL3A1/COL1A1/COL1A2/COL4A1/COL5A2/NTRK2	6
GO:0001649	GO:0001649	osteoblast differentiation	9/112	246/18903	1.58557975302382e-05	0.00105162505781634	0.00083541783857756	COL1A1/VCAN/SFRP1/SCUBE3/SATB2/TNC/PTCH1/HNRNPU/RRBP1	9
GO:0031099	GO:0031099	regeneration	8/112	192/18903	1.89010440323622e-05	0.00122060952777413	0.000969660209084068	PTN/CXCL12/TNC/PRRX1/PTCH1/NREP/MDK/RUNX1	8
GO:0007178	GO:0007178	transmembrane receptor protein serine/threonine kinase signaling pathway	11/112	390/18903	2.03730344340839e-05	0.00128193401285235	0.00101837678196824	COL3A1/COL1A2/SFRP1/FSTL1/SCUBE3/FBN1/INHBA/NREP/ZEB2/LTBP1/EXT1	11
GO:0007044	GO:0007044	cell-substrate junction assembly	6/112	95/18903	2.14085199347695e-05	0.00131341269799811	0.00104338365576824	SFRP1/FN1/EPHA3/DST/PEAK1/MACF1	6
GO:2000765	GO:2000765	regulation of cytoplasmic translation	4/112	29/18903	2.47397959559554e-05	0.00148076729941255	0.0011763312480213	RPL13A/YBX3/PABPC1/HNRNPU	4
GO:0150115	GO:0150115	cell-substrate junction organization	6/112	101/18903	3.03330391644049e-05	0.00177231614546309	0.00140793956221749	SFRP1/FN1/EPHA3/DST/PEAK1/MACF1	6
GO:0051962	GO:0051962	positive regulation of nervous system development	9/112	279/18903	4.26135307704272e-05	0.00225560925879835	0.00179187077909087	PTN/FN1/PTPRD/CXCL12/NTRK2/MACF1/ITGB1/CDKL5/MDK	9
GO:0038063	GO:0038063	collagen-activated tyrosine kinase receptor signaling pathway	3/112	12/18903	4.28456575035349e-05	0.00225560925879835	0.00179187077909087	COL1A1/COL4A1/COL4A2	3
GO:1900272	GO:1900272	negative regulation of long-term synaptic potentiation	3/112	12/18903	4.28456575035349e-05	0.00225560925879835	0.00179187077909087	APOE/PTN/APP	3
GO:1904667	GO:1904667	negative regulation of ubiquitin protein ligase activity	3/112	12/18903	4.28456575035349e-05	0.00225560925879835	0.00179187077909087	RPL37/RPL23/RPS20	3
GO:0045765	GO:0045765	regulation of angiogenesis	10/112	349/18903	4.32003403274337e-05	0.00225560925879835	0.00179187077909087	SFRP1/CYP1B1/SPARC/DCN/COL4A2/ITGB1/MDK/HSPG2/SMOC2/RUNX1	10
GO:0043542	GO:0043542	endothelial cell migration	9/112	281/18903	4.50413478181503e-05	0.00230273890720293	0.00182931088068452	APOE/CYP1B1/SPARC/FSTL1/PTN/DCN/ITGB1/NR4A1/SMOC2	9
GO:0031346	GO:0031346	positive regulation of cell projection organization	10/112	352/18903	4.64230468440527e-05	0.0023249419786797	0.00184694914619088	APOE/PTN/FN1/PTPRD/CXCL12/EPHA3/NTRK2/MACF1/CDKL5/MDK	10
GO:1901342	GO:1901342	regulation of vasculature development	10/112	355/18903	4.98490041880339e-05	0.0024465891255487	0.00194358643697345	SFRP1/CYP1B1/SPARC/DCN/COL4A2/ITGB1/MDK/HSPG2/SMOC2/RUNX1	10
GO:0010810	GO:0010810	regulation of cell-substrate adhesion	8/112	222/18903	5.32143272399694e-05	0.00256054821660559	0.00203411628582917	COL1A1/SFRP1/FN1/EPHA3/PEAK1/MACF1/MDK/NID1	8
GO:0044344	GO:0044344	cellular response to fibroblast growth factor stimulus	6/112	114/18903	5.99775485187116e-05	0.00283047892432535	0.00224855100924401	COL1A1/SFRP1/FGF7/NR4A1/SMOC2/EXT1	6
GO:0048732	GO:0048732	gland development	11/112	441/18903	6.22594612338316e-05	0.00288273052580798	0.00229006002393359	SFRP1/CYP1B1/PTN/RPLP0/TNC/PTCH1/FGF7/LBH/MDK/EXT1/CADM1	11
GO:0048588	GO:0048588	developmental cell growth	8/112	229/18903	6.61848453883136e-05	0.00300773352931336	0.00238936322922333	APOE/FN1/CXCL12/APP/MACF1/ITGB1/CDKL5/EXT1	8
GO:0042698	GO:0042698	ovulation cycle	5/112	72/18903	6.80823526993744e-05	0.00303771079135027	0.00241317736266491	CYP1B1/PTN/INHBA/A2M/MDK	5
GO:0044849	GO:0044849	estrous cycle	3/112	14/18903	7.02796017451725e-05	0.00307975254790452	0.00244657560962518	CYP1B1/PTN/MDK	3
GO:0043200	GO:0043200	response to amino acid	6/112	118/18903	7.27001670131101e-05	0.00312229364120914	0.00248037053297273	COL3A1/COL1A1/COL1A2/COL4A1/COL5A2/NTRK2	6
GO:0045773	GO:0045773	positive regulation of axon extension	4/112	38/18903	7.37950412347718e-05	0.00312229364120914	0.00248037053297273	FN1/CXCL12/MACF1/CDKL5	4
GO:0071774	GO:0071774	response to fibroblast growth factor	6/112	120/18903	7.98220286040265e-05	0.00332005522363188	0.00263747363023474	COL1A1/SFRP1/FGF7/NR4A1/SMOC2/EXT1	6
GO:0016358	GO:0016358	dendrite development	8/112	237/18903	8.41267543019081e-05	0.00340880796043541	0.00270797938606202	APOE/PTN/PTPRD/FAT3/APP/ITGB1/CDKL5/SDC2	8
GO:2000767	GO:2000767	positive regulation of cytoplasmic translation	3/112	15/18903	8.74705591179515e-05	0.00340880796043541	0.00270797938606202	YBX3/PABPC1/HNRNPU	3
GO:0048675	GO:0048675	axon extension	6/112	122/18903	8.74893398843651e-05	0.00340880796043541	0.00270797938606202	APOE/FN1/CXCL12/MACF1/ITGB1/CDKL5	6
GO:0001764	GO:0001764	neuron migration	7/112	177/18903	8.88548812560554e-05	0.00340880796043541	0.00270797938606202	COL3A1/SATB2/FAT3/CXCL12/NTRK2/CDKL5/MDK	7
GO:0010720	GO:0010720	positive regulation of cell development	9/112	307/18903	8.890126710182e-05	0.00340880796043541	0.00270797938606202	PTN/FN1/PTPRD/CXCL12/NTRK2/MACF1/ITGB1/CDKL5/MDK	9
GO:0022612	GO:0022612	gland morphogenesis	6/112	123/18903	9.15368802682732e-05	0.00345586929505142	0.00274536521873428	SFRP1/PTN/TNC/PTCH1/FGF7/MDK	6
GO:0048771	GO:0048771	tissue remodeling	7/112	179/18903	9.53286867782155e-05	0.0035444938992991	0.00281576918521938	SFRP1/PTN/GJA1/CTSK/MDK/EXT1/RUNX1	7
GO:0050772	GO:0050772	positive regulation of axonogenesis	5/112	78/18903	9.98706190956218e-05	0.00365794775015904	0.00290589766795116	FN1/CXCL12/NTRK2/MACF1/CDKL5	5
GO:0071604	GO:0071604	transforming growth factor beta production	4/112	42/18903	0.000109878289984794	0.00396531358268654	0.00315007109987366	COL3A1/FN1/ITGAV/LTBP1	4
GO:0048863	GO:0048863	stem cell differentiation	8/112	248/18903	0.000115231791648031	0.00409824372035171	0.00325567167249662	SFRP1/PTN/FN1/A2M/HNRNPU/ITGB1/LBH/EXT1	8
GO:0042596	GO:0042596	fear response	4/112	43/18903	0.000120597200023385	0.00422779326939123	0.00335858668335802	APOE/GRP/MDK/EXT1	4
GO:0038065	GO:0038065	collagen-activated signaling pathway	3/112	17/18903	0.000129600308616736	0.00447942475134464	0.00355848438188576	COL1A1/COL4A1/COL4A2	3
GO:0001101	GO:0001101	response to acid chemical	6/112	133/18903	0.000140799317581238	0.00479891007422719	0.00381228561638088	COL3A1/COL1A1/COL1A2/COL4A1/COL5A2/NTRK2	6
GO:0048638	GO:0048638	regulation of developmental growth	9/112	332/18903	0.000160534079946739	0.00539658400259312	0.00428708170239886	APOE/FN1/CXCL12/APP/YBX3/PTCH1/MACF1/CDKL5/RUNX1	9
GO:0030111	GO:0030111	regulation of Wnt signaling pathway	9/112	336/18903	0.000175562531162876	0.00582203312802295	0.0046250612761543	COL1A1/APOE/SFRP1/RPS12/APP/BARX1/MACF1/MDK/ZEB2	9
GO:0090287	GO:0090287	regulation of cellular response to growth factor stimulus	9/112	338/18903	0.000183506185021966	0.00600432237391871	0.0047698730478692	SFRP1/FSTL1/SCUBE3/FBN1/DCN/NREP/ZEB2/SMOC2/LTBP1	9
GO:0001558	GO:0001558	regulation of cell growth	10/112	422/18903	0.000206171129167373	0.0065707006620355	0.00521980767215277	APOE/SFRP1/GJA1/FN1/CXCL12/NET1/TNC/INHBA/MACF1/CDKL5	10
GO:0060537	GO:0060537	muscle tissue development	10/112	422/18903	0.000206171129167373	0.0065707006620355	0.00521980767215277	COL3A1/GJA1/YBX3/PTCH1/MYH11/HNRNPU/ITGB1/NR4A1/TPM1/RUNX1	10
GO:1901888	GO:1901888	regulation of cell junction assembly	7/112	204/18903	0.000214047131594354	0.00673425206323776	0.00534973397723001	SFRP1/PTPRD/EPHA3/APP/PEAK1/NTRK2/MACF1	7
GO:0032964	GO:0032964	collagen biosynthetic process	4/112	50/18903	0.000217991692325894	0.00677153940465498	0.00537935528564365	COL1A1/INHBA/COL5A1/RUNX1	4
GO:0030516	GO:0030516	regulation of axon extension	5/112	93/18903	0.000229149614767166	0.0070291644329828	0.00558401429669461	APOE/FN1/CXCL12/MACF1/CDKL5	5
GO:0051444	GO:0051444	negative regulation of ubiquitin-protein transferase activity	3/112	22/18903	0.000287238538840056	0.00870226388041354	0.00691313546370089	RPL37/RPL23/RPS20	3
GO:0097306	GO:0097306	cellular response to alcohol	5/112	100/18903	0.000321239178072063	0.0096136700364493	0.00763716248766958	SFRP1/CYP1B1/RPLP0/INHBA/PTCH1	5
GO:0090092	GO:0090092	regulation of transmembrane receptor protein serine/threonine kinase signaling pathway	8/112	290/18903	0.000333766435342828	0.00986822689555783	0.0078393841249831	SFRP1/FSTL1/SCUBE3/FBN1/INHBA/NREP/ZEB2/LTBP1	8
GO:0051438	GO:0051438	regulation of ubiquitin-protein transferase activity	4/112	56/18903	0.000338301382628221	0.00988323324963875	0.00785130527102088	RPS2/RPL37/RPL23/RPS20	4
GO:0061756	GO:0061756	leukocyte adhesion to vascular endothelial cell	4/112	57/18903	0.000362183485928675	0.0104351991605201	0.00828979060836584	CXCL12/ITGB1/MDK/EXT1	4
GO:0050773	GO:0050773	regulation of dendrite development	5/112	103/18903	0.000368310640937231	0.0104351991605201	0.00828979060836584	PTN/PTPRD/FAT3/CDKL5/SDC2	5
GO:0048592	GO:0048592	eye morphogenesis	6/112	159/18903	0.000369952048478098	0.0104351991605201	0.00828979060836584	FBN1/FAT3/COL5A2/NTRK2/FAT1/COL5A1	6
GO:1904666	GO:1904666	regulation of ubiquitin protein ligase activity	3/112	24/18903	0.000374270661233771	0.0104370477575872	0.00829125914599216	RPL37/RPL23/RPS20	3
GO:0016055	GO:0016055	Wnt signaling pathway	10/112	456/18903	0.000381632873996572	0.010522776098737	0.00835936230208932	COL1A1/APOE/SFRP1/RPS12/APP/BARX1/MACF1/MDK/ZEB2/EXT1	10
GO:0045620	GO:0045620	negative regulation of lymphocyte differentiation	4/112	58/18903	0.000387247909211052	0.0105589596578213	0.00838810675858325	SFRP1/INHBA/MDK/RUNX1	4
GO:0198738	GO:0198738	cell-cell signaling by wnt	10/112	458/18903	0.000394976878876039	0.0106513545138659	0.0084615058378071	COL1A1/APOE/SFRP1/RPS12/APP/BARX1/MACF1/MDK/ZEB2/EXT1	10
GO:0050767	GO:0050767	regulation of neurogenesis	9/112	377/18903	0.000409580459104036	0.010925113550449	0.00867898181076287	PTN/FN1/PTPRD/CXCL12/NTRK2/MACF1/ITGB1/CDKL5/MDK	9
GO:0043588	GO:0043588	skin development	8/112	302/18903	0.000437140537015944	0.0115348696541627	0.00916337605606711	COL3A1/COL1A1/COL1A2/INHBA/COL5A2/COL5A1/FGF7/EXT1	8
GO:0061387	GO:0061387	regulation of extent of cell growth	5/112	108/18903	0.000458128628811283	0.0118341858431883	0.00940115479843209	APOE/FN1/CXCL12/MACF1/CDKL5	5
GO:1902106	GO:1902106	negative regulation of leukocyte differentiation	5/112	108/18903	0.000458128628811283	0.0118341858431883	0.00940115479843209	SFRP1/FBN1/INHBA/MDK/RUNX1	5
GO:0060348	GO:0060348	bone development	7/112	233/18903	0.000477965853498523	0.012218002130056	0.00970606097236036	COL3A1/COL1A1/OGN/FBN1/RPL13/GJA1/EXT1	7
GO:0071356	GO:0071356	cellular response to tumor necrosis factor	7/112	234/18903	0.000490331146526461	0.0124048725110921	0.00985451202785682	COL1A1/SFRP1/CYP1B1/CCDC3/CTSK/YBX3/EXT1	7
GO:0031102	GO:0031102	neuron projection regeneration	4/112	62/18903	0.000499998043756632	0.0124965165019479	0.00992731461485327	PTN/TNC/PRRX1/NREP	4
GO:0001654	GO:0001654	eye development	9/112	388/18903	0.00050413819628885	0.0124965165019479	0.00992731461485327	CYP1B1/COL4A1/FBN1/FAT3/INHBA/COL5A2/NTRK2/FAT1/COL5A1	9
GO:0150063	GO:0150063	visual system development	9/112	392/18903	0.00054268721028219	0.0133175441403249	0.0105795443520275	CYP1B1/COL4A1/FBN1/FAT3/INHBA/COL5A2/NTRK2/FAT1/COL5A1	9
GO:1990138	GO:1990138	neuron projection extension	6/112	172/18903	0.000561262188034117	0.013445557722113	0.0106812391804373	APOE/FN1/CXCL12/MACF1/ITGB1/CDKL5	6
GO:0051893	GO:0051893	regulation of focal adhesion assembly	4/112	64/18903	0.000564340849787141	0.013445557722113	0.0106812391804373	SFRP1/EPHA3/PEAK1/MACF1	4
GO:0090109	GO:0090109	regulation of cell-substrate junction assembly	4/112	64/18903	0.000564340849787141	0.013445557722113	0.0106812391804373	SFRP1/EPHA3/PEAK1/MACF1	4
GO:1903707	GO:1903707	negative regulation of hemopoiesis	5/112	114/18903	0.000586641736741704	0.0138424886727321	0.0109965637292068	SFRP1/FBN1/INHBA/MDK/RUNX1	5
GO:1905330	GO:1905330	regulation of morphogenesis of an epithelium	4/112	65/18903	0.000598623072488721	0.0139906763798793	0.0111142850150287	SFRP1/GJA1/FGF7/MDK	4
GO:0048880	GO:0048880	sensory system development	9/112	398/18903	0.000605026848957928	0.0140069423334222	0.0111272067951349	CYP1B1/COL4A1/FBN1/FAT3/INHBA/COL5A2/NTRK2/FAT1/COL5A1	9
GO:1901798	GO:1901798	positive regulation of signal transduction by p53 class mediator	3/112	30/18903	0.000731598321683505	0.016778899826274	0.0133292679956503	RPL37/RPL23/RPS20	3
GO:0150116	GO:0150116	regulation of cell-substrate junction organization	4/112	69/18903	0.00075062256287092	0.017055812678567	0.013549249380477	SFRP1/EPHA3/PEAK1/MACF1	4
GO:0001936	GO:0001936	regulation of endothelial cell proliferation	6/112	183/18903	0.000776704999443225	0.0173562011561097	0.013787879955868	APOE/SPARC/CXCL12/FGF7/NR4A1/MDK	6
GO:0097305	GO:0097305	response to alcohol	7/112	253/18903	0.000777987826883482	0.0173562011561097	0.013787879955868	SFRP1/CYP1B1/RPLP0/CTSK/INHBA/A2M/PTCH1	7
GO:0034612	GO:0034612	response to tumor necrosis factor	7/112	254/18903	0.000796185725665508	0.0175393661534306	0.013933387430255	COL1A1/SFRP1/CYP1B1/CCDC3/CTSK/YBX3/EXT1	7
GO:0050678	GO:0050678	regulation of epithelial cell proliferation	9/112	414/18903	0.000800492668779228	0.0175393661534306	0.013933387430255	APOE/SFRP1/SPARC/PTN/CXCL12/PTCH1/FGF7/NR4A1/MDK	9
GO:0072089	GO:0072089	stem cell proliferation	5/112	124/18903	0.000858620676751344	0.0186465056703345	0.0148129063189892	GJA1/PRRX1/PTCH1/HNRNPU/RUNX1	5
GO:0061138	GO:0061138	morphogenesis of a branching epithelium	6/112	188/18903	0.000893549746836204	0.0192348340240004	0.0152802782192119	SFRP1/COL4A1/PTCH1/FGF7/MDK/EXT1	6
GO:0050901	GO:0050901	leukocyte tethering or rolling	3/112	33/18903	0.000970539552231829	0.0206614307012943	0.0164135759699725	CXCL12/ITGB1/EXT1	3
GO:0045123	GO:0045123	cellular extravasation	4/112	74/18903	0.000976660945945451	0.0206614307012943	0.0164135759699725	CXCL12/ITGB1/MDK/EXT1	4
GO:0048333	GO:0048333	mesodermal cell differentiation	3/112	34/18903	0.00105989335219181	0.0222305836434077	0.01766012135186	GJA1/INHBA/ITGB1	3
GO:1903036	GO:1903036	positive regulation of response to wounding	4/112	77/18903	0.00113316126360303	0.0235659130583206	0.0187209157911937	PTN/ITGB1/MDK/SMOC2	4
GO:0090596	GO:0090596	sensory organ morphogenesis	7/112	272/18903	0.00118544963863073	0.0244461631361329	0.0194201922224158	FBN1/FAT3/PRRX1/COL5A2/NTRK2/FAT1/COL5A1	7
GO:0001935	GO:0001935	endothelial cell proliferation	6/112	199/18903	0.0011981201633073	0.0245015573396343	0.0194641977407467	APOE/SPARC/CXCL12/FGF7/NR4A1/MDK	6
GO:0048844	GO:0048844	artery morphogenesis	4/112	79/18903	0.00124676925015291	0.0252201922728912	0.0200350860418627	COL3A1/APOE/PRRX1/MDK	4
GO:0018149	GO:0018149	peptide cross-linking	3/112	36/18903	0.00125381558976884	0.0252201922728912	0.0200350860418627	COL3A1/DCN/FN1	3
GO:0001763	GO:0001763	morphogenesis of a branching structure	6/112	203/18903	0.00132663113618311	0.0264679090097021	0.0210262803954739	SFRP1/COL4A1/PTCH1/FGF7/MDK/EXT1	6
GO:0001662	GO:0001662	behavioral fear response	3/112	37/18903	0.00135859383019132	0.0268589036638728	0.0213368891114367	APOE/GRP/MDK	3
GO:0033555	GO:0033555	multicellular organismal response to stress	4/112	81/18903	0.0013681185647857	0.0268589036638728	0.0213368891114367	APOE/GRP/MDK/EXT1	4
GO:0002683	GO:0002683	negative regulation of immune system process	9/112	449/18903	0.00140993887570244	0.0274602381029666	0.0218145931311689	COL3A1/SFRP1/FBN1/CXCL12/INHBA/A2M/RPS19/MDK/RUNX1	9
GO:0002209	GO:0002209	behavioral defense response	3/112	38/18903	0.0014687194406733	0.0280717104717584	0.0223003507887001	APOE/GRP/MDK	3
GO:0007266	GO:0007266	Rho protein signal transduction	5/112	140/18903	0.00147565226196285	0.0280717104717584	0.0223003507887001	COL3A1/APOE/COL1A2/NET1/ITGB1	5
GO:0048813	GO:0048813	dendrite morphogenesis	5/112	140/18903	0.00147565226196285	0.0280717104717584	0.0223003507887001	PTN/PTPRD/ITGB1/CDKL5/SDC2	5
GO:0060346	GO:0060346	bone trabecula formation	2/112	10/18903	0.00151785400070143	0.0282182857403129	0.0224167911427356	COL1A1/SFRP1	2
GO:1903365	GO:1903365	regulation of fear response	2/112	10/18903	0.00151785400070143	0.0282182857403129	0.0224167911427356	APOE/GRP	2
GO:2000347	GO:2000347	positive regulation of hepatocyte proliferation	2/112	10/18903	0.00151785400070143	0.0282182857403129	0.0224167911427356	PTN/MDK	2
GO:0030336	GO:0030336	negative regulation of cell migration	8/112	368/18903	0.00156763227549228	0.0287154342981396	0.0228117292155255	COL3A1/APOE/SFRP1/CYP1B1/DCN/GJA1/CXCL12/TPM1	8
GO:0051960	GO:0051960	regulation of nervous system development	9/112	456/18903	0.00156799844985766	0.0287154342981396	0.0228117292155255	PTN/FN1/PTPRD/CXCL12/NTRK2/MACF1/ITGB1/CDKL5/MDK	9
GO:0071634	GO:0071634	regulation of transforming growth factor beta production	3/112	39/18903	0.00158429149666707	0.028798898761637	0.0228780339323775	FN1/ITGAV/LTBP1	3
GO:0045727	GO:0045727	positive regulation of translation	5/112	143/18903	0.00162036179011583	0.0292379987716489	0.0232268578583167	CYP1B1/RPS9/YBX3/PABPC1/HNRNPU	5
GO:0048041	GO:0048041	focal adhesion assembly	4/112	85/18903	0.00163514051587162	0.0292893052988976	0.0232676160998406	SFRP1/EPHA3/PEAK1/MACF1	4
GO:0030177	GO:0030177	positive regulation of Wnt signaling pathway	5/112	144/18903	0.00167083858060075	0.029711868672422	0.0236033032133683	COL1A1/SFRP1/RPS12/MACF1/ZEB2	5
GO:0010632	GO:0010632	regulation of epithelial cell migration	7/112	292/18903	0.00177859035444396	0.0308037762493996	0.0244707217491906	APOE/SPARC/PTN/DCN/FGF7/MACF1/SMOC2	7
GO:0007179	GO:0007179	transforming growth factor beta receptor signaling pathway	6/112	216/18903	0.00181810669173717	0.0308037762493996	0.0244707217491906	COL3A1/COL1A2/FBN1/NREP/ZEB2/LTBP1	6
GO:0032276	GO:0032276	regulation of gonadotropin secretion	2/112	11/18903	0.00184798298718029	0.0308037762493996	0.0244707217491906	GJA1/INHBA	2
GO:0032836	GO:0032836	glomerular basement membrane development	2/112	11/18903	0.00184798298718029	0.0308037762493996	0.0244707217491906	NID1/EXT1	2
GO:0035581	GO:0035581	sequestering of extracellular ligand from receptor	2/112	11/18903	0.00184798298718029	0.0308037762493996	0.0244707217491906	FBN1/LTBP1	2
GO:0036363	GO:0036363	transforming growth factor beta activation	2/112	11/18903	0.00184798298718029	0.0308037762493996	0.0244707217491906	ITGAV/LTBP1	2
GO:0048251	GO:0048251	elastic fiber assembly	2/112	11/18903	0.00184798298718029	0.0308037762493996	0.0244707217491906	COL3A1/MYH11	2
GO:0061299	GO:0061299	retina vasculature morphogenesis in camera-type eye	2/112	11/18903	0.00184798298718029	0.0308037762493996	0.0244707217491906	CYP1B1/COL4A1	2
GO:0070934	GO:0070934	CRD-mediated mRNA stabilization	2/112	11/18903	0.00184798298718029	0.0308037762493996	0.0244707217491906	PABPC1/HNRNPU	2
GO:0035023	GO:0035023	regulation of Rho protein signal transduction	4/112	88/18903	0.00185776645676901	0.0308037762493996	0.0244707217491906	COL3A1/APOE/NET1/ITGB1	4
GO:2000146	GO:2000146	negative regulation of cell motility	8/112	383/18903	0.00201244300429213	0.0330036885472635	0.0262183464974615	COL3A1/APOE/SFRP1/CYP1B1/DCN/GJA1/CXCL12/TPM1	8
GO:0051591	GO:0051591	response to cAMP	4/112	90/18903	0.0020173403757496	0.0330036885472635	0.0262183464974615	COL1A1/CYP1B1/RPLP0/APP	4
GO:0048511	GO:0048511	rhythmic process	7/112	302/18903	0.00215076811478622	0.0347494336663192	0.0276051778621469	CYP1B1/PTN/INHBA/A2M/NTRK2/HNRNPU/MDK	7
GO:0050679	GO:0050679	positive regulation of epithelial cell proliferation	6/112	224/18903	0.00218260791569189	0.0347494336663192	0.0276051778621469	SFRP1/PTN/CXCL12/FGF7/NR4A1/MDK	6
GO:0072091	GO:0072091	regulation of stem cell proliferation	4/112	92/18903	0.00218615391524124	0.0347494336663192	0.0276051778621469	GJA1/PRRX1/PTCH1/HNRNPU	4
GO:0001553	GO:0001553	luteinization	2/112	12/18903	0.00220901045311564	0.0347494336663192	0.0276051778621469	INHBA/A2M	2
GO:0043589	GO:0043589	skin morphogenesis	2/112	12/18903	0.00220901045311564	0.0347494336663192	0.0276051778621469	COL1A1/COL1A2	2
GO:1900152	GO:1900152	negative regulation of nuclear-transcribed mRNA catabolic process, deadenylation-dependent decay	2/112	12/18903	0.00220901045311564	0.0347494336663192	0.0276051778621469	PABPC1/HNRNPU	2
GO:0050673	GO:0050673	epithelial cell proliferation	9/112	481/18903	0.00225276246715388	0.0352119687541122	0.0279726187674756	APOE/SFRP1/SPARC/PTN/CXCL12/PTCH1/FGF7/NR4A1/MDK	9
GO:0051781	GO:0051781	positive regulation of cell division	4/112	93/18903	0.00227410916470074	0.0353206575327571	0.0280589618456081	PTN/FGF7/LBH/MDK	4
GO:0048608	GO:0048608	reproductive structure development	7/112	306/18903	0.0023154675048868	0.0357368380942907	0.0283895784114555	SFRP1/CYP1B1/TNC/INHBA/A2M/YBX3/PTCH1	7
GO:0048705	GO:0048705	skeletal system morphogenesis	6/112	227/18903	0.00233263631555299	0.0357768094897941	0.0284213319500273	COL3A1/COL1A1/SFRP1/SATB2/PRRX1/EXT1	6
GO:0050770	GO:0050770	regulation of axonogenesis	5/112	156/18903	0.00237043753551876	0.0360928273419354	0.0286723786030388	FN1/CXCL12/NTRK2/MACF1/CDKL5	5
GO:0010712	GO:0010712	regulation of collagen metabolic process	3/112	45/18903	0.00239736383730052	0.0360928273419354	0.0286723786030388	INHBA/ITGB1/RUNX1	3
GO:0032781	GO:0032781	positive regulation of ATP-dependent activity	3/112	45/18903	0.00239736383730052	0.0360928273419354	0.0286723786030388	HNRNPU/TPM1/VMP1	3
GO:0010976	GO:0010976	positive regulation of neuron projection development	5/112	157/18903	0.00243703883318021	0.0364664225403917	0.0289691650773411	APOE/PTN/EPHA3/NTRK2/MDK	5
GO:0060070	GO:0060070	canonical Wnt signaling pathway	7/112	310/18903	0.00248975072410765	0.0368063149214468	0.0292391778126021	COL1A1/APOE/SFRP1/RPS12/MDK/ZEB2/EXT1	7
GO:0061458	GO:0061458	reproductive system development	7/112	310/18903	0.00248975072410765	0.0368063149214468	0.0292391778126021	SFRP1/CYP1B1/TNC/INHBA/A2M/YBX3/PTCH1	7
GO:0010837	GO:0010837	regulation of keratinocyte proliferation	3/112	46/18903	0.00255364724186776	0.0368889431633448	0.0293048182295348	PTCH1/FGF7/MDK	3
GO:0085029	GO:0085029	extracellular matrix assembly	3/112	46/18903	0.00255364724186776	0.0368889431633448	0.0293048182295348	COL3A1/COL1A2/MYH11	3
GO:1900271	GO:1900271	regulation of long-term synaptic potentiation	3/112	46/18903	0.00255364724186776	0.0368889431633448	0.0293048182295348	APOE/PTN/APP	3
GO:0022604	GO:0022604	regulation of cell morphogenesis	7/112	312/18903	0.00258060062354994	0.0368889431633448	0.0293048182295348	SPARC/FN1/PTPRD/MACF1/CDKL5/MDK/TPM1	7
GO:0061430	GO:0061430	bone trabecula morphogenesis	2/112	13/18903	0.00260056526783156	0.0368889431633448	0.0293048182295348	COL1A1/SFRP1	2
GO:1900115	GO:1900115	extracellular regulation of signal transduction	2/112	13/18903	0.00260056526783156	0.0368889431633448	0.0293048182295348	FBN1/LTBP1	2
GO:1900116	GO:1900116	extracellular negative regulation of signal transduction	2/112	13/18903	0.00260056526783156	0.0368889431633448	0.0293048182295348	FBN1/LTBP1	2
GO:0007411	GO:0007411	axon guidance	6/112	236/18903	0.00282960591449469	0.0399072006561492	0.0317025417643325	CXCL12/EPHA3/APP/PTCH1/EXT1/ENAH	6
GO:0007528	GO:0007528	neuromuscular junction development	3/112	48/18903	0.00288477168243726	0.0400593010195581	0.0318233712899334	COL4A1/TNC/APP	3
GO:0008038	GO:0008038	neuron recognition	3/112	48/18903	0.00288477168243726	0.0400593010195581	0.0318233712899334	EPHA3/APP/EXT1	3
GO:0097485	GO:0097485	neuron projection guidance	6/112	237/18903	0.00288936278747424	0.0400593010195581	0.0318233712899334	CXCL12/EPHA3/APP/PTCH1/EXT1/ENAH	6
GO:0031960	GO:0031960	response to corticosteroid	5/112	165/18903	0.00301982788829814	0.0414339329870837	0.0329153879346626	COL1A1/CYP1B1/A2M/HNRNPU/MDK	5
GO:0098814	GO:0098814	spontaneous synaptic transmission	2/112	14/18903	0.00302227954551262	0.0414339329870837	0.0329153879346626	APP/ITGB1	2
GO:0048738	GO:0048738	cardiac muscle tissue development	6/112	241/18903	0.00313789464545364	0.0427799636663513	0.0339846835285389	GJA1/MYH11/HNRNPU/ITGB1/TPM1/RUNX1	6
GO:0030307	GO:0030307	positive regulation of cell growth	5/112	167/18903	0.00317999290679983	0.042877486776301	0.0340621565262769	SFRP1/FN1/CXCL12/MACF1/CDKL5	5
GO:0030509	GO:0030509	BMP signaling pathway	5/112	167/18903	0.00317999290679983	0.042877486776301	0.0340621565262769	SFRP1/FSTL1/SCUBE3/FBN1/EXT1	5
GO:0048639	GO:0048639	positive regulation of developmental growth	5/112	168/18903	0.00326233335542858	0.0437473554875504	0.0347531859318592	FN1/CXCL12/YBX3/MACF1/CDKL5	5
GO:0060291	GO:0060291	long-term synaptic potentiation	4/112	104/18903	0.00340788488146303	0.0443682247716804	0.0352464085605251	APOE/PTN/APP/NTRK2	4
GO:0030850	GO:0030850	prostate gland development	3/112	51/18903	0.00342901549732864	0.0443682247716804	0.0352464085605251	SFRP1/TNC/PTCH1	3
GO:0060688	GO:0060688	regulation of morphogenesis of a branching structure	3/112	51/18903	0.00342901549732864	0.0443682247716804	0.0352464085605251	SFRP1/FGF7/MDK	3
GO:0034250	GO:0034250	positive regulation of cellular amide metabolic process	5/112	170/18903	0.00343160990630743	0.0443682247716804	0.0352464085605251	CYP1B1/RPS9/YBX3/PABPC1/HNRNPU	5
GO:0010838	GO:0010838	positive regulation of keratinocyte proliferation	2/112	15/18903	0.00347378862034257	0.0443682247716804	0.0352464085605251	FGF7/MDK	2
GO:0048934	GO:0048934	peripheral nervous system neuron differentiation	2/112	15/18903	0.00347378862034257	0.0443682247716804	0.0352464085605251	NTRK2/RUNX1	2
GO:0048935	GO:0048935	peripheral nervous system neuron development	2/112	15/18903	0.00347378862034257	0.0443682247716804	0.0352464085605251	NTRK2/RUNX1	2
GO:0061744	GO:0061744	motor behavior	2/112	15/18903	0.00347378862034257	0.0443682247716804	0.0352464085605251	GRP/EXT1	2
GO:2000345	GO:2000345	regulation of hepatocyte proliferation	2/112	15/18903	0.00347378862034257	0.0443682247716804	0.0352464085605251	PTN/MDK	2
GO:0040013	GO:0040013	negative regulation of locomotion	8/112	419/18903	0.00348943251056818	0.0443682247716804	0.0352464085605251	COL3A1/APOE/SFRP1/CYP1B1/DCN/GJA1/CXCL12/TPM1	8
GO:0043434	GO:0043434	response to peptide hormone	8/112	421/18903	0.00359110742701479	0.0453665493239372	0.0360394841281395	COL3A1/COL1A1/CYP1B1/FBN1/CXCL12/CTSK/INHBA/NR4A1	8
GO:1903034	GO:1903034	regulation of response to wounding	5/112	172/18903	0.00360712028680942	0.0453665493239372	0.0360394841281395	APOE/PTN/ITGB1/MDK/SMOC2	5
GO:0002762	GO:0002762	negative regulation of myeloid leukocyte differentiation	3/112	52/18903	0.00362340817746198	0.0453665493239372	0.0360394841281395	SFRP1/FBN1/INHBA	3
GO:0010717	GO:0010717	regulation of epithelial to mesenchymal transition	4/112	107/18903	0.00377338543440062	0.0467671103839349	0.0371520990138753	COL1A1/SFRP1/EPHA3/MDK	4
GO:0060840	GO:0060840	artery development	4/112	107/18903	0.00377338543440062	0.0467671103839349	0.0371520990138753	COL3A1/APOE/PRRX1/MDK	4
GO:0014812	GO:0014812	muscle cell migration	4/112	108/18903	0.00390089531153867	0.0476620021792719	0.0378630069214651	CYP1B1/NET1/MDK/TPM1	4
GO:0090263	GO:0090263	positive regulation of canonical Wnt signaling pathway	4/112	108/18903	0.00390089531153867	0.0476620021792719	0.0378630069214651	COL1A1/SFRP1/RPS12/ZEB2	4
GO:0048762	GO:0048762	mesenchymal cell differentiation	6/112	252/18903	0.00390385592421909	0.0476620021792719	0.0378630069214651	COL1A1/SFRP1/FN1/EPHA3/MDK/EXT1	6
GO:0061469	GO:0061469	regulation of type B pancreatic cell proliferation	2/112	16/18903	0.00395473102181952	0.0478074380667246	0.0379785421436855	SFRP1/NR4A1	2
GO:1905906	GO:1905906	regulation of amyloid fibril formation	2/112	16/18903	0.00395473102181952	0.0478074380667246	0.0379785421436855	APOE/APP	2
GO:1902905	GO:1902905	positive regulation of supramolecular fiber organization	5/112	176/18903	0.00397735200853019	0.0478452050437897	0.0380085444778014	APOE/SFRP1/SYNPO2/APP/TPM1	5
GO:0048545	GO:0048545	response to steroid hormone	7/112	339/18903	0.00407438358111464	0.0486376438088825	0.0386380630266591	COL1A1/SFRP1/CYP1B1/A2M/HNRNPU/LBH/MDK	7
GO:0021537	GO:0021537	telencephalon development	6/112	255/18903	0.0041349332666989	0.0486376438088825	0.0386380630266591	COL3A1/CXCL12/INHBA/NTRK2/MDK/EXT1	6
GO:0043010	GO:0043010	camera-type eye development	7/112	340/18903	0.00414011085724395	0.0486376438088825	0.0386380630266591	CYP1B1/COL4A1/FBN1/FAT3/INHBA/NTRK2/FAT1	7
GO:0071772	GO:0071772	response to BMP	5/112	178/18903	0.00417232753695644	0.0486376438088825	0.0386380630266591	SFRP1/FSTL1/SCUBE3/FBN1/EXT1	5
GO:0071773	GO:0071773	cellular response to BMP stimulus	5/112	178/18903	0.00417232753695644	0.0486376438088825	0.0386380630266591	SFRP1/FSTL1/SCUBE3/FBN1/EXT1	5
GO:0050808	GO:0050808	synapse organization	8/112	432/18903	0.00419213093989489	0.0486376438088825	0.0386380630266591	APOE/SPARCL1/COL4A1/PTPRD/TNC/APP/NTRK2/CDKL5	8
GO:0031103	GO:0031103	axon regeneration	3/112	55/18903	0.00424649568929495	0.0486376438088825	0.0386380630266591	PTN/TNC/NREP	3
GO:0043616	GO:0043616	keratinocyte proliferation	3/112	55/18903	0.00424649568929495	0.0486376438088825	0.0386380630266591	PTCH1/FGF7/MDK	3
GO:0071320	GO:0071320	cellular response to cAMP	3/112	55/18903	0.00424649568929495	0.0486376438088825	0.0386380630266591	CYP1B1/RPLP0/APP	3
GO:2000648	GO:2000648	positive regulation of stem cell proliferation	3/112	55/18903	0.00424649568929495	0.0486376438088825	0.0386380630266591	GJA1/PRRX1/HNRNPU	3
GO:0014706	GO:0014706	striated muscle tissue development	6/112	257/18903	0.00429451661031949	0.0486376438088825	0.0386380630266591	GJA1/MYH11/HNRNPU/ITGB1/TPM1/RUNX1	6
GO:0030510	GO:0030510	regulation of BMP signaling pathway	4/112	111/18903	0.00430088374349124	0.0486376438088825	0.0386380630266591	SFRP1/FSTL1/SCUBE3/FBN1	4
GO:0034446	GO:0034446	substrate adhesion-dependent cell spreading	4/112	111/18903	0.00430088374349124	0.0486376438088825	0.0386380630266591	FN1/ITGAV/PEAK1/MDK	4
