# Supplementary material for: Enhancing Vasculogenesis in Dental Pulp Development: DPSCs-ECs Communication via FN1-ITGA5 Signaling
Source: Stem Cell Rev Rep. 2024 Feb 28;20(4):1060–77. doi: 10.1007/s12015-024-10695-6 (PMC11087358; doi:10.1007/s12015-024-10695-6)
Supplement: Supplementary file 6 — Supplementary file6 (CSV 3 KB) [file 12015_2024_10695_MOESM6_ESM.csv]

	ID	Description	GeneRatio	BgRatio	pvalue	p.adjust	qvalue	geneID	Count
hsa03010	hsa03010	Ribosome	21/76	167/8464	5.05579929425717e-19	5.46026323779774e-17	4.68326671468032e-17	RPLP1/RPS2/RPS24/RPLP0/RPL13/RPS12/RPL37A/RPL13A/RPL28/RPL6/RPL39/RPL34/RPS9/RPL37/RPS8/RPS19/RPS29/RPL22/RPL18/RPL23/RPS20	21
hsa05171	hsa05171	Coronavirus disease - COVID-19	22/76	232/8464	3.12667881603064e-17	1.68840656065655e-15	1.44814597795103e-15	RPLP1/RPS2/RPS24/RPLP0/RPL13/RPS12/RPL37A/RPL13A/RPL28/RPL6/RPL39/RPL34/RPS9/RPL37/RPS8/C1S/RPS19/RPS29/RPL22/RPL18/RPL23/RPS20	22
hsa04512	hsa04512	ECM-receptor interaction	12/76	89/8464	1.53027433159567e-11	5.50898759374442e-10	4.72505758527787e-10	COL1A1/COL1A2/COL4A1/COL4A2/FN1/COL6A3/TNC/LAMA4/ITGAV/COL6A2/ITGB1/HSPG2	12
hsa04974	hsa04974	Protein digestion and absorption	10/76	103/8464	2.24162502820828e-08	6.05238757616234e-07	5.1911316442718e-07	COL3A1/COL1A1/COL1A2/COL4A1/COL4A2/COL6A3/COL12A1/COL5A2/COL6A2/COL5A1	10
hsa04510	hsa04510	Focal adhesion	11/76	203/8464	1.68710163267366e-06	3.6441395265751e-05	3.12557776158488e-05	COL1A1/COL1A2/COL4A1/COL4A2/FN1/COL6A3/TNC/LAMA4/ITGAV/COL6A2/ITGB1	11
hsa04151	hsa04151	PI3K-Akt signaling pathway	14/76	354/8464	2.51557454543074e-06	4.52803418177534e-05	3.88369403505097e-05	COL1A1/COL1A2/COL4A1/COL4A2/FN1/COL6A3/TNC/LAMA4/ITGAV/NTRK2/COL6A2/FGF7/ITGB1/NR4A1	14
hsa05146	hsa05146	Amoebiasis	7/76	102/8464	3.32026243202713e-05	0.000512269060941329	0.000439373073711861	COL3A1/COL1A1/COL1A2/COL4A1/COL4A2/FN1/LAMA4	7
hsa05205	hsa05205	Proteoglycans in cancer	9/76	205/8464	8.41206825844183e-05	0.00113562921488965	0.000974028956240633	COL1A1/COL1A2/DCN/FN1/ITGAV/PTCH1/ITGB1/HSPG2/SDC2	9
hsa05165	hsa05165	Human papillomavirus infection	11/76	331/8464	0.000162632766538337	0.00179306670776403	0.00153791296572353	COL1A1/COL1A2/COL4A1/COL4A2/FN1/COL6A3/TNC/LAMA4/ITGAV/COL6A2/ITGB1	11
hsa05222	hsa05222	Small cell lung cancer	6/76	92/8464	0.000166024695163336	0.00179306670776403	0.00153791296572353	COL4A1/COL4A2/FN1/LAMA4/ITGAV/ITGB1	6
hsa04933	hsa04933	AGE-RAGE signaling pathway in diabetic complications	6/76	100/8464	0.000262258899407381	0.00257490555781793	0.00220849599500953	COL3A1/COL1A1/COL1A2/COL4A1/COL4A2/FN1	6
hsa04514	hsa04514	Cell adhesion molecules	6/76	157/8464	0.00277736287820155	0.0249962659038139	0.0214392923931348	VCAN/PTPRD/ITGAV/ITGB1/SDC2/CADM1	6
hsa04810	hsa04810	Regulation of actin cytoskeleton	7/76	229/8464	0.00433962697369086	0.0360522856275856	0.0309220383550442	FN1/CXCL12/ITGAV/MYH11/FGF7/ITGB1/ENAH	7
hsa04611	hsa04611	Platelet activation	5/76	124/8464	0.00501867226177458	0.0387154717336896	0.03320625255911	COL3A1/COL1A1/COL1A2/ITGB1/GUCY1A2	5
hsa04926	hsa04926	Relaxin signaling pathway	5/76	129/8464	0.00592661713611393	0.0426716433800203	0.0365994602089843	COL3A1/COL1A1/COL1A2/COL4A1/COL4A2	5
