# Supplementary material for: Enhancing Vasculogenesis in Dental Pulp Development: DPSCs-ECs Communication via FN1-ITGA5 Signaling
Source: Stem Cell Rev Rep. 2024 Feb 28;20(4):1060–77. doi: 10.1007/s12015-024-10695-6 (PMC11087358; doi:10.1007/s12015-024-10695-6)
Supplement: Supplementary file 7 — Supplementary file7 (CSV 155 KB) [file 12015_2024_10695_MOESM7_ESM.csv]

	ID	Description	GeneRatio	BgRatio	pvalue	p.adjust	qvalue	geneID	Count
GO:0002478	GO:0002478	antigen processing and presentation of exogenous peptide antigen	17/355	40/18903	1.83983215040918e-19	7.54515164882804e-16	5.4536498268971e-16	HLA-DRB1/B2M/HLA-E/HLA-DRA/HLA-DRB5/CD74/HLA-DPB1/HLA-DPA1/HLA-DMA/HLA-DQB1/HLA-F/HLA-A/HLA-DQA1/TAP1/TAP2/HLA-DQA2/HLA-DMB	17
GO:0019884	GO:0019884	antigen processing and presentation of exogenous antigen	18/355	49/18903	3.74052323867138e-19	7.66994290089567e-16	5.54384917899927e-16	HLA-DRB1/B2M/HLA-E/HLA-DRA/HLA-DRB5/CD74/HLA-DPB1/HLA-DPA1/HLA-DMA/HLA-DQB1/HLA-F/HLA-A/HLA-DQA1/TAP1/TAP2/HLA-DQA2/PSME1/HLA-DMB	18
GO:0048002	GO:0048002	antigen processing and presentation of peptide antigen	19/355	64/18903	3.96784527909564e-18	4.23939391158825e-15	3.06424190634698e-15	HLA-DRB1/B2M/HLA-B/HLA-E/HLA-DRA/HLA-DRB5/HLA-C/CD74/HLA-DPB1/HLA-DPA1/HLA-DMA/HLA-DQB1/HLA-F/HLA-A/HLA-DQA1/TAP1/TAP2/HLA-DQA2/HLA-DMB	19
GO:0019882	GO:0019882	antigen processing and presentation	23/355	108/18903	4.13498552703072e-18	4.23939391158825e-15	3.06424190634698e-15	HLA-DRB1/B2M/HLA-B/HLA-E/HLA-DRA/HLA-DRB5/HLA-C/CD74/HLA-DPB1/HLA-DPA1/HLA-DMA/HLA-DQB1/HLA-F/HLA-A/HLA-DQA1/PSMB8/TAP1/CTSH/TAP2/ICAM1/HLA-DQA2/PSME1/HLA-DMB	23
GO:0016032	GO:0016032	viral process	40/355	421/18903	2.90625371453375e-17	2.38370929666059e-14	1.72294957055306e-14	HLA-DRB1/GSN/JUN/LY6E/IFI27/CD74/IFIT1/MX1/CAV1/ISG15/ZFP36/CAV2/HSPA1A/HEXIM1/RSAD2/BST2/SCARB1/GAS6/OAS3/OAS1/IRF7/HSPA1B/IFITM1/IFIT5/CALCOCO2/ICAM1/ADAR/IFITM3/CHMP5/LDLR/LARP7/OAS2/ZC3HAV1/EIF2AK2/PARP10/INSR/HSPA8/DDX3X/ITGB5/CCL2	40
GO:0019058	GO:0019058	viral life cycle	34/355	319/18903	2.5292325693242e-16	1.72873046113309e-13	1.24952963424859e-13	HLA-DRB1/GSN/LY6E/IFI27/CD74/IFIT1/MX1/CAV1/ISG15/CAV2/HSPA1A/RSAD2/BST2/SCARB1/GAS6/OAS3/OAS1/HSPA1B/IFITM1/IFIT5/ICAM1/ADAR/IFITM3/CHMP5/LDLR/OAS2/ZC3HAV1/EIF2AK2/PARP10/INSR/HSPA8/DDX3X/ITGB5/CCL2	34
GO:0002399	GO:0002399	MHC class II protein complex assembly	11/355	16/18903	3.52952548806381e-16	1.80932300331871e-13	1.30778207557733e-13	HLA-DRB1/B2M/HLA-DRA/HLA-DRB5/HLA-DPB1/HLA-DPA1/HLA-DMA/HLA-DQB1/HLA-DQA1/HLA-DQA2/HLA-DMB	11
GO:0002503	GO:0002503	peptide antigen assembly with MHC class II protein complex	11/355	16/18903	3.52952548806381e-16	1.80932300331871e-13	1.30778207557733e-13	HLA-DRB1/B2M/HLA-DRA/HLA-DRB5/HLA-DPB1/HLA-DPA1/HLA-DMA/HLA-DQB1/HLA-DQA1/HLA-DQA2/HLA-DMB	11
GO:0048525	GO:0048525	negative regulation of viral process	19/355	91/18903	5.21159438913028e-15	2.3747498433137e-12	1.71647366079425e-12	GSN/LY6E/IFIT1/MX1/ISG15/ZFP36/HEXIM1/RSAD2/BST2/OAS3/OAS1/IFITM1/IFIT5/IFITM3/LARP7/OAS2/ZC3HAV1/EIF2AK2/PARP10	19
GO:0002396	GO:0002396	MHC protein complex assembly	11/355	20/18903	1.26885654409046e-14	4.73052789755908e-12	3.41923447670693e-12	HLA-DRB1/B2M/HLA-DRA/HLA-DRB5/HLA-DPB1/HLA-DPA1/HLA-DMA/HLA-DQB1/HLA-DQA1/HLA-DQA2/HLA-DMB	11
GO:0002501	GO:0002501	peptide antigen assembly with MHC protein complex	11/355	20/18903	1.26885654409046e-14	4.73052789755908e-12	3.41923447670693e-12	HLA-DRB1/B2M/HLA-DRA/HLA-DRB5/HLA-DPB1/HLA-DPA1/HLA-DMA/HLA-DQB1/HLA-DQA1/HLA-DQA2/HLA-DMB	11
GO:0050792	GO:0050792	regulation of viral process	23/355	162/18903	4.48316685261881e-14	1.53212227188248e-11	1.10742086464689e-11	HLA-DRB1/GSN/LY6E/CD74/IFIT1/MX1/ISG15/ZFP36/HEXIM1/RSAD2/BST2/OAS3/OAS1/IFITM1/IFIT5/ADAR/IFITM3/LARP7/OAS2/ZC3HAV1/EIF2AK2/PARP10/DDX3X	23
GO:0019886	GO:0019886	antigen processing and presentation of exogenous peptide antigen via MHC class II	12/355	30/18903	1.02134710202401e-13	3.22195728107727e-11	2.32883679295515e-11	HLA-DRB1/B2M/HLA-DRA/HLA-DRB5/CD74/HLA-DPB1/HLA-DPA1/HLA-DMA/HLA-DQB1/HLA-DQA1/HLA-DQA2/HLA-DMB	12
GO:0002483	GO:0002483	antigen processing and presentation of endogenous peptide antigen	10/355	19/18903	3.82492923085638e-13	1.12043105541014e-10	8.09849677751246e-11	HLA-DRB1/B2M/HLA-B/HLA-E/HLA-DRA/HLA-C/HLA-F/HLA-A/TAP1/TAP2	10
GO:0019079	GO:0019079	viral genome replication	20/355	130/18903	4.47391014618638e-13	1.22316703396736e-10	8.84107436607779e-11	IFI27/IFIT1/MX1/ISG15/RSAD2/BST2/GAS6/OAS3/OAS1/IFITM1/IFIT5/ADAR/IFITM3/OAS2/ZC3HAV1/EIF2AK2/PARP10/HSPA8/DDX3X/CCL2	20
GO:0019883	GO:0019883	antigen processing and presentation of endogenous antigen	11/355	26/18903	5.27649859230335e-13	1.35243254543975e-10	9.77540791837252e-11	HLA-DRB1/B2M/HLA-B/HLA-E/HLA-DRA/HLA-C/CD74/HLA-F/HLA-A/TAP1/TAP2	11
GO:0002495	GO:0002495	antigen processing and presentation of peptide antigen via MHC class II	12/355	34/18903	6.05231862126147e-13	1.46003286269372e-10	1.05531450386825e-10	HLA-DRB1/B2M/HLA-DRA/HLA-DRB5/CD74/HLA-DPB1/HLA-DPA1/HLA-DMA/HLA-DQB1/HLA-DQA1/HLA-DQA2/HLA-DMB	12
GO:0002504	GO:0002504	antigen processing and presentation of peptide or polysaccharide antigen via MHC class II	12/355	36/18903	1.33564341475473e-12	3.04304091328287e-10	2.19951570523353e-10	HLA-DRB1/B2M/HLA-DRA/HLA-DRB5/CD74/HLA-DPB1/HLA-DPA1/HLA-DMA/HLA-DQB1/HLA-DQA1/HLA-DQA2/HLA-DMB	12
GO:0045071	GO:0045071	negative regulation of viral genome replication	14/355	57/18903	1.9504800600458e-12	4.20995722434096e-10	3.04296501334569e-10	IFIT1/MX1/ISG15/RSAD2/BST2/OAS3/OAS1/IFITM1/IFIT5/IFITM3/OAS2/ZC3HAV1/EIF2AK2/PARP10	14
GO:1903900	GO:1903900	regulation of viral life cycle	20/355	142/18903	2.4440220192094e-12	5.01146715038888e-10	3.62229789794404e-10	HLA-DRB1/GSN/LY6E/CD74/IFIT1/MX1/ISG15/RSAD2/BST2/OAS3/OAS1/IFITM1/IFIT5/ADAR/IFITM3/OAS2/ZC3HAV1/EIF2AK2/PARP10/DDX3X	20
GO:0045069	GO:0045069	regulation of viral genome replication	16/355	87/18903	6.0444156572675e-12	1.18038802906924e-09	8.53186691271443e-10	IFIT1/MX1/ISG15/RSAD2/BST2/OAS3/OAS1/IFITM1/IFIT5/ADAR/IFITM3/OAS2/ZC3HAV1/EIF2AK2/PARP10/DDX3X	16
GO:0001819	GO:0001819	positive regulation of cytokine production	35/355	486/18903	1.07153347065507e-11	1.99743580143474e-09	1.44375036046157e-09	B2M/HLA-E/CD74/HLA-DPB1/ISG15/HLA-DPA1/IRF1/EGR1/HSPA1A/HLA-F/RSAD2/HLA-A/GPRC5B/OAS3/RGCC/OAS1/IRF7/CX3CL1/HSP90AA1/ANXA1/ATF4/HSPA1B/BTN3A2/GSDMD/CLU/HMGB2/OAS2/ZC3HAV1/SPHK1/FOXP1/CEBPB/CD34/EIF2AK2/HSPB1/DDX3X	35
GO:0051607	GO:0051607	defense response to virus	27/355	304/18903	2.51743470491296e-11	4.48869553254263e-09	3.24443758765899e-09	IFI27/IFIT3/IFIT1/IFI6/MX1/ISG15/IRF1/IFIT2/RSAD2/BST2/OAS3/OAS1/IRF7/DDIT4/HSP90AA1/IFI44L/MX2/IFITM1/IFIT5/GBP1/ADAR/IFITM3/SEC14L1/OAS2/ZC3HAV1/EIF2AK2/BIRC3	27
GO:0140546	GO:0140546	defense response to symbiont	27/355	305/18903	2.71533261473831e-11	4.63982460543409e-09	3.35367396627329e-09	IFI27/IFIT3/IFIT1/IFI6/MX1/ISG15/IRF1/IFIT2/RSAD2/BST2/OAS3/OAS1/IRF7/DDIT4/HSP90AA1/IFI44L/MX2/IFITM1/IFIT5/GBP1/ADAR/IFITM3/SEC14L1/OAS2/ZC3HAV1/EIF2AK2/BIRC3	27
GO:0035455	GO:0035455	response to interferon-alpha	9/355	20/18903	3.67766440070471e-11	6.032840682916e-09	4.3605486115303e-09	IFIT3/IFIT2/BST2/GAS6/MX2/IFITM1/ADAR/IFITM3/EIF2AK2	9
GO:0009615	GO:0009615	response to virus	31/355	409/18903	4.7978644578657e-11	7.56770851604124e-09	5.46995397301612e-09	IFI27/IFIT3/IFIT1/IFI6/MX1/ISG15/IRF1/IFIT2/RSAD2/BST2/IVNS1ABP/OAS3/OAS1/IRF7/DDIT4/HSP90AA1/IFI44L/MX2/IFITM1/IFIT5/GBP1/CLU/ADAR/IFITM3/SEC14L1/OAS2/ZC3HAV1/EIF2AK2/HSPB1/BIRC3/DDX3X	31
GO:0002460	GO:0002460	adaptive immune response based on somatic recombination of immune receptors built from immunoglobulin superfamily domains	29/355	375/18903	1.29015472323379e-10	1.95960167406733e-08	1.41640378192061e-08	HLA-DRB1/B2M/HLA-B/HLA-E/HLA-DRA/HLA-DRB5/JUNB/CD74/HLA-DPB1/HLA-DPA1/HLA-DMA/HLA-DQB1/HLA-F/RSAD2/HLA-A/NFKBIZ/HLA-DQA1/IRF7/CTSH/TAP2/ANXA1/BTN3A2/ICAM1/CLU/HLA-DQA2/EMP2/HLA-DMB/HLX/MEF2C	29
GO:0019885	GO:0019885	antigen processing and presentation of endogenous peptide antigen via MHC class I	8/355	17/18903	3.00069112082295e-10	4.39494081660533e-08	3.1766715023449e-08	B2M/HLA-B/HLA-E/HLA-C/HLA-F/HLA-A/TAP1/TAP2	8
GO:0001667	GO:0001667	ameboidal-type cell migration	32/355	492/18903	1.12226805457824e-09	1.58704182476736e-07	1.14711682094095e-07	JUN/TMSB4X/KLF4/EDNRB/STC1/PLK2/SCARB1/RRAS/RGCC/RHOB/PTP4A3/SOX18/DLL4/CTSH/ATOH8/ANXA1/PLPP3/CYGB/LAMA5/HBEGF/EMP2/CARD10/TNS1/SEMA6D/FOXP1/GADD45A/MMRN2/ANGPT2/SOX17/HSPB1/ANXA3/MEF2C	32
GO:0010632	GO:0010632	regulation of epithelial cell migration	24/355	292/18903	1.59695369962186e-09	2.18303570738309e-07	1.57790232215269e-07	JUN/TMSB4X/KLF4/STC1/PLK2/SCARB1/RRAS/RGCC/RHOB/DLL4/CTSH/ATOH8/ANXA1/PLPP3/HBEGF/EMP2/CARD10/FOXP1/GADD45A/MMRN2/ANGPT2/HSPB1/ANXA3/MEF2C	24
GO:0010594	GO:0010594	regulation of endothelial cell migration	21/355	230/18903	2.64309773461932e-09	3.49656251924962e-07	2.52732197646452e-07	TMSB4X/KLF4/STC1/PLK2/SCARB1/RRAS/RGCC/RHOB/DLL4/ATOH8/ANXA1/PLPP3/EMP2/CARD10/FOXP1/GADD45A/MMRN2/ANGPT2/HSPB1/ANXA3/MEF2C	21
GO:0045785	GO:0045785	positive regulation of cell adhesion	31/355	484/18903	2.98397540833725e-09	3.82415098424721e-07	2.76410353614398e-07	HLA-DRB1/B2M/HLA-E/HLA-DRA/HLA-DRB5/CD74/HLA-DPB1/CAV1/IGFBP2/HLA-DPA1/HLA-DMA/HLA-DQB1/HLA-A/NFKBIZ/HLA-DQA1/RRAS/LAMB2/CX3CL1/NEDD9/ANXA1/PLPP3/CITED2/MYADM/HLA-DQA2/EPHA4/EMP2/S100A10/HLA-DMB/HLX/CCL2/ACTB	31
GO:0001570	GO:0001570	vasculogenesis	13/355	81/18903	3.44981060521643e-09	4.28717372484624e-07	3.09877724538739e-07	JUNB/CAV1/EGFL7/RRAS/SOX18/RASIP1/CITED2/ADM/EMP2/CD34/SOX17/ZFP36L1/PDGFRB	13
GO:0043542	GO:0043542	endothelial cell migration	23/355	281/18903	3.8189215908863e-09	4.60629336594845e-07	3.32943752319995e-07	TMSB4X/KLF4/STC1/PLK2/SCARB1/RRAS/RGCC/RHOB/PTP4A3/SOX18/DLL4/ATOH8/ANXA1/PLPP3/EMP2/CARD10/FOXP1/GADD45A/MMRN2/ANGPT2/HSPB1/ANXA3/MEF2C	23
GO:0022407	GO:0022407	regulation of cell-cell adhesion	31/355	490/18903	3.99666178634228e-09	4.68294571022562e-07	3.3848419820571e-07	HLA-DRB1/B2M/HLA-E/HLA-DRA/HLA-DRB5/CD74/KLF4/HLA-DPB1/CAV1/IGFBP2/HLA-DPA1/HLA-DMA/IRF1/HLA-DQB1/HLA-A/NFKBIZ/HLA-DQA1/RGCC/CX3CL1/CD9/ANXA1/PLPP3/CITED2/MYADM/HLA-DQA2/CEBPB/WNK1/HLA-DMB/HLX/CCL2/ACTB	31
GO:0032102	GO:0032102	negative regulation of response to external stimulus	29/355	436/18903	4.23828189853955e-09	4.82810946275298e-07	3.4897666158735e-07	HLA-DRB1/HLA-B/HLA-E/KLF4/DUSP1/ISG15/ZFP36/HLA-F/HLA-A/PLK2/OAS3/OAS1/CX3CL1/CD9/NUCB2/SOCS3/PLAT/CARD16/ADAR/GSTP1/GIT1/EPHA4/LDLR/SEC14L1/THBD/SEMA6D/CD34/ANGPT2/CCL2	29
GO:1903706	GO:1903706	regulation of hemopoiesis	28/355	413/18903	5.22079066315529e-09	5.74842717308634e-07	4.15497399078816e-07	HLA-DRB1/B2M/HLA-B/HLA-DRA/JUNB/CD74/ISG15/IRF1/FOS/ZFP36/NFKBIA/HSPA1A/NFKBIZ/GAS6/IRF7/KLF13/NEDD9/ANXA1/ID2/HSPA1B/HMGB2/ZFP36L2/FOXP1/CEBPB/HLX/MEF2C/ZFP36L1/ACTB	28
GO:0019221	GO:0019221	cytokine-mediated signaling pathway	31/355	496/18903	5.32651140154306e-09	5.74842717308634e-07	4.15497399078816e-07	LIFR/IFI27/TMSB4X/CD74/MX1/CAV1/ISG15/IRF1/EGR1/NFKBIA/HSPA1A/GAS6/OAS3/OAS1/IRF7/CX3CL1/LEPR/FOXC1/HSPA1B/IFITM1/CARD16/ADAR/IFITM3/GSTP1/OAS2/SPHK1/KRT18/WNK1/CXCL2/BIRC3/CCL2	31
GO:0010631	GO:0010631	epithelial cell migration	26/355	366/18903	7.18982666406965e-09	7.56037926906401e-07	5.46465637949262e-07	JUN/TMSB4X/KLF4/STC1/PLK2/SCARB1/RRAS/RGCC/RHOB/PTP4A3/SOX18/DLL4/CTSH/ATOH8/ANXA1/PLPP3/HBEGF/EMP2/CARD10/FOXP1/GADD45A/MMRN2/ANGPT2/HSPB1/ANXA3/MEF2C	26
GO:0002449	GO:0002449	lymphocyte mediated immunity	26/355	367/18903	7.60720932838898e-09	7.7992913639308e-07	5.63734249177457e-07	HLA-DRB1/B2M/HLA-B/HLA-E/HLA-DRA/HLA-DRB5/CD74/HLA-DPB1/HLA-DPA1/HLA-DMA/HLA-DQB1/HLA-F/RSAD2/HLA-A/TUBB4B/HLA-DQA1/IRF7/CTSH/TAP2/BTN3A2/ICAM1/CLU/HLA-DQA2/PRDX1/EMP2/HLA-DMB	26
GO:0090132	GO:0090132	epithelium migration	26/355	369/18903	8.51078356820652e-09	8.51285936907681e-07	6.15311079026176e-07	JUN/TMSB4X/KLF4/STC1/PLK2/SCARB1/RRAS/RGCC/RHOB/PTP4A3/SOX18/DLL4/CTSH/ATOH8/ANXA1/PLPP3/HBEGF/EMP2/CARD10/FOXP1/GADD45A/MMRN2/ANGPT2/HSPB1/ANXA3/MEF2C	26
GO:0051701	GO:0051701	biological process involved in interaction with host	19/355	203/18903	1.01978772407101e-08	9.95749870575047e-07	7.19729882452119e-07	HLA-DRB1/GSN/LY6E/CD74/IFIT1/CAV1/CAV2/HSPA1A/SCARB1/GAS6/HSPA1B/IFITM1/ICAM1/IFITM3/CHMP5/LDLR/INSR/INHBB/ITGB5	19
GO:0051251	GO:0051251	positive regulation of lymphocyte activation	27/355	400/18903	1.08588524070327e-08	1.02319230330934e-06	7.39565324534225e-07	HLA-DRB1/B2M/HLA-E/HLA-DRA/HLA-DRB5/CD74/HLA-DPB1/CAV1/IGFBP2/HLA-DPA1/HLA-DMA/HLA-DQB1/HLA-F/HLA-A/NFKBIZ/HLA-DQA1/GAS6/ANXA1/HLA-DQA2/CD320/HLA-DMB/HLX/CDKN1A/NFATC2/MEF2C/CCL2/ACTB	27
GO:0022409	GO:0022409	positive regulation of cell-cell adhesion	24/355	322/18903	1.09831108587457e-08	1.02319230330934e-06	7.39565324534225e-07	HLA-DRB1/B2M/HLA-E/HLA-DRA/HLA-DRB5/CD74/HLA-DPB1/CAV1/IGFBP2/HLA-DPA1/HLA-DMA/HLA-DQB1/HLA-A/NFKBIZ/HLA-DQA1/CX3CL1/ANXA1/PLPP3/CITED2/HLA-DQA2/HLA-DMB/HLX/CCL2/ACTB	24
GO:0090130	GO:0090130	tissue migration	26/355	374/18903	1.12274210311925e-08	1.02319230330934e-06	7.39565324534225e-07	JUN/TMSB4X/KLF4/STC1/PLK2/SCARB1/RRAS/RGCC/RHOB/PTP4A3/SOX18/DLL4/CTSH/ATOH8/ANXA1/PLPP3/HBEGF/EMP2/CARD10/FOXP1/GADD45A/MMRN2/ANGPT2/HSPB1/ANXA3/MEF2C	26
GO:0050870	GO:0050870	positive regulation of T cell activation	21/355	251/18903	1.2548332667351e-08	1.1187111362784e-06	8.08606516962482e-07	HLA-DRB1/B2M/HLA-E/HLA-DRA/HLA-DRB5/CD74/HLA-DPB1/CAV1/IGFBP2/HLA-DPA1/HLA-DMA/HLA-DQB1/HLA-A/NFKBIZ/HLA-DQA1/ANXA1/HLA-DQA2/HLA-DMB/HLX/CCL2/ACTB	21
GO:0002443	GO:0002443	leukocyte mediated immunity	29/355	463/18903	1.61766065827836e-08	1.41149497012756e-06	1.02023122367567e-06	HLA-DRB1/B2M/HLA-B/HLA-E/HLA-DRA/HLA-DRB5/CD74/HLA-DPB1/HLA-DPA1/HLA-DMA/HLA-DQB1/HLA-F/RSAD2/BST2/HLA-A/TUBB4B/VAMP2/HLA-DQA1/IRF7/CTSH/TAP2/BTN3A2/ICAM1/CLU/HLA-DQA2/PRDX1/EMP2/HLA-DMB/ANXA3	29
GO:0050867	GO:0050867	positive regulation of cell activation	29/355	467/18903	1.95451863292239e-08	1.66989185700307e-06	1.20700098033102e-06	HLA-DRB1/B2M/HLA-E/HLA-DRA/JUND/HLA-DRB5/CD74/HLA-DPB1/CAV1/IGFBP2/HLA-DPA1/HLA-DMA/HLA-DQB1/HLA-F/HLA-A/NFKBIZ/HLA-DQA1/GAS6/ANXA1/HLA-DQA2/CD320/HLA-DMB/HLX/CDKN1A/NFATC2/MEF2C/CCL2/ACTB/PDGFRB	29
GO:0042026	GO:0042026	protein refolding	8/355	27/18903	2.32532461719287e-08	1.94615433777713e-06	1.40668402191517e-06	B2M/HSPA1A/HSP90AA1/HSPA1B/DNAJA1/HSPB1/HSPA8/CRYAB	8
GO:0046718	GO:0046718	viral entry into host cell	16/355	151/18903	2.63318977484997e-08	2.12266417406368e-06	1.53426566412898e-06	HLA-DRB1/GSN/LY6E/CD74/CAV1/CAV2/HSPA1A/SCARB1/GAS6/HSPA1B/IFITM1/ICAM1/IFITM3/LDLR/INSR/ITGB5	16
GO:0070482	GO:0070482	response to oxygen levels	24/355	337/18903	2.63974330351737e-08	2.12266417406368e-06	1.53426566412898e-06	JUND/CAV1/HIF3A/FOS/EGR1/STC1/RGCC/DDIT4/HIPK2/ATF4/CITED2/PLK3/ADM/CYGB/PLAT/CARD16/CDKN1B/EPHA4/ATP6V1G1/CD34/ANGPT2/ZFP36L1/PDGFRB/CRYAB	24
GO:0048545	GO:0048545	response to steroid hormone	24/355	339/18903	2.95541134458121e-08	2.33079652387068e-06	1.68470411869245e-06	TXNIP/FOSB/CAV1/IGFBP2/FOS/ZFP36/HSPA1A/STC1/DDIT4/FAM107A/ANXA1/HSPA1B/DNAJA1/ADM/PLAT/AR/HMGB2/ZFP36L2/FOXP1/PTGES3/ANXA3/PPP1R9B/HSPA8/ZFP36L1	24
GO:0001913	GO:0001913	T cell mediated cytotoxicity	10/355	51/18903	3.10044521863211e-08	2.39904261162458e-06	1.73403251949712e-06	HLA-DRB1/B2M/HLA-B/HLA-E/HLA-DRA/HLA-F/HLA-A/CTSH/TAP2/EMP2	10
GO:0002696	GO:0002696	positive regulation of leukocyte activation	28/355	450/18903	3.32217669058263e-08	2.52300863112581e-06	1.82363539194555e-06	HLA-DRB1/B2M/HLA-E/HLA-DRA/JUND/HLA-DRB5/CD74/HLA-DPB1/CAV1/IGFBP2/HLA-DPA1/HLA-DMA/HLA-DQB1/HLA-F/HLA-A/NFKBIZ/HLA-DQA1/GAS6/ANXA1/HLA-DQA2/CD320/HLA-DMB/HLX/CDKN1A/NFATC2/MEF2C/CCL2/ACTB	28
GO:0032728	GO:0032728	positive regulation of interferon-beta production	9/355	39/18903	3.38645720773546e-08	2.52506563798602e-06	1.82512220037953e-06	ISG15/IRF1/OAS3/OAS1/IRF7/HSP90AA1/HMGB2/OAS2/DDX3X	9
GO:0034101	GO:0034101	erythrocyte homeostasis	15/355	137/18903	4.6365568027481e-08	3.39544990144106e-06	2.45423758581554e-06	B2M/KLF2/ISG15/ZFP36/HSPA1A/KLF13/ID2/HIPK2/HSPA1B/CITED2/ADAR/PRDX1/HMGB2/RPS17/ZFP36L1	15
GO:0044409	GO:0044409	entry into host	16/355	158/18903	5.01303112416727e-08	3.60674397196666e-06	2.6069613380711e-06	HLA-DRB1/GSN/LY6E/CD74/CAV1/CAV2/HSPA1A/SCARB1/GAS6/HSPA1B/IFITM1/ICAM1/IFITM3/LDLR/INSR/ITGB5	16
GO:1903037	GO:1903037	regulation of leukocyte cell-cell adhesion	25/355	377/18903	5.45875721942538e-08	3.85971782014888e-06	2.7898113121419e-06	HLA-DRB1/B2M/HLA-E/HLA-DRA/HLA-DRB5/CD74/KLF4/HLA-DPB1/CAV1/IGFBP2/HLA-DPA1/HLA-DMA/IRF1/HLA-DQB1/HLA-A/NFKBIZ/HLA-DQA1/ANXA1/HLA-DQA2/CEBPB/WNK1/HLA-DMB/HLX/CCL2/ACTB	25
GO:0002474	GO:0002474	antigen processing and presentation of peptide antigen via MHC class I	8/355	30/18903	5.83601770177617e-08	4.05652688050577e-06	2.93206527175766e-06	B2M/HLA-B/HLA-E/HLA-C/HLA-F/HLA-A/TAP1/TAP2	8
GO:1903039	GO:1903039	positive regulation of leukocyte cell-cell adhesion	21/355	275/18903	6.12466894937067e-08	4.18621122689485e-06	3.025801361654e-06	HLA-DRB1/B2M/HLA-E/HLA-DRA/HLA-DRB5/CD74/HLA-DPB1/CAV1/IGFBP2/HLA-DPA1/HLA-DMA/HLA-DQB1/HLA-A/NFKBIZ/HLA-DQA1/ANXA1/HLA-DQA2/HLA-DMB/HLX/CCL2/ACTB	21
GO:0048144	GO:0048144	fibroblast proliferation	13/355	103/18903	6.78376125161113e-08	4.54039568816904e-06	3.28180655754926e-06	JUN/CD74/CAV1/FTH1/GAS6/PDGFD/GSTP1/PRDX1/SPHK1/PTGES3/CDKN1A/PARP10/PDGFRB	13
GO:0044000	GO:0044000	movement in host	17/355	183/18903	6.8642899943058e-08	4.54039568816904e-06	3.28180655754926e-06	HLA-DRB1/GSN/LY6E/CD74/CAV1/CAV2/HSPA1A/SCARB1/GAS6/HSPA1B/IFITM1/ICAM1/IFITM3/CHMP5/LDLR/INSR/ITGB5	17
GO:0001916	GO:0001916	positive regulation of T cell mediated cytotoxicity	8/355	31/18903	7.73800209049899e-08	5.03707088462482e-06	3.64080432528741e-06	HLA-DRB1/B2M/HLA-B/HLA-E/HLA-DRA/HLA-F/HLA-A/TAP2	8
GO:2000045	GO:2000045	regulation of G1/S transition of mitotic cell cycle	17/355	185/18903	8.04976288698347e-08	5.15813712492487e-06	3.72831123186603e-06	KLF4/PLK2/RGCC/FAM107A/ANXA1/ID2/CCND3/PLK3/PSME2/CDKN1B/PSME1/ADAMTS1/RPL26/CDKN1A/DDX3X/CCL2/ACTB	17
GO:0007159	GO:0007159	leukocyte cell-cell adhesion	26/355	414/18903	8.69873350138444e-08	5.48823170602732e-06	3.96690421698763e-06	HLA-DRB1/B2M/HLA-E/HLA-DRA/HLA-DRB5/CD74/KLF4/HLA-DPB1/CAV1/IGFBP2/HLA-DPA1/HLA-DMA/IRF1/HLA-DQB1/HLA-A/NFKBIZ/HLA-DQA1/ANXA1/ICAM1/HLA-DQA2/CEBPB/WNK1/HLA-DMB/HLX/CCL2/ACTB	26
GO:0044403	GO:0044403	biological process involved in symbiotic interaction	22/355	307/18903	9.11943250964326e-08	5.6664837457647e-06	4.09574512713802e-06	HLA-DRB1/GSN/JUN/LY6E/IFI27/CD74/IFIT1/CAV1/CAV2/HSPA1A/SCARB1/GAS6/HSPA1B/IFITM1/ICAM1/IFITM3/CHMP5/LDLR/INSR/HSPA8/INHBB/ITGB5	22
GO:0071356	GO:0071356	cellular response to tumor necrosis factor	19/355	234/18903	1.00721143728219e-07	6.16296629017276e-06	4.45460364561314e-06	KLF2/TMSB4X/FOS/ZFP36/NFKBIA/HSPA1A/GAS6/CX3CL1/HSPA1B/CARD16/GBP1/GSTP1/ZFP36L2/SPHK1/FOXP1/KRT18/BIRC3/ZFP36L1/CCL2	19
GO:0036293	GO:0036293	response to decreased oxygen levels	22/355	309/18903	1.02190126245245e-07	6.16296629017276e-06	4.45460364561314e-06	JUND/CAV1/HIF3A/FOS/EGR1/STC1/RGCC/DDIT4/HIPK2/ATF4/CITED2/PLK3/ADM/CYGB/PLAT/CARD16/CDKN1B/EPHA4/CD34/ANGPT2/ZFP36L1/CRYAB	22
GO:0002381	GO:0002381	immunoglobulin production involved in immunoglobulin-mediated immune response	11/355	74/18903	1.27553624021245e-07	7.4527941071016e-06	5.3868936217349e-06	HLA-DRB1/B2M/HLA-DRA/HLA-DRB5/HLA-DPB1/HLA-DPA1/HLA-DMA/HLA-DQB1/HLA-DQA1/HLA-DQA2/HLA-DMB	11
GO:0002262	GO:0002262	myeloid cell homeostasis	16/355	169/18903	1.2869013732646e-07	7.4527941071016e-06	5.3868936217349e-06	B2M/KLF2/ISG15/ZFP36/HSPA1A/KLF13/ANXA1/ID2/HIPK2/HSPA1B/CITED2/ADAR/PRDX1/HMGB2/RPS17/ZFP36L1	16
GO:0045637	GO:0045637	regulation of myeloid cell differentiation	18/355	214/18903	1.29029110364353e-07	7.4527941071016e-06	5.3868936217349e-06	HLA-DRB1/B2M/CD74/ISG15/FOS/ZFP36/NFKBIA/HSPA1A/IRF7/KLF13/NEDD9/ID2/HSPA1B/HMGB2/FOXP1/CEBPB/MEF2C/ZFP36L1	18
GO:0030336	GO:0030336	negative regulation of cell migration	24/355	368/18903	1.38174467384026e-07	7.87018737141515e-06	5.68858625955288e-06	CD74/KLF4/DUSP1/STC1/BST2/RRAS/RGCC/CX3CL1/RHOB/DLL4/NEDD9/CITED2/CYGB/IFITM1/EPHA4/CARD10/SEMA6D/GADD45A/MMRN2/ANGPT2/MEF2C/IGFBP3/CCL2/CLDN5	24
GO:0050863	GO:0050863	regulation of T cell activation	24/355	376/18903	2.05368148132187e-07	1.13904481669324e-05	8.23303739475137e-06	HLA-DRB1/B2M/HLA-E/HLA-DRA/HLA-DRB5/JUNB/CD74/HLA-DPB1/CAV1/IGFBP2/HLA-DPA1/HLA-DMA/IRF1/HLA-DQB1/HLA-A/NFKBIZ/HLA-DQA1/ANXA1/HLA-DQA2/CEBPB/HLA-DMB/HLX/CCL2/ACTB	24
GO:0002456	GO:0002456	T cell mediated immunity	13/355	113/18903	2.05533568484027e-07	1.13904481669324e-05	8.23303739475137e-06	HLA-DRB1/B2M/HLA-B/HLA-E/HLA-DRA/HLA-F/RSAD2/HLA-A/CTSH/TAP2/BTN3A2/ICAM1/EMP2	13
GO:0071453	GO:0071453	cellular response to oxygen levels	16/355	175/18903	2.08431387233605e-07	1.13970282539335e-05	8.23779349403271e-06	JUND/CAV1/FOS/EGR1/STC1/RGCC/HIPK2/ATF4/CITED2/PLK3/CARD16/CDKN1B/EPHA4/ATP6V1G1/CD34/ZFP36L1	16
GO:0001666	GO:0001666	response to hypoxia	21/355	296/18903	2.12506882581148e-07	1.14669832298064e-05	8.28835708238938e-06	JUND/CAV1/HIF3A/FOS/EGR1/STC1/RGCC/DDIT4/HIPK2/CITED2/PLK3/ADM/CYGB/PLAT/CARD16/CDKN1B/EPHA4/CD34/ANGPT2/ZFP36L1/CRYAB	21
GO:0030099	GO:0030099	myeloid cell differentiation	25/355	407/18903	2.35879172982258e-07	1.25628634857174e-05	9.08046139600874e-06	HLA-DRB1/B2M/JUN/KLF2/JUNB/CD74/ISG15/FOS/ZFP36/NFKBIA/HSPA1A/TF/IRF7/KLF13/NEDD9/ID2/HIPK2/HSPA1B/CITED2/ADAR/HMGB2/FOXP1/CEBPB/MEF2C/ZFP36L1	25
GO:0032481	GO:0032481	positive regulation of type I interferon production	10/355	63/18903	2.5391727977931e-07	1.33501892868583e-05	9.64954196840132e-06	ISG15/IRF1/OAS3/OAS1/IRF7/HSP90AA1/HMGB2/OAS2/ZC3HAV1/DDX3X	10
GO:2000146	GO:2000146	negative regulation of cell motility	24/355	383/18903	2.87734453307996e-07	1.49366961141278e-05	1.07962720921428e-05	CD74/KLF4/DUSP1/STC1/BST2/RRAS/RGCC/CX3CL1/RHOB/DLL4/NEDD9/CITED2/CYGB/IFITM1/EPHA4/CARD10/SEMA6D/GADD45A/MMRN2/ANGPT2/MEF2C/IGFBP3/CCL2/CLDN5	24
GO:0034612	GO:0034612	response to tumor necrosis factor	19/355	254/18903	3.61570707672359e-07	1.85350184020543e-05	1.33971462211232e-05	KLF2/TMSB4X/FOS/ZFP36/NFKBIA/HSPA1A/GAS6/CX3CL1/HSPA1B/CARD16/GBP1/GSTP1/ZFP36L2/SPHK1/FOXP1/KRT18/BIRC3/ZFP36L1/CCL2	19
GO:0003158	GO:0003158	endothelium development	14/355	139/18903	3.70140265521597e-07	1.87400645543712e-05	1.35453539663264e-05	EDNRB/STC1/RHOB/SOX18/DLL4/BTG1/ATOH8/MYADM/ICAM1/FOXP1/CD34/SOX17/GJA4/CLDN5	14
GO:0034340	GO:0034340	response to type I interferon	11/355	83/18903	4.23694505066164e-07	2.11898922594675e-05	1.53160940470644e-05	IFI27/IFIT1/MX1/ISG15/OAS3/OAS1/IRF7/IFITM1/ADAR/IFITM3/OAS2	11
GO:0050673	GO:0050673	epithelial cell proliferation	27/355	481/18903	4.62400361128386e-07	2.28470347106929e-05	1.65138797328793e-05	B2M/JUN/CAV1/EDNRB/ZFP36/CAV2/EGFL7/SCARB1/RGCC/DLL4/ATOH8/ID2/AR/CDKN1B/LAMA5/HMGB2/SERPINB1/CEBPB/CD34/MMRN2/FLT1/HLX/MEF2C/IGFBP3/ZFP36L1/CCL2/IGFBP4	27
GO:1902806	GO:1902806	regulation of cell cycle G1/S phase transition	17/355	213/18903	6.08108927577979e-07	2.96887465713963e-05	2.14590819556339e-05	KLF4/PLK2/RGCC/FAM107A/ANXA1/ID2/CCND3/PLK3/PSME2/CDKN1B/PSME1/ADAMTS1/RPL26/CDKN1A/DDX3X/CCL2/ACTB	17
GO:0001818	GO:0001818	negative regulation of cytokine production	23/355	371/18903	6.16449727046323e-07	2.97418862425526e-05	2.14974914100612e-05	HLA-DRB1/KLF2/TMSB4X/KLF4/ZFP36/HLA-F/BST2/GAS6/SRGN/OAS3/RGCC/OAS1/CX3CL1/NDRG2/ANXA1/CARD16/GBP1/GSTP1/GIT1/SERPINB1/CD34/TRIB2/INHBB	23
GO:0048145	GO:0048145	regulation of fibroblast proliferation	11/355	87/18903	6.87503062719382e-07	3.27843030257231e-05	2.36965559928737e-05	JUN/CD74/CAV1/FTH1/GAS6/PDGFD/GSTP1/SPHK1/CDKN1A/PARP10/PDGFRB	11
GO:2001233	GO:2001233	regulation of apoptotic signaling pathway	23/355	374/18903	7.08902536464736e-07	3.34161988740446e-05	2.41532915025372e-05	TIMP3/CD74/IFI6/CAV1/HERPUD1/HSPA1A/IVNS1ABP/CX3CL1/ATF3/TNFSF10/CTSH/HSPA1B/DNAJA1/AR/ICAM1/CLU/GSTP1/HMGB2/HSPB1/RPL26/DDX3X/NDUFA13/INHBB	23
GO:0070661	GO:0070661	leukocyte proliferation	22/355	348/18903	7.83689496049297e-07	3.65217116283883e-05	2.63979619721869e-05	HLA-DRB1/HLA-E/JUNB/CD74/HLA-DPB1/IGFBP2/HLA-DPA1/IRF1/BST2/HLA-A/CX3CL1/ANXA1/CCND3/CLU/GSTP1/EMP2/CEBPB/CD320/HLA-DMB/CDKN1A/NFATC2/MEF2C	22
GO:0001914	GO:0001914	regulation of T cell mediated cytotoxicity	8/355	41/18903	7.95606095482846e-07	3.66604561525298e-05	2.64982467756321e-05	HLA-DRB1/B2M/HLA-B/HLA-E/HLA-DRA/HLA-F/HLA-A/TAP2	8
GO:0030218	GO:0030218	erythrocyte differentiation	13/355	128/18903	8.80059849520003e-07	4.01013938097948e-05	2.89853629970565e-05	B2M/KLF2/ISG15/ZFP36/HSPA1A/KLF13/ID2/HIPK2/HSPA1B/CITED2/ADAR/HMGB2/ZFP36L1	13
GO:0097193	GO:0097193	intrinsic apoptotic signaling pathway	20/355	298/18903	9.95046831744132e-07	4.48427149118976e-05	3.24123988223421e-05	CD74/IFI6/CAV1/HERPUD1/HSPA1A/IVNS1ABP/DDIT4/HIPK2/ATF4/DNAJA1/CLU/PPP1R15A/SHISA5/HIC1/CEBPB/HSPB1/RPL26/CDKN1A/DDX3X/NDUFA13	20
GO:0032608	GO:0032608	interferon-beta production	9/355	57/18903	1.06757683267638e-06	4.7076694524794e-05	3.40271234953785e-05	ISG15/IRF1/OAS3/OAS1/IRF7/HSP90AA1/HMGB2/OAS2/DDX3X	9
GO:0032648	GO:0032648	regulation of interferon-beta production	9/355	57/18903	1.06757683267638e-06	4.7076694524794e-05	3.40271234953785e-05	ISG15/IRF1/OAS3/OAS1/IRF7/HSP90AA1/HMGB2/OAS2/DDX3X	9
GO:0002819	GO:0002819	regulation of adaptive immune response	16/355	198/18903	1.10679880376746e-06	4.82870414281954e-05	3.490196451746e-05	HLA-DRB1/B2M/HLA-B/HLA-E/HLA-DRA/JUNB/IRF1/HLA-F/RSAD2/HLA-A/NFKBIZ/IRF7/TAP2/ANXA1/HLX/MEF2C	16
GO:0043534	GO:0043534	blood vessel endothelial cell migration	15/355	177/18903	1.32070134375692e-06	5.70125916920749e-05	4.12088086871964e-05	TMSB4X/KLF4/PLK2/SCARB1/RGCC/SOX18/DLL4/ANXA1/EMP2/CARD10/GADD45A/MMRN2/ANGPT2/HSPB1/MEF2C	15
GO:0002237	GO:0002237	response to molecule of bacterial origin	22/355	360/18903	1.37772535598628e-06	5.88547050510388e-05	4.25402916936114e-05	B2M/JUND/EDNRB/FOS/ZFP36/NFKBIA/SCARB1/CX3CL1/CMPK2/TAP2/ADM/CARD16/GSTP1/GIT1/CHMP5/HMGB2/THBD/FOXP1/CEBPB/CXCL2/MEF2C/CCL2	22
GO:0040013	GO:0040013	negative regulation of locomotion	24/355	419/18903	1.4338626658447e-06	6.03566190461598e-05	4.36258779589025e-05	CD74/KLF4/DUSP1/STC1/BST2/RRAS/RGCC/CX3CL1/RHOB/DLL4/NEDD9/CITED2/CYGB/IFITM1/EPHA4/CARD10/SEMA6D/GADD45A/MMRN2/ANGPT2/MEF2C/IGFBP3/CCL2/CLDN5	24
GO:0002831	GO:0002831	regulation of response to biotic stimulus	22/355	361/18903	1.44231862143957e-06	6.03566190461598e-05	4.36258779589025e-05	HLA-DRB1/HLA-B/HLA-E/IFIT1/ISG15/IRF1/HEXIM1/HLA-F/HLA-A/OAS3/OAS1/IRF7/CX3CL1/HSP90AA1/IFI35/CARD16/ADAR/HMGB2/SEC14L1/FOXP1/MMRN2/BIRC3	22
GO:0001909	GO:0001909	leukocyte mediated cytotoxicity	13/355	134/18903	1.48557352100943e-06	6.15387576733298e-05	4.44803299857793e-05	HLA-DRB1/B2M/HLA-B/HLA-E/HLA-DRA/HLA-F/HLA-A/TUBB4B/CTSH/TAP2/ICAM1/PRDX1/EMP2	13
GO:0002711	GO:0002711	positive regulation of T cell mediated immunity	9/355	60/18903	1.66949046185013e-06	6.84658038404739e-05	4.94872120059997e-05	HLA-DRB1/B2M/HLA-B/HLA-E/HLA-DRA/HLA-F/RSAD2/HLA-A/TAP2	9
GO:0071357	GO:0071357	cellular response to type I interferon	10/355	77/18903	1.72662286121537e-06	7.01077262756855e-05	5.06739966355652e-05	IFI27/IFIT1/ISG15/OAS3/OAS1/IRF7/IFITM1/ADAR/IFITM3/OAS2	10
GO:0071900	GO:0071900	regulation of protein serine/threonine kinase activity	23/355	395/18903	1.80673586760546e-06	7.26414097357841e-05	5.25053478140038e-05	DUSP1/CAV1/HEXIM1/SERTAD1/PDGFD/RGCC/CCND3/RASIP1/DNAJA1/CALM2/GSTP1/CDKN1B/EPHA4/GADD45A/MAP3K11/FLT1/CDKN1A/TRIB2/INSR/MEF2C/DDX3X/ACTB/PDGFRB	23
GO:0036294	GO:0036294	cellular response to decreased oxygen levels	14/355	159/18903	1.89232346247317e-06	7.5343869122354e-05	5.4458690550071e-05	JUND/FOS/EGR1/STC1/RGCC/HIPK2/ATF4/CITED2/PLK3/CARD16/CDKN1B/EPHA4/CD34/ZFP36L1	14
GO:0051098	GO:0051098	regulation of binding	22/355	372/18903	2.35996563367732e-06	9.2706837975568e-05	6.70086771491419e-05	B2M/JUN/TMSB4X/KLF4/IFIT1/CAV1/IFIT2/NFKBIA/CTSZ/FOXC1/HIPK2/CALM2/CARD16/EPHA4/LRPAP1/HMGB2/SRI/S100A10/NES/CDKN1A/ACTB/CLDN5	22
GO:0045646	GO:0045646	regulation of erythrocyte differentiation	8/355	47/18903	2.37362057728228e-06	9.2706837975568e-05	6.70086771491419e-05	B2M/ISG15/ZFP36/HSPA1A/KLF13/HSPA1B/HMGB2/ZFP36L1	8
GO:0034341	GO:0034341	response to interferon-gamma	13/355	140/18903	2.43692757002522e-06	9.42815091006929e-05	6.81468524050748e-05	GSN/CD74/HLA-DPA1/IRF1/BST2/CX3CL1/IFITM1/GBP1/CALCOCO2/GBP4/IFITM3/KYNU/CCL2	13
GO:0032103	GO:0032103	positive regulation of response to external stimulus	25/355	464/18903	2.59495022689638e-06	9.94569241168415e-05	7.1887652129269e-05	HLA-E/TMSB4X/CD74/NFKBIA/HEXIM1/HLA-F/GPRC5B/NFKBIZ/GAS6/PDGFD/IRF7/CX3CL1/HSP90AA1/NEDD9/IFI35/PLAT/LDLR/HMGB2/THBD/CEBPB/MMRN2/WNK1/HSPB1/PDGFRB/RARRES2	25
GO:0051100	GO:0051100	negative regulation of binding	14/355	164/18903	2.73274446052837e-06	0.00010376837993173	7.50039805150866e-05	B2M/JUN/TMSB4X/IFIT1/CAV1/IFIT2/NFKBIA/CTSZ/CARD16/LRPAP1/SRI/NES/CDKN1A/ACTB	14
GO:0051384	GO:0051384	response to glucocorticoid	13/355	142/18903	2.85708029772563e-06	0.000107494369733695	7.76971329637409e-05	FOSB/IGFBP2/FOS/ZFP36/STC1/DDIT4/FAM107A/ANXA1/ADM/PLAT/ZFP36L2/ANXA3/ZFP36L1	13
GO:0045765	GO:0045765	regulation of angiogenesis	21/355	349/18903	3.06150277641306e-06	0.000114138389873363	8.24994432380782e-05	KLF2/KLF4/PLK2/RRAS/RGCC/RHOB/CTSH/BTG1/FOXC1/HIPK2/ADM/EMP2/SPHK1/ADAMTS1/GADD45A/CD34/ANGPT2/FLT1/HSPB1/ANXA3/CLDN5	21
GO:0045936	GO:0045936	negative regulation of phosphate metabolic process	24/355	440/18903	3.34768940221307e-06	0.00012368355169798	8.93987041880702e-05	JUN/DUSP1/CAV1/HEXIM1/MIDN/DDIT4/PLPP3/SOCS3/RASIP1/DNAJA1/CALM2/GADD45B/MYADM/PPP1R15A/ADAR/GSTP1/GIT1/CDKN1B/GADD45A/HSPB1/CDKN1A/TRIB2/PPP1R9B/IGFBP3	24
GO:0042326	GO:0042326	negative regulation of phosphorylation	22/355	381/18903	3.47744744005814e-06	0.00012631254949389	9.12989487480058e-05	JUN/DUSP1/CAV1/HEXIM1/MIDN/DDIT4/PLPP3/SOCS3/RASIP1/DNAJA1/CALM2/GADD45B/MYADM/ADAR/GSTP1/GIT1/CDKN1B/GADD45A/HSPB1/CDKN1A/TRIB2/IGFBP3	22
GO:0010563	GO:0010563	negative regulation of phosphorus metabolic process	24/355	441/18903	3.48044820600086e-06	0.00012631254949389	9.12989487480058e-05	JUN/DUSP1/CAV1/HEXIM1/MIDN/DDIT4/PLPP3/SOCS3/RASIP1/DNAJA1/CALM2/GADD45B/MYADM/PPP1R15A/ADAR/GSTP1/GIT1/CDKN1B/GADD45A/HSPB1/CDKN1A/TRIB2/PPP1R9B/IGFBP3	24
GO:0048872	GO:0048872	homeostasis of number of cells	19/355	296/18903	3.57858387258076e-06	0.000128734846153103	9.30497893369106e-05	B2M/KLF2/CD74/ISG15/ZFP36/HSPA1A/KLF13/ANXA1/ID2/HIPK2/HSPA1B/CITED2/ADAR/PRDX1/HMGB2/MYCT1/MEF2C/RPS17/ZFP36L1	19
GO:0042060	GO:0042060	wound healing	24/355	442/18903	3.61800075715094e-06	0.000128811386947272	9.31051131671396e-05	CAV1/HBB/F8/SCARB1/GAS6/CX3CL1/CD9/ANXA1/PLPP3/PLAT/CHMP5/HBEGF/MYL12A/VWF/GNAS/THBD/CD34/S100A10/HSPB1/CDKN1A/AHNAK/DYSF/ACTB/PDGFRB	24
GO:1903131	GO:1903131	mononuclear cell differentiation	25/355	473/18903	3.64353106215155e-06	0.000128811386947272	9.31051131671396e-05	HLA-DRB1/B2M/HLA-B/JUN/HLA-DRA/JUNB/CD74/IRF1/FOS/EGR1/ITM2A/RSAD2/NFKBIZ/GAS6/IRF7/DLL4/LEPR/ANXA1/ID2/ZFP36L2/FOXP1/CEBPB/HLX/ZFP36L1/ACTB	25
GO:1901990	GO:1901990	regulation of mitotic cell cycle phase transition	21/355	354/18903	3.8237430013542e-06	0.000134027094432082	9.68750363635935e-05	KLF4/DUSP1/PLK2/RGCC/FAM107A/ANXA1/ID2/CCND3/PLK3/PSME2/CDKN1B/PSME1/ZFP36L2/ADAMTS1/RPL26/CDKN1A/PPP1R9B/DDX3X/ZFP36L1/CCL2/ACTB	21
GO:1901342	GO:1901342	regulation of vasculature development	21/355	355/18903	3.99545750412628e-06	0.000138859078173067	0.000100367603315072	KLF2/KLF4/PLK2/RRAS/RGCC/RHOB/CTSH/BTG1/FOXC1/HIPK2/ADM/EMP2/SPHK1/ADAMTS1/GADD45A/CD34/ANGPT2/FLT1/HSPB1/ANXA3/CLDN5	21
GO:0031348	GO:0031348	negative regulation of defense response	18/355	272/18903	4.23129749141878e-06	0.000145819756405953	0.000105398794655774	HLA-DRB1/HLA-B/HLA-E/KLF4/ISG15/ZFP36/HLA-F/HLA-A/PLK2/OAS3/OAS1/CX3CL1/SOCS3/ADAR/GSTP1/GIT1/LDLR/SEC14L1	18
GO:0033002	GO:0033002	muscle cell proliferation	17/355	247/18903	4.64087445426643e-06	0.000158601884474555	0.000114637740905388	JUN/FOS/CAV2/PDGFD/CX3CL1/NDRG2/ID2/FOXC1/CITED2/CDKN1B/HBEGF/ADAMTS1/FOXP1/CDKN1A/MEF2C/IGFBP3/PDGFRB	17
GO:0045860	GO:0045860	positive regulation of protein kinase activity	23/355	420/18903	5.0329313804715e-06	0.000170578938771187	0.000123294778315857	EGR1/GPRC5B/GAS6/PDGFD/RGCC/HSP90AA1/NEDD9/CCND3/CALM2/CLU/CDKN1B/EPHA4/HBEGF/EMP2/CARD10/MAP3K11/WNK1/FLT1/CDKN1A/INSR/MEF2C/DDX3X/PDGFRB	23
GO:0045926	GO:0045926	negative regulation of growth	17/355	249/18903	5.16893551048892e-06	0.000173752496135369	0.000125588631557695	HSPA1A/BST2/BTG1/HSPA1B/CITED2/CDKN1B/CDKN2AIP/SOCS2/SEMA6D/FOXP1/SOX17/MT1E/CDKN1A/PPP1R9B/DDX3X/NDUFA13/CRYAB	17
GO:0000082	GO:0000082	G1/S transition of mitotic cell cycle	17/355	250/18903	5.45268849207978e-06	0.000179693196445549	0.000129882580934218	KLF4/PLK2/RGCC/FAM107A/ANXA1/ID2/CCND3/PLK3/PSME2/CDKN1B/PSME1/ADAMTS1/RPL26/CDKN1A/DDX3X/CCL2/ACTB	17
GO:0031579	GO:0031579	membrane raft organization	6/355	25/18903	5.50790281045388e-06	0.000179693196445549	0.000129882580934218	GSN/CAV1/CAV2/MYADM/EMP2/S100A10	6
GO:0032835	GO:0032835	glomerulus development	9/355	69/18903	5.51713393217594e-06	0.000179693196445549	0.000129882580934218	EDNRB/EGR1/PDGFD/LAMB2/FOXC1/CD34/ANGPT2/MEF2C/PDGFRB	9
GO:0097191	GO:0097191	extrinsic apoptotic signaling pathway	16/355	224/18903	5.52093215121656e-06	0.000179693196445549	0.000129882580934218	TIMP3/IFI27/IFI6/CAV1/HSPA1A/CX3CL1/ATF3/TNFSF10/HSPA1B/AR/ICAM1/GSTP1/HMGB2/KRT18/DDX3X/NDUFA13	16
GO:0071456	GO:0071456	cellular response to hypoxia	13/355	151/18903	5.65141767813395e-06	0.00018249184171675	0.000131905447008912	JUND/FOS/EGR1/STC1/RGCC/HIPK2/CITED2/PLK3/CARD16/CDKN1B/EPHA4/CD34/ZFP36L1	13
GO:0010634	GO:0010634	positive regulation of epithelial cell migration	14/355	176/18903	6.24212164380819e-06	0.00019811242381669	0.000143196033180046	JUN/TMSB4X/PLK2/SCARB1/RRAS/RHOB/CTSH/ATOH8/ANXA1/PLPP3/HBEGF/FOXP1/HSPB1/ANXA3	14
GO:0032612	GO:0032612	interleukin-1 production	12/355	130/18903	6.32338846822407e-06	0.00019811242381669	0.000143196033180046	EGR1/GAS6/CX3CL1/ANXA1/CARD16/GSDMD/GSTP1/GIT1/SERPINB1/SPHK1/FOXP1/HSPB1	12
GO:0032652	GO:0032652	regulation of interleukin-1 production	12/355	130/18903	6.32338846822407e-06	0.00019811242381669	0.000143196033180046	EGR1/GAS6/CX3CL1/ANXA1/CARD16/GSDMD/GSTP1/GIT1/SERPINB1/SPHK1/FOXP1/HSPB1	12
GO:0044843	GO:0044843	cell cycle G1/S phase transition	18/355	280/18903	6.32839003169626e-06	0.00019811242381669	0.000143196033180046	KLF4/PLK2/RGCC/FAM107A/ANXA1/ID2/CCND3/PLK3/PSME2/CDKN1B/PSME1/ADAMTS1/MAP3K11/RPL26/CDKN1A/DDX3X/CCL2/ACTB	18
GO:0001933	GO:0001933	negative regulation of protein phosphorylation	20/355	338/18903	6.76129085920642e-06	0.000210061013739436	0.000151832496487442	JUN/DUSP1/CAV1/HEXIM1/DDIT4/PLPP3/SOCS3/RASIP1/DNAJA1/CALM2/GADD45B/MYADM/ADAR/GSTP1/CDKN1B/GADD45A/HSPB1/CDKN1A/TRIB2/IGFBP3	20
GO:0061077	GO:0061077	chaperone-mediated protein folding	9/355	71/18903	7.01508748651247e-06	0.000216185206148862	0.000156259074299002	CD74/HSPA1A/DNAJB1/HSPA1B/CLU/FKBP5/PTGES3/HSPB1/HSPA8	9
GO:0032496	GO:0032496	response to lipopolysaccharide	20/355	339/18903	7.06384238574678e-06	0.000216185206148862	0.000156259074299002	JUND/EDNRB/FOS/ZFP36/NFKBIA/SCARB1/CX3CL1/CMPK2/ADM/CARD16/GSTP1/GIT1/CHMP5/HMGB2/THBD/FOXP1/CEBPB/CXCL2/MEF2C/CCL2	20
GO:0043618	GO:0043618	regulation of transcription from RNA polymerase II promoter in response to stress	7/355	39/18903	7.12041808841231e-06	0.000216302478374658	0.000156343838884749	JUN/KLF2/EGR1/ATF3/ATF4/CITED2/CEBPB	7
GO:0070371	GO:0070371	ERK1 and ERK2 cascade	20/355	340/18903	7.37857398866544e-06	0.000222496558290566	0.000160820931517662	HLA-DRB1/JUN/TIMP3/CD74/TF/RRAS/GAS6/PDGFD/CX3CL1/ATF3/CTSH/NDRG2/GBP1/ICAM1/GSTP1/EPHA4/ZFP36L2/ZFP36L1/CCL2/PDGFRB	20
GO:2001236	GO:2001236	regulation of extrinsic apoptotic signaling pathway	13/355	155/18903	7.52771783580448e-06	0.000225337013464483	0.000162874017868808	TIMP3/IFI6/CAV1/HSPA1A/CX3CL1/ATF3/TNFSF10/HSPA1B/AR/ICAM1/GSTP1/HMGB2/DDX3X	13
GO:0060759	GO:0060759	regulation of response to cytokine stimulus	14/355	179/18903	7.58710553187901e-06	0.000225425139770495	0.000162937715728825	CD74/KLF4/CAV1/ISG15/HSPA1A/GAS6/OAS3/OAS1/IRF7/HSPA1B/CARD16/ADAR/GSTP1/SPHK1	14
GO:0000302	GO:0000302	response to reactive oxygen species	15/355	204/18903	7.64059849502531e-06	0.000225425139770495	0.000162937715728825	JUN/TXNIP/KLF2/FOS/HBB/PDGFD/RHOB/ANXA1/PLK3/GSTP1/PRDX1/SPHK1/FOXP1/PDGFRB/CRYAB	15
GO:0071385	GO:0071385	cellular response to glucocorticoid stimulus	8/355	55/18903	8.06457846404872e-06	0.000236234544864741	0.000170750774095949	ZFP36/STC1/DDIT4/FAM107A/ANXA1/PLAT/ZFP36L2/ZFP36L1	8
GO:0033674	GO:0033674	positive regulation of kinase activity	25/355	496/18903	8.31267001374908e-06	0.00024007225159426	0.000173524675750314	HLA-DRB1/CD74/EGR1/GPRC5B/GAS6/PDGFD/RGCC/HSP90AA1/NEDD9/CCND3/CALM2/CLU/CDKN1B/EPHA4/HBEGF/EMP2/CARD10/MAP3K11/WNK1/FLT1/CDKN1A/INSR/MEF2C/DDX3X/PDGFRB	25
GO:0043410	GO:0043410	positive regulation of MAPK cascade	25/355	496/18903	8.31267001374908e-06	0.00024007225159426	0.000173524675750314	HLA-DRB1/JUN/CD74/IGFBP6/CAV2/GAS6/PDGFD/CX3CL1/HIPK2/SORBS3/GADD45B/AR/ICAM1/EPHA4/SPHK1/GADD45A/MAP3K11/EIF2AK2/FLT1/INSR/MEF2C/IGFBP3/CCL2/IGFBP4/PDGFRB	25
GO:0140467	GO:0140467	integrated stress response signaling	7/355	40/18903	8.49273285223706e-06	0.000243557324664505	0.000176043693131392	JUN/JUNB/FOS/CEBPD/ATF4/PPP1R15A/CEBPB	7
GO:2001234	GO:2001234	negative regulation of apoptotic signaling pathway	16/355	233/18903	9.09712388798762e-06	0.000259078507393314	0.000187262433249804	CD74/IFI6/HERPUD1/HSPA1A/IVNS1ABP/CX3CL1/HSPA1B/DNAJA1/AR/ICAM1/CLU/GSTP1/HMGB2/HSPB1/DDX3X/NDUFA13	16
GO:0002822	GO:0002822	regulation of adaptive immune response based on somatic recombination of immune receptors built from immunoglobulin superfamily domains	14/355	182/18903	9.18294014511764e-06	0.000259718879552603	0.000187725295453004	HLA-DRB1/B2M/HLA-B/HLA-E/HLA-DRA/JUNB/HLA-F/RSAD2/HLA-A/NFKBIZ/TAP2/ANXA1/HLX/MEF2C	14
GO:1902105	GO:1902105	regulation of leukocyte differentiation	19/355	317/18903	9.58058505675616e-06	0.000269109447381897	0.00019451281557192	HLA-DRB1/HLA-B/HLA-DRA/JUNB/CD74/IRF1/FOS/NFKBIZ/GAS6/IRF7/NEDD9/ANXA1/ID2/ZFP36L2/FOXP1/CEBPB/HLX/ZFP36L1/ACTB	19
GO:0045732	GO:0045732	positive regulation of protein catabolic process	15/355	209/18903	1.02271715455341e-05	0.000283389395325915	0.000204834388849389	CAV1/HERPUD1/HSPA1A/PLK2/HSP90AA1/HSPA1B/PLK3/SUMO2/CLU/CDKN1B/LDLR/OAZ2/SOX17/TRIB2/NDUFA13	15
GO:0071383	GO:0071383	cellular response to steroid hormone stimulus	15/355	209/18903	1.02271715455341e-05	0.000283389395325915	0.000204834388849389	ZFP36/HSPA1A/STC1/DDIT4/FAM107A/ANXA1/HSPA1B/DNAJA1/PLAT/AR/ZFP36L2/FOXP1/PTGES3/HSPA8/ZFP36L1	15
GO:0060337	GO:0060337	type I interferon signaling pathway	9/355	75/18903	1.10760861803952e-05	0.000304852546481883	0.000220347994941666	IFI27/ISG15/OAS3/OAS1/IRF7/IFITM1/ADAR/IFITM3/OAS2	9
GO:0002181	GO:0002181	cytoplasmic translation	13/355	161/18903	1.13725630911396e-05	0.000310925874911756	0.000224737808172976	RPS26/RPS10/EIF4A1/CNBP/EIF4A2/RPL36A/RPL31/RPL26/RPL10/RPL14/RPS17/RPS25/RPL36	13
GO:0001937	GO:0001937	negative regulation of endothelial cell proliferation	9/355	76/18903	1.23587227595518e-05	0.000335304752361162	0.000242358906723401	CAV1/CAV2/RGCC/DLL4/ATOH8/MMRN2/FLT1/MEF2C/CCL2	9
GO:0045766	GO:0045766	positive regulation of angiogenesis	14/355	187/18903	1.25095408708261e-05	0.000335304752361162	0.000242358906723401	KLF4/RRAS/RHOB/CTSH/BTG1/HIPK2/ADM/EMP2/SPHK1/CD34/ANGPT2/FLT1/HSPB1/ANXA3	14
GO:1904018	GO:1904018	positive regulation of vasculature development	14/355	187/18903	1.25095408708261e-05	0.000335304752361162	0.000242358906723401	KLF4/RRAS/RHOB/CTSH/BTG1/HIPK2/ADM/EMP2/SPHK1/CD34/ANGPT2/FLT1/HSPB1/ANXA3	14
GO:0050727	GO:0050727	regulation of inflammatory response	22/355	414/18903	1.29500170928637e-05	0.000341540851335058	0.000246866370810591	HLA-DRB1/HLA-E/TMSB4X/KLF4/EDNRB/MGLL/ZFP36/NFKBIA/PLK2/GPRC5B/NFKBIZ/CX3CL1/ANXA1/SOCS3/IFI35/GSTP1/GIT1/LDLR/SPHK1/FOXP1/CEBPB/BIRC3	22
GO:0032091	GO:0032091	negative regulation of protein binding	10/355	96/18903	1.29509071263436e-05	0.000341540851335058	0.000246866370810591	B2M/IFIT1/CAV1/IFIT2/CTSZ/CARD16/LRPAP1/NES/CDKN1A/ACTB	10
GO:0035966	GO:0035966	response to topologically incorrect protein	13/355	163/18903	1.29920440888244e-05	0.000341540851335058	0.000246866370810591	HERPUD1/HSPA1A/DNAJB1/HSP90AA1/ATF3/ATF4/HSPA1B/DNAJA1/CLU/PPP1R15A/EIF2AK2/HSPB1/HSPA8	13
GO:0030308	GO:0030308	negative regulation of cell growth	14/355	188/18903	1.32900154787045e-05	0.00034714874826858	0.000250919769279462	HSPA1A/BST2/BTG1/HSPA1B/CDKN1B/CDKN2AIP/SEMA6D/FOXP1/SOX17/CDKN1A/PPP1R9B/DDX3X/NDUFA13/CRYAB	14
GO:0001912	GO:0001912	positive regulation of leukocyte mediated cytotoxicity	8/355	59/18903	1.37593999919828e-05	0.000357134806121021	0.000258137710709017	HLA-DRB1/B2M/HLA-B/HLA-E/HLA-DRA/HLA-F/HLA-A/TAP2	8
GO:0070663	GO:0070663	regulation of leukocyte proliferation	17/355	269/18903	1.42818172894549e-05	0.000367478063935588	0.000265613836944164	HLA-DRB1/HLA-E/CD74/HLA-DPB1/IGFBP2/HLA-DPA1/IRF1/BST2/HLA-A/ANXA1/GSTP1/CEBPB/CD320/HLA-DMB/CDKN1A/NFATC2/MEF2C	17
GO:0016064	GO:0016064	immunoglobulin mediated immune response	15/355	215/18903	1.43371105168725e-05	0.000367478063935588	0.000265613836944164	HLA-DRB1/B2M/HLA-E/HLA-DRA/HLA-DRB5/CD74/HLA-DPB1/HLA-DPA1/HLA-DMA/HLA-DQB1/HLA-DQA1/IRF7/CLU/HLA-DQA2/HLA-DMB	15
GO:0006986	GO:0006986	response to unfolded protein	12/355	141/18903	1.45358989444825e-05	0.000370259140194551	0.000267624004103712	HERPUD1/HSPA1A/DNAJB1/HSP90AA1/ATF3/ATF4/HSPA1B/DNAJA1/PPP1R15A/EIF2AK2/HSPB1/HSPA8	12
GO:0031960	GO:0031960	response to corticosteroid	13/355	165/18903	1.48108837680651e-05	0.000374934779832314	0.000271003565242828	FOSB/IGFBP2/FOS/ZFP36/STC1/DDIT4/FAM107A/ANXA1/ADM/PLAT/ZFP36L2/ANXA3/ZFP36L1	13
GO:0006977	GO:0006977	DNA damage response, signal transduction by p53 class mediator resulting in cell cycle arrest	5/355	18/18903	1.59115611076987e-05	0.000395474618804076	0.000285849799548834	PLK2/PLK3/CDKN1B/RPL26/CDKN1A	5
GO:0072567	GO:0072567	chemokine (C-X-C motif) ligand 2 production	5/355	18/18903	1.59115611076987e-05	0.000395474618804076	0.000285849799548834	CD74/KLF4/OAS3/OAS1/FOXP1	5
GO:2000341	GO:2000341	regulation of chemokine (C-X-C motif) ligand 2 production	5/355	18/18903	1.59115611076987e-05	0.000395474618804076	0.000285849799548834	CD74/KLF4/OAS3/OAS1/FOXP1	5
GO:0050878	GO:0050878	regulation of body fluid levels	21/355	390/18903	1.67489255260955e-05	0.000409984442767568	0.000296337527646267	KLF4/CAV1/EDNRB/HBB/F8/GAS6/CD9/ADM/PLAT/LSR/SOCS2/OAS2/MYL12A/VWF/GNAS/EMP2/THBD/CD34/WNK1/HSPB1/ACTB	21
GO:0001959	GO:0001959	regulation of cytokine-mediated signaling pathway	13/355	167/18903	1.68496863548358e-05	0.000409984442767568	0.000296337527646267	CD74/CAV1/ISG15/HSPA1A/GAS6/OAS3/OAS1/IRF7/HSPA1B/CARD16/ADAR/GSTP1/SPHK1	13
GO:0070665	GO:0070665	positive regulation of leukocyte proliferation	13/355	167/18903	1.68496863548358e-05	0.000409984442767568	0.000296337527646267	HLA-E/CD74/HLA-DPB1/IGFBP2/HLA-DPA1/BST2/HLA-A/ANXA1/CD320/HLA-DMB/CDKN1A/NFATC2/MEF2C	13
GO:0019724	GO:0019724	B cell mediated immunity	15/355	218/18903	1.68952379487245e-05	0.000409984442767568	0.000296337527646267	HLA-DRB1/B2M/HLA-E/HLA-DRA/HLA-DRB5/CD74/HLA-DPB1/HLA-DPA1/HLA-DMA/HLA-DQB1/HLA-DQA1/IRF7/CLU/HLA-DQA2/HLA-DMB	15
GO:0045930	GO:0045930	negative regulation of mitotic cell cycle	16/355	246/18903	1.79010544318834e-05	0.00043183661308914	0.000312132317524357	KLF4/DUSP1/PLK2/RGCC/PPP1R10/FAM107A/BTG2/BTG1/FOXC1/PLK3/CDKN1B/ZFP36L2/RPL26/CDKN1A/ZFP36L1/CCL2	16
GO:0003151	GO:0003151	outflow tract morphogenesis	9/355	80/18903	1.88350513493673e-05	0.000451710792887457	0.000326497412125689	JUN/SOX18/FOXC1/CITED2/SOX17/MEF2C/DHRS3/NPY1R/CLDN5	9
GO:0043620	GO:0043620	regulation of DNA-templated transcription in response to stress	7/355	45/18903	1.90714951756042e-05	0.000452936925061188	0.000327383662770905	JUN/KLF2/EGR1/ATF3/ATF4/CITED2/CEBPB	7
GO:0002440	GO:0002440	production of molecular mediator of immune response	19/355	333/18903	1.91070685285505e-05	0.000452936925061188	0.000327383662770905	HLA-DRB1/B2M/HLA-E/HLA-DRA/HLA-DRB5/CD74/HLA-DPB1/HLA-DPA1/HLA-DMA/HLA-DQB1/HLA-F/RSAD2/BST2/HLA-A/GPRC5B/HLA-DQA1/HLA-DQA2/UBE2J1/HLA-DMB	19
GO:0045428	GO:0045428	regulation of nitric oxide biosynthetic process	8/355	62/18903	1.99780521335328e-05	0.000470862021836885	0.0003403399564914	KLF2/KLF4/CAV1/HBB/HSP90AA1/CLU/CD34/INSR	8
GO:0050671	GO:0050671	positive regulation of lymphocyte proliferation	12/355	146/18903	2.06556957019604e-05	0.000484051474707083	0.00034987331787501	HLA-E/CD74/HLA-DPB1/IGFBP2/HLA-DPA1/HLA-A/ANXA1/CD320/HLA-DMB/CDKN1A/NFATC2/MEF2C	12
GO:0071222	GO:0071222	cellular response to lipopolysaccharide	15/355	222/18903	2.09312519294533e-05	0.000487244653762033	0.000352181353711902	EDNRB/ZFP36/NFKBIA/SCARB1/CX3CL1/CMPK2/CARD16/GSTP1/GIT1/CHMP5/HMGB2/CEBPB/CXCL2/MEF2C/CCL2	15
GO:0052547	GO:0052547	regulation of peptidase activity	23/355	459/18903	2.10295790577615e-05	0.000487244653762033	0.000352181353711902	GSN/TIMP3/KLF4/IFI6/CAV1/PSMB9/BST2/ANP32B/GAS6/PSMB8/TNFSF10/CTSH/SERPINI1/PSME2/CARD16/EPHA4/PSME1/SERPINB1/LXN/BIRC3/DDX3X/NDUFA13/CRYAB	23
GO:0052548	GO:0052548	regulation of endopeptidase activity	22/355	428/18903	2.16053898701812e-05	0.000497773617177602	0.000359791708305324	GSN/TIMP3/KLF4/IFI6/PSMB9/BST2/ANP32B/GAS6/PSMB8/TNFSF10/CTSH/SERPINI1/PSME2/CARD16/EPHA4/PSME1/SERPINB1/LXN/BIRC3/DDX3X/NDUFA13/CRYAB	22
GO:0016049	GO:0016049	cell growth	24/355	493/18903	2.2268052272855e-05	0.000510174761849041	0.000368755279037693	HSPA1A/BST2/LAMB2/HSP90AA1/SORBS2/FAM107A/BTG1/HSPA1B/NRN1/CDKN1B/CDKN2AIP/SOCS2/HBEGF/SPHK1/SEMA6D/FOXP1/SOX17/CDKN1A/PPP1R9B/DDX3X/NDUFA13/IGFBP3/IGFBP4/CRYAB	24
GO:1990778	GO:1990778	protein localization to cell periphery	19/355	337/18903	2.25384573126163e-05	0.000513501185772441	0.000371159624516535	SLC9A3R2/CAV1/TMEM88/VAMP2/GAS6/RILPL2/EHD4/SQSTM1/AR/GBP1/MYADM/LAMA5/MYL12A/EMP2/PALM/KRT18/S100A10/PPP1R9B/ACTB	19
GO:0001765	GO:0001765	membrane raft assembly	4/355	10/18903	2.3487354632296e-05	0.000532163764348319	0.000384648971471622	CAV1/CAV2/EMP2/S100A10	4
GO:0045639	GO:0045639	positive regulation of myeloid cell differentiation	10/355	103/18903	2.4118787176834e-05	0.000543467836330749	0.000392819575997482	HLA-DRB1/CD74/ISG15/FOS/HSPA1A/NEDD9/ID2/HSPA1B/HMGB2/ZFP36L1	10
GO:0001935	GO:0001935	endothelial cell proliferation	14/355	199/18903	2.51716199459789e-05	0.000555199657010567	0.000401299358087695	JUN/CAV1/CAV2/EGFL7/SCARB1/RGCC/DLL4/ATOH8/HMGB2/CD34/MMRN2/FLT1/MEF2C/CCL2	14
GO:0035456	GO:0035456	response to interferon-beta	6/355	32/18903	2.52232780545881e-05	0.000555199657010567	0.000401299358087695	IRF1/BST2/OAS1/IFITM1/IFITM3/NDUFA13	6
GO:0051085	GO:0051085	chaperone cofactor-dependent protein refolding	6/355	32/18903	2.52232780545881e-05	0.000555199657010567	0.000401299358087695	CD74/HSPA1A/DNAJB1/HSPA1B/PTGES3/HSPA8	6
GO:0071384	GO:0071384	cellular response to corticosteroid stimulus	8/355	64/18903	2.53142948448406e-05	0.000555199657010567	0.000401299358087695	ZFP36/STC1/DDIT4/FAM107A/ANXA1/PLAT/ZFP36L2/ZFP36L1	8
GO:0032946	GO:0032946	positive regulation of mononuclear cell proliferation	12/355	149/18903	2.53163462231105e-05	0.000555199657010567	0.000401299358087695	HLA-E/CD74/HLA-DPB1/IGFBP2/HLA-DPA1/HLA-A/ANXA1/CD320/HLA-DMB/CDKN1A/NFATC2/MEF2C	12
GO:0006979	GO:0006979	response to oxidative stress	22/355	434/18903	2.66993646462115e-05	0.000582415395819752	0.000420970945373637	JUN/TXNIP/KLF2/FOS/HBB/HSPA1A/PDGFD/RHOB/ANXA1/ATF4/HSPA1B/PLK3/CYGB/GSTP1/PRDX1/SPHK1/FOXP1/NAPRT/GPX3/HSPB1/PDGFRB/CRYAB	22
GO:0043535	GO:0043535	regulation of blood vessel endothelial cell migration	12/355	150/18903	2.70610257691428e-05	0.000587181305181241	0.000424415753639132	TMSB4X/KLF4/PLK2/RGCC/DLL4/ANXA1/CARD10/GADD45A/MMRN2/ANGPT2/HSPB1/MEF2C	12
GO:0048660	GO:0048660	regulation of smooth muscle cell proliferation	13/355	175/18903	2.7678327973999e-05	0.000597414858007211	0.000431812584901835	JUN/PDGFD/CX3CL1/NDRG2/ID2/CDKN1B/HBEGF/ADAMTS1/FOXP1/CDKN1A/MEF2C/IGFBP3/PDGFRB	13
GO:0045655	GO:0045655	regulation of monocyte differentiation	5/355	20/18903	2.7915329240544e-05	0.000599375734112414	0.000433229909844982	HLA-DRB1/CD74/IRF7/FOXP1/ZFP36L1	5
GO:0080164	GO:0080164	regulation of nitric oxide metabolic process	8/355	65/18903	2.84006244835387e-05	0.000603151107957601	0.000435958757173117	KLF2/KLF4/CAV1/HBB/HSP90AA1/CLU/CD34/INSR	8
GO:0032479	GO:0032479	regulation of type I interferon production	10/355	105/18903	2.85323859897036e-05	0.000603151107957601	0.000435958757173117	ISG15/IRF1/OAS3/OAS1/IRF7/HSP90AA1/HMGB2/OAS2/ZC3HAV1/DDX3X	10
GO:0032606	GO:0032606	type I interferon production	10/355	105/18903	2.85323859897036e-05	0.000603151107957601	0.000435958757173117	ISG15/IRF1/OAS3/OAS1/IRF7/HSP90AA1/HMGB2/OAS2/ZC3HAV1/DDX3X	10
GO:0072659	GO:0072659	protein localization to plasma membrane	17/355	285/18903	2.99448459361545e-05	0.000629763144534203	0.000455193987347968	SLC9A3R2/TMEM88/VAMP2/GAS6/RILPL2/EHD4/SQSTM1/AR/GBP1/LAMA5/MYL12A/EMP2/PALM/KRT18/S100A10/PPP1R9B/ACTB	17
GO:0031343	GO:0031343	positive regulation of cell killing	8/355	66/18903	3.17957300182943e-05	0.000665276983699106	0.000480863457204708	HLA-DRB1/B2M/HLA-B/HLA-E/HLA-DRA/HLA-F/HLA-A/TAP2	8
GO:0044772	GO:0044772	mitotic cell cycle phase transition	23/355	473/18903	3.36169041545523e-05	0.000696345294408765	0.000503319690718588	KLF4/DUSP1/PLK2/RGCC/FAM107A/ANXA1/ID2/CCND3/CALM2/PLK3/PSME2/CDKN1B/PSME1/ZFP36L2/ADAMTS1/NES/RPL26/CDKN1A/PPP1R9B/DDX3X/ZFP36L1/CCL2/ACTB	23
GO:0062207	GO:0062207	regulation of pattern recognition receptor signaling pathway	10/355	107/18903	3.36201824659682e-05	0.000696345294408765	0.000503319690718588	CAV1/IRF1/HSPA1A/RSAD2/IRF7/HSPA1B/IFI35/SEC14L1/BIRC3/DDX3X	10
GO:0007249	GO:0007249	I-kappaB kinase/NF-kappaB signaling	17/355	288/18903	3.41809315788021e-05	0.000704402012083755	0.000509143101432989	HLA-DRB1/CD74/EDNRB/NFKBIA/APOL3/BST2/PLK2/GPRC5B/CX3CL1/TNFSF10/SQSTM1/IFIT5/CARD16/GSTP1/SHISA5/HSPB1/BIRC3	17
GO:0048659	GO:0048659	smooth muscle cell proliferation	13/355	179/18903	3.50830339313691e-05	0.000719377610762723	0.000519967492372291	JUN/PDGFD/CX3CL1/NDRG2/ID2/CDKN1B/HBEGF/ADAMTS1/FOXP1/CDKN1A/MEF2C/IGFBP3/PDGFRB	13
GO:0060326	GO:0060326	cell chemotaxis	18/355	319/18903	3.65674391428064e-05	0.000746084915048006	0.000539271582226462	TMSB4X/CD74/DUSP1/EDNRB/GAS6/PDGFD/CX3CL1/NEDD9/ANXA1/HBEGF/HMGB2/WNK1/FLT1/HSPB1/CXCL2/CCL2/PDGFRB/RARRES2	18
GO:0071216	GO:0071216	cellular response to biotic stimulus	16/355	261/18903	3.68610257749533e-05	0.000748351815361799	0.000540910102044129	TXNIP/EDNRB/ZFP36/NFKBIA/SCARB1/CX3CL1/CMPK2/CARD16/GSTP1/GIT1/CHMP5/HMGB2/CEBPB/CXCL2/MEF2C/CCL2	16
GO:0001910	GO:0001910	regulation of leukocyte mediated cytotoxicity	9/355	87/18903	3.712920999729e-05	0.000750083202950178	0.000542161552254958	HLA-DRB1/B2M/HLA-B/HLA-E/HLA-DRA/HLA-F/HLA-A/TAP2/ICAM1	9
GO:0010595	GO:0010595	positive regulation of endothelial cell migration	11/355	131/18903	3.73688539433816e-05	0.000751223872655921	0.000542986030467299	TMSB4X/PLK2/SCARB1/RRAS/RHOB/ATOH8/ANXA1/PLPP3/FOXP1/HSPB1/ANXA3	11
GO:0071219	GO:0071219	cellular response to molecule of bacterial origin	15/355	234/18903	3.86102051722816e-05	0.000772392445909886	0.000558286715097021	EDNRB/ZFP36/NFKBIA/SCARB1/CX3CL1/CMPK2/CARD16/GSTP1/GIT1/CHMP5/HMGB2/CEBPB/CXCL2/MEF2C/CCL2	15
GO:0033209	GO:0033209	tumor necrosis factor-mediated signaling pathway	10/355	109/18903	3.94646478144758e-05	0.000781857587860703	0.000565128137531472	TMSB4X/NFKBIA/HSPA1A/GAS6/HSPA1B/CARD16/GSTP1/SPHK1/KRT18/BIRC3	10
GO:0042116	GO:0042116	macrophage activation	10/355	109/18903	3.94646478144758e-05	0.000781857587860703	0.000565128137531472	JUN/JUND/CD74/CX3CL1/IFI35/CLU/LDLR/SPHK1/FOXP1/DYSF	10
GO:0002683	GO:0002683	negative regulation of immune system process	22/355	449/18903	4.44716571244104e-05	0.000873656081509005	0.000631480261689539	HLA-DRB1/HLA-B/HLA-E/CD74/DUSP1/ISG15/IRF1/HLA-F/BST2/HLA-A/PLK2/OAS3/OAS1/CX3CL1/ANXA1/ID2/GBP1/ADAR/LDLR/CEBPB/HLX/CCL2	22
GO:0002709	GO:0002709	regulation of T cell mediated immunity	9/355	89/18903	4.4524291888657e-05	0.000873656081509005	0.000631480261689539	HLA-DRB1/B2M/HLA-B/HLA-E/HLA-DRA/HLA-F/RSAD2/HLA-A/TAP2	9
GO:0031396	GO:0031396	regulation of protein ubiquitination	14/355	210/18903	4.55452492776893e-05	0.000883082891435021	0.000638293977664246	CAV1/ISG15/HERPUD1/HSPA1A/IVNS1ABP/HSP90AA1/FAM107A/HSPA1B/DNAJA1/SQSTM1/SPHK1/PARP10/BIRC3/DDX3X	14
GO:0032069	GO:0032069	regulation of nuclease activity	5/355	22/18903	4.59719614934596e-05	0.000883082891435021	0.000638293977664246	HSPA1A/OAS3/OAS1/HMGB2/OAS2	5
GO:0032611	GO:0032611	interleukin-1 beta production	10/355	111/18903	4.61557289615244e-05	0.000883082891435021	0.000638293977664246	EGR1/CX3CL1/CARD16/GSDMD/GSTP1/GIT1/SERPINB1/SPHK1/FOXP1/HSPB1	10
GO:0032651	GO:0032651	regulation of interleukin-1 beta production	10/355	111/18903	4.61557289615244e-05	0.000883082891435021	0.000638293977664246	EGR1/CX3CL1/CARD16/GSDMD/GSTP1/GIT1/SERPINB1/SPHK1/FOXP1/HSPB1	10
GO:0031647	GO:0031647	regulation of protein stability	18/355	325/18903	4.66134260433139e-05	0.000883082891435021	0.000638293977664246	GSN/TMEM88/HSPA1A/TF/GPIHBP1/HSP90AA1/FAM107A/CTSH/PLPP3/HSPA1B/CLU/EPHA4/CDKN2AIP/DAD1/SOX17/PTGES3/HSPA8/CRYAB	18
GO:1901214	GO:1901214	regulation of neuron death	18/355	325/18903	4.66134260433139e-05	0.000883082891435021	0.000638293977664246	JUN/FOS/EGR1/HLA-F/DDIT4/CX3CL1/CTSZ/SNCG/BTG2/HIPK2/ATF4/CLU/CEBPB/MAP3K11/CD34/NES/MEF2C/CCL2	18
GO:0032640	GO:0032640	tumor necrosis factor production	13/355	184/18903	4.67273805026578e-05	0.000883082891435021	0.000638293977664246	HLA-E/ZFP36/GAS6/OAS3/OAS1/CX3CL1/CLU/GSTP1/UBE2J1/OAS2/FOXP1/CD34/HSPB1	13
GO:0032680	GO:0032680	regulation of tumor necrosis factor production	13/355	184/18903	4.67273805026578e-05	0.000883082891435021	0.000638293977664246	HLA-E/ZFP36/GAS6/OAS3/OAS1/CX3CL1/CLU/GSTP1/UBE2J1/OAS2/FOXP1/CD34/HSPB1	13
GO:0009612	GO:0009612	response to mechanical stimulus	14/355	211/18903	4.79673742377296e-05	0.000902350306795974	0.000652220501787102	GSN/JUN/TXNIP/FOSB/JUND/IGFBP2/IRF1/FOS/NFKBIA/TMEM150C/BTG2/CITED2/GADD45A/ANGPT2	14
GO:0030217	GO:0030217	T cell differentiation	17/355	296/18903	4.8186958592616e-05	0.000902350306795974	0.000652220501787102	HLA-DRB1/B2M/HLA-DRA/JUNB/CD74/IRF1/EGR1/RSAD2/NFKBIZ/DLL4/LEPR/ANXA1/ZFP36L2/FOXP1/HLX/ZFP36L1/ACTB	17
GO:0050670	GO:0050670	regulation of lymphocyte proliferation	15/355	239/18903	4.9206114290494e-05	0.000917246703205981	0.000662987645177182	HLA-DRB1/HLA-E/CD74/HLA-DPB1/IGFBP2/HLA-DPA1/IRF1/HLA-A/ANXA1/CEBPB/CD320/HLA-DMB/CDKN1A/NFATC2/MEF2C	15
GO:1901987	GO:1901987	regulation of cell cycle phase transition	22/355	453/18903	5.07287564680108e-05	0.000940100077443311	0.000679506107131858	KLF4/DUSP1/PLK2/RGCC/PPP1R10/FAM107A/ANXA1/ID2/CCND3/PLK3/PSME2/CDKN1B/PSME1/ZFP36L2/ADAMTS1/RPL26/CDKN1A/PPP1R9B/DDX3X/ZFP36L1/CCL2/ACTB	22
GO:0030224	GO:0030224	monocyte differentiation	6/355	36/18903	5.08905674694989e-05	0.000940100077443311	0.000679506107131858	HLA-DRB1/JUN/CD74/IRF7/FOXP1/ZFP36L1	6
GO:0045088	GO:0045088	regulation of innate immune response	15/355	240/18903	5.16078808847864e-05	0.000949075872235466	0.000685993828518095	HLA-B/HLA-E/ISG15/IRF1/HEXIM1/HLA-F/HLA-A/OAS3/OAS1/IRF7/HSP90AA1/IFI35/ADAR/HMGB2/BIRC3	15
GO:0009266	GO:0009266	response to temperature stimulus	13/355	186/18903	5.22518731787827e-05	0.000956629160295481	0.000691453359358327	FOS/IER5/NFKBIA/HSPA1A/DNAJB1/HSP90AA1/HSPA1B/DNAJA1/ADM/CD34/HSPB1/LXN/CRYAB	13
GO:0002221	GO:0002221	pattern recognition receptor signaling pathway	13/355	187/18903	5.52211278914461e-05	0.00100649709103476	0.000727497993648244	CAV1/IRF1/NFKBIA/HSPA1A/RSAD2/OAS3/OAS1/IRF7/HSPA1B/IFI35/SEC14L1/BIRC3/DDX3X	13
GO:0048146	GO:0048146	positive regulation of fibroblast proliferation	7/355	53/18903	5.69569746750659e-05	0.00102898922089183	0.000743755347484282	JUN/CD74/GAS6/PDGFD/SPHK1/CDKN1A/PDGFRB	7
GO:0052372	GO:0052372	modulation by symbiont of entry into host	7/355	53/18903	5.69569746750659e-05	0.00102898922089183	0.000743755347484282	HLA-DRB1/GSN/LY6E/CD74/CAV1/IFITM1/IFITM3	7
GO:0002824	GO:0002824	positive regulation of adaptive immune response based on somatic recombination of immune receptors built from immunoglobulin superfamily domains	10/355	114/18903	5.79960251884291e-05	0.00104316534779714	0.000754001878719374	HLA-DRB1/B2M/HLA-B/HLA-E/HLA-DRA/HLA-F/RSAD2/HLA-A/NFKBIZ/TAP2	10
GO:0032944	GO:0032944	regulation of mononuclear cell proliferation	15/355	243/18903	5.94419264439378e-05	0.00106450366963576	0.000769425257945892	HLA-DRB1/HLA-E/CD74/HLA-DPB1/IGFBP2/HLA-DPA1/IRF1/HLA-A/ANXA1/CEBPB/CD320/HLA-DMB/CDKN1A/NFATC2/MEF2C	15
GO:0051084	GO:0051084	'de novo' post-translational protein folding	6/355	37/18903	5.97876204816633e-05	0.00106603926780566	0.000770535191196173	CD74/HSPA1A/DNAJB1/HSPA1B/PTGES3/HSPA8	6
GO:0001906	GO:0001906	cell killing	13/355	189/18903	6.16024687867183e-05	0.00108425632830185	0.000783702516843907	HLA-DRB1/B2M/HLA-B/HLA-E/HLA-DRA/HLA-F/HLA-A/TUBB4B/CTSH/TAP2/ICAM1/PRDX1/EMP2	13
GO:0071706	GO:0071706	tumor necrosis factor superfamily cytokine production	13/355	189/18903	6.16024687867183e-05	0.00108425632830185	0.000783702516843907	HLA-E/ZFP36/GAS6/OAS3/OAS1/CX3CL1/CLU/GSTP1/UBE2J1/OAS2/FOXP1/CD34/HSPB1	13
GO:1903555	GO:1903555	regulation of tumor necrosis factor superfamily cytokine production	13/355	189/18903	6.16024687867183e-05	0.00108425632830185	0.000783702516843907	HLA-E/ZFP36/GAS6/OAS3/OAS1/CX3CL1/CLU/GSTP1/UBE2J1/OAS2/FOXP1/CD34/HSPB1	13
GO:0002832	GO:0002832	negative regulation of response to biotic stimulus	10/355	116/18903	6.72499381106408e-05	0.00117859827432367	0.000851893053169431	HLA-B/HLA-E/ISG15/HLA-F/HLA-A/OAS3/OAS1/CARD16/ADAR/SEC14L1	10
GO:0060761	GO:0060761	negative regulation of response to cytokine stimulus	9/355	94/18903	6.86340137076303e-05	0.00119773655410635	0.000865726237853021	KLF4/CAV1/ISG15/GAS6/OAS3/OAS1/CARD16/ADAR/GSTP1	9
GO:0046651	GO:0046651	lymphocyte proliferation	17/355	305/18903	6.98135431963487e-05	0.0012131582230857	0.000876873049245842	HLA-DRB1/HLA-E/CD74/HLA-DPB1/IGFBP2/HLA-DPA1/IRF1/HLA-A/ANXA1/CCND3/EMP2/CEBPB/CD320/HLA-DMB/CDKN1A/NFATC2/MEF2C	17
GO:0051348	GO:0051348	negative regulation of transferase activity	16/355	276/18903	7.17695879914267e-05	0.00124188641499089	0.000897637840479048	DUSP1/CAV1/ZFP36/HEXIM1/MIDN/RASIP1/DNAJA1/GADD45B/ADAR/GSTP1/CDKN1B/GADD45A/EIF4A2/HSPB1/CDKN1A/TRIB2	16
GO:0031099	GO:0031099	regeneration	13/355	192/18903	7.2373641854761e-05	0.00124642598323715	0.000900919048960023	JUN/KLF4/GAS6/LAMB2/CD9/ANXA1/ADM/CDKN1B/EPHA4/CEBPB/ANGPT2/ANXA3/CDKN1A	13
GO:0007009	GO:0007009	plasma membrane organization	12/355	166/18903	7.30639880886577e-05	0.00124642598323715	0.000900919048960023	GSN/CAV1/CAV2/CD9/AR/CLU/CHMP5/A4GALT/EMP2/S100A10/AHNAK/DYSF	12
GO:0030330	GO:0030330	DNA damage response, signal transduction by p53 class mediator	8/355	74/18903	7.32476620239337e-05	0.00124642598323715	0.000900919048960023	CD74/PLK2/HIPK2/PLK3/CDKN1B/HIC1/RPL26/CDKN1A	8
GO:0035924	GO:0035924	cellular response to vascular endothelial growth factor stimulus	8/355	74/18903	7.32476620239337e-05	0.00124642598323715	0.000900919048960023	PTP4A3/DLL4/ANXA1/FOXC1/SPHK1/FLT1/HSPB1/PDGFRB	8
GO:0031589	GO:0031589	cell-substrate adhesion	19/355	369/18903	7.67385146002053e-05	0.00130043243130348	0.000939955011370935	NTN4/BCAM/RRAS/GAS6/LAMB2/CX3CL1/FAM107A/NEDD9/SORBS3/GBP1/MYADM/LAMA5/VWF/EMP2/CD34/ANGPT2/S100A10/GPM6B/ITGB5	19
GO:0002286	GO:0002286	T cell activation involved in immune response	10/355	118/18903	7.77301005795226e-05	0.00131181540113836	0.000948182643413193	HLA-DRB1/HLA-DRA/JUNB/CD74/NFKBIZ/ANXA1/ICAM1/FOXP1/HLA-DMB/HLX	10
GO:0007162	GO:0007162	negative regulation of cell adhesion	17/355	308/18903	7.87203174738015e-05	0.00132308205721336	0.000956326203650669	HLA-DRB1/CD74/KLF4/DUSP1/IRF1/RGCC/CX3CL1/FAM107A/CD9/ANXA1/GBP1/MYADM/EPHA4/CEBPB/ANGPT2/WNK1/HLX	17
GO:0006457	GO:0006457	protein folding	14/355	223/18903	8.71078539275029e-05	0.00145807881206812	0.00105390211239462	B2M/CD74/HSPA1A/DNAJB1/HSP90AA1/HSPA1B/DNAJA1/CLU/FKBP5/TBCA/PTGES3/HSPB1/HSPA8/CRYAB	14
GO:0010596	GO:0010596	negative regulation of endothelial cell migration	9/355	97/18903	8.77851385670425e-05	0.00146344249294082	0.00105777899103462	KLF4/STC1/RGCC/DLL4/CARD10/GADD45A/MMRN2/ANGPT2/MEF2C	9
GO:0043567	GO:0043567	regulation of insulin-like growth factor receptor signaling pathway	5/355	25/18903	8.85530793155388e-05	0.00146689938991315	0.00106027764267905	IGFBP2/IGFBP6/AR/IGFBP3/IGFBP4	5
GO:0006809	GO:0006809	nitric oxide biosynthetic process	8/355	76/18903	8.87078880025509e-05	0.00146689938991315	0.00106027764267905	KLF2/KLF4/CAV1/HBB/HSP90AA1/CLU/CD34/INSR	8
GO:1903320	GO:1903320	regulation of protein modification by small protein conjugation or removal	15/355	252/18903	8.95424069796014e-05	0.00146922753620601	0.00106196043120577	CAV1/ISG15/EGR1/HERPUD1/HSPA1A/IVNS1ABP/HSP90AA1/FAM107A/HSPA1B/DNAJA1/SQSTM1/SPHK1/PARP10/BIRC3/DDX3X	15
GO:0002821	GO:0002821	positive regulation of adaptive immune response	10/355	120/18903	8.95651997199468e-05	0.00146922753620601	0.00106196043120577	HLA-DRB1/B2M/HLA-B/HLA-E/HLA-DRA/HLA-F/RSAD2/HLA-A/NFKBIZ/TAP2	10
GO:0032943	GO:0032943	mononuclear cell proliferation	17/355	312/18903	9.21454893001426e-05	0.00150553247657325	0.001088201710502	HLA-DRB1/HLA-E/CD74/HLA-DPB1/IGFBP2/HLA-DPA1/IRF1/HLA-A/ANXA1/CCND3/EMP2/CEBPB/CD320/HLA-DMB/CDKN1A/NFATC2/MEF2C	17
GO:0032642	GO:0032642	regulation of chemokine production	9/355	98/18903	9.50892221071805e-05	0.00154746388833947	0.00111850981392573	CD74/KLF4/EGR1/OAS3/OAS1/GSTP1/FOXP1/EIF2AK2/DDX3X	9
GO:0045824	GO:0045824	negative regulation of innate immune response	8/355	77/18903	9.73968127040663e-05	0.00157875228813983	0.00114112512824902	HLA-B/HLA-E/ISG15/HLA-F/HLA-A/OAS3/OAS1/ADAR	8
GO:0043122	GO:0043122	regulation of I-kappaB kinase/NF-kappaB signaling	15/355	255/18903	0.000102178737321882	0.00164834923136071	0.00119142992993025	HLA-DRB1/CD74/APOL3/BST2/PLK2/GPRC5B/CX3CL1/TNFSF10/SQSTM1/IFIT5/CARD16/GSTP1/SHISA5/HSPB1/BIRC3	15
GO:0032602	GO:0032602	chemokine production	9/355	99/18903	0.000102896221221249	0.00164834923136071	0.00119142992993025	CD74/KLF4/EGR1/OAS3/OAS1/GSTP1/FOXP1/EIF2AK2/DDX3X	9
GO:2001237	GO:2001237	negative regulation of extrinsic apoptotic signaling pathway	9/355	99/18903	0.000102896221221249	0.00164834923136071	0.00119142992993025	IFI6/HSPA1A/CX3CL1/HSPA1B/AR/ICAM1/GSTP1/HMGB2/DDX3X	9
GO:0002475	GO:0002475	antigen processing and presentation via MHC class Ib	4/355	14/18903	0.000105477692739929	0.00168312847442198	0.0012165684323393	B2M/HLA-E/HLA-F/TAP2	4
GO:0043537	GO:0043537	negative regulation of blood vessel endothelial cell migration	8/355	78/18903	0.000106778460612026	0.00169728087972836	0.00122679781755799	KLF4/RGCC/DLL4/CARD10/GADD45A/MMRN2/ANGPT2/MEF2C	8
GO:0051238	GO:0051238	sequestering of metal ion	5/355	26/18903	0.000107959153282795	0.00170284802927977	0.00123082176374231	FTH1/FTL/ANXA1/COX17/SRI	5
GO:1903901	GO:1903901	negative regulation of viral life cycle	5/355	26/18903	0.000107959153282795	0.00170284802927977	0.00123082176374231	GSN/LY6E/BST2/IFITM1/IFITM3	5
GO:0006458	GO:0006458	'de novo' protein folding	6/355	41/18903	0.000108555250955898	0.00170568997766336	0.00123287592938821	CD74/HSPA1A/DNAJB1/HSPA1B/PTGES3/HSPA8	6
GO:0002697	GO:0002697	regulation of immune effector process	19/355	379/18903	0.000108985480899687	0.00170591395866266	0.0012330378232765	HLA-DRB1/B2M/HLA-B/HLA-E/HLA-DRA/JUNB/CD74/HLA-F/RSAD2/BST2/HLA-A/GPRC5B/NFKBIZ/TAP2/ANXA1/ICAM1/UBE2J1/HLA-DMB/HLX	19
GO:0006413	GO:0006413	translational initiation	10/355	123/18903	0.000110163917629758	0.00171780314144348	0.00124163134698978	EIF1/ATF4/PPP1R15A/EIF4A1/EIF1B/EIF4A2/EIF2AK2/HSPB1/DDX3X/RPS17	10
GO:0043903	GO:0043903	regulation of biological process involved in symbiotic interaction	7/355	59/18903	0.000114476577350877	0.0017782895595301	0.00128535104393967	HLA-DRB1/GSN/LY6E/CD74/CAV1/IFITM1/IFITM3	7
GO:0050678	GO:0050678	regulation of epithelial cell proliferation	20/355	414/18903	0.000119226745832071	0.00184509013078236	0.0013336346226936	B2M/JUN/CAV1/EDNRB/ZFP36/CAV2/EGFL7/RGCC/DLL4/ATOH8/AR/CDKN1B/LAMA5/HMGB2/MMRN2/FLT1/HLX/MEF2C/ZFP36L1/CCL2	20
GO:2001243	GO:2001243	negative regulation of intrinsic apoptotic signaling pathway	9/355	101/18903	0.00012012852617784	0.00185205671374181	0.00133867008198179	CD74/HERPUD1/HSPA1A/IVNS1ABP/DNAJA1/CLU/HSPB1/DDX3X/NDUFA13	9
GO:0045429	GO:0045429	positive regulation of nitric oxide biosynthetic process	6/355	42/18903	0.000124664534162165	0.00191479121572674	0.00138401469820878	KLF2/KLF4/HBB/HSP90AA1/CLU/INSR	6
GO:0002753	GO:0002753	cytoplasmic pattern recognition receptor signaling pathway	7/355	60/18903	0.000127533187519582	0.00194729867824591	0.00140751115336195	NFKBIA/HSPA1A/OAS3/IRF7/HSPA1B/SEC14L1/BIRC3	7
GO:0050680	GO:0050680	negative regulation of epithelial cell proliferation	12/355	176/18903	0.000127730637514789	0.00194729867824591	0.00140751115336195	B2M/CAV1/CAV2/RGCC/DLL4/ATOH8/AR/CDKN1B/MMRN2/FLT1/MEF2C/CCL2	12
GO:0031341	GO:0031341	regulation of cell killing	9/355	102/18903	0.000129611191624931	0.00196864998834756	0.00142294392052946	HLA-DRB1/B2M/HLA-B/HLA-E/HLA-DRA/HLA-F/HLA-A/TAP2/ICAM1	9
GO:0002699	GO:0002699	positive regulation of immune effector process	15/355	261/18903	0.000132189412164237	0.00200040139957763	0.00144589390038645	HLA-DRB1/B2M/HLA-B/HLA-E/HLA-DRA/CD74/HLA-F/RSAD2/HLA-A/GPRC5B/NFKBIZ/TAP2/ANXA1/HLA-DMB/HLX	15
GO:0030098	GO:0030098	lymphocyte differentiation	20/355	419/18903	0.000140017157619826	0.00211106751249597	0.00152588357529965	HLA-DRB1/B2M/HLA-DRA/JUNB/CD74/IRF1/EGR1/ITM2A/RSAD2/NFKBIZ/GAS6/DLL4/LEPR/ANXA1/ID2/ZFP36L2/FOXP1/HLX/ZFP36L1/ACTB	20
GO:0032897	GO:0032897	negative regulation of viral transcription	4/355	15/18903	0.00014170885331462	0.00211903399913704	0.00153164176685273	ZFP36/HEXIM1/IFITM3/LARP7	4
GO:1900153	GO:1900153	positive regulation of nuclear-transcribed mRNA catabolic process, deadenylation-dependent decay	4/355	15/18903	0.00014170885331462	0.00211903399913704	0.00153164176685273	ZFP36/TOB1/ZFP36L2/ZFP36L1	4
GO:0045622	GO:0045622	regulation of T-helper cell differentiation	6/355	43/18903	0.000142612383263063	0.00211903399913704	0.00153164176685273	HLA-DRB1/HLA-DRA/JUNB/NFKBIZ/ANXA1/HLX	6
GO:0071364	GO:0071364	cellular response to epidermal growth factor stimulus	6/355	43/18903	0.000142612383263063	0.00211903399913704	0.00153164176685273	FOS/ZFP36/FOXC1/ZFP36L2/PPP1R9B/ZFP36L1	6
GO:0002366	GO:0002366	leukocyte activation involved in immune response	16/355	293/18903	0.000143828249369204	0.00212938502044442	0.00153912350455511	HLA-DRB1/HLA-DRA/JUNB/CD74/ITM2A/HLA-F/NFKBIZ/VAMP2/ANXA1/IFI35/ICAM1/FOXP1/HLA-DMB/ANXA3/HLX/DYSF	16
GO:0043434	GO:0043434	response to peptide hormone	20/355	421/18903	0.000149190511708381	0.00220082837595709	0.0015907628965195	JUND/CAV1/EDNRB/FOS/EGR1/CAV2/VAMP2/TNFSF10/BTG2/ANXA1/CCND3/SOCS3/ADM/PLAT/CDKN1B/SOCS2/INSR/INHBB/ZFP36L1/RARRES2	20
GO:0006446	GO:0006446	regulation of translational initiation	8/355	82/18903	0.000152103233780109	0.00222776914904366	0.00161023573806311	EIF1/ATF4/PPP1R15A/EIF1B/EIF4A2/EIF2AK2/HSPB1/DDX3X	8
GO:0046209	GO:0046209	nitric oxide metabolic process	8/355	82/18903	0.000152103233780109	0.00222776914904366	0.00161023573806311	KLF2/KLF4/CAV1/HBB/HSP90AA1/CLU/CD34/INSR	8
GO:0001558	GO:0001558	regulation of cell growth	20/355	422/18903	0.000153972936223934	0.00224712815464183	0.00162422846378198	HSPA1A/BST2/FAM107A/BTG1/HSPA1B/CDKN1B/CDKN2AIP/SOCS2/HBEGF/SPHK1/SEMA6D/FOXP1/SOX17/CDKN1A/PPP1R9B/DDX3X/NDUFA13/IGFBP3/IGFBP4/CRYAB	20
GO:0042771	GO:0042771	intrinsic apoptotic signaling pathway in response to DNA damage by p53 class mediator	6/355	44/18903	0.000162545970488031	0.00235548065360923	0.00170254585417256	CD74/DDIT4/HIPK2/SHISA5/RPL26/CDKN1A	6
GO:1904407	GO:1904407	positive regulation of nitric oxide metabolic process	6/355	44/18903	0.000162545970488031	0.00235548065360923	0.00170254585417256	KLF2/KLF4/HBB/HSP90AA1/CLU/INSR	6
GO:2001057	GO:2001057	reactive nitrogen species metabolic process	8/355	83/18903	0.000165617066856569	0.0023915337717563	0.00172860511589362	KLF2/KLF4/CAV1/HBB/HSP90AA1/CLU/CD34/INSR	8
GO:0002263	GO:0002263	cell activation involved in immune response	16/355	297/18903	0.000167957613059607	0.00241682165318404	0.00174688324423215	HLA-DRB1/HLA-DRA/JUNB/CD74/ITM2A/HLA-F/NFKBIZ/VAMP2/ANXA1/IFI35/ICAM1/FOXP1/HLA-DMB/ANXA3/HLX/DYSF	16
GO:0042542	GO:0042542	response to hydrogen peroxide	10/355	130/18903	0.000174272657821942	0.00249892367037687	0.00180622673693997	TXNIP/KLF2/HBB/PDGFD/RHOB/ANXA1/SPHK1/FOXP1/PDGFRB/CRYAB	10
GO:0042176	GO:0042176	regulation of protein catabolic process	18/355	361/18903	0.00017603733215699	0.00251543240130946	0.00181815927876062	TIMP3/CAV1/HERPUD1/HSPA1A/PLK2/HSP90AA1/HSPA1B/PLK3/PSME2/SUMO2/CLU/CDKN1B/PSME1/LDLR/OAZ2/SOX17/TRIB2/NDUFA13	18
GO:0045619	GO:0045619	regulation of lymphocyte differentiation	13/355	210/18903	0.000177933500383044	0.00253369890649605	0.00183136234312372	HLA-DRB1/HLA-DRA/JUNB/CD74/IRF1/NFKBIZ/GAS6/ANXA1/ID2/ZFP36L2/HLX/ZFP36L1/ACTB	13
GO:0031397	GO:0031397	negative regulation of protein ubiquitination	8/355	84/18903	0.000180103479819388	0.00255481462515233	0.00184662482435066	CAV1/ISG15/HSPA1A/IVNS1ABP/HSPA1B/DNAJA1/SQSTM1/PARP10	8
GO:0051403	GO:0051403	stress-activated MAPK cascade	14/355	239/18903	0.000180662336331182	0.00255481462515233	0.00184662482435066	DUSP1/IGFBP6/ZFP36/HIPK2/DNAJA1/GADD45B/GSTP1/PRDX1/SPHK1/GADD45A/MAP3K11/EIF2AK2/ZFP36L1/CRYAB	14
GO:0001936	GO:0001936	regulation of endothelial cell proliferation	12/355	183/18903	0.000184218495749717	0.00257045970285938	0.00185793311599277	JUN/CAV1/CAV2/EGFL7/RGCC/DLL4/ATOH8/HMGB2/MMRN2/FLT1/MEF2C/CCL2	12
GO:0062208	GO:0062208	positive regulation of pattern recognition receptor signaling pathway	6/355	45/18903	0.000184618966689943	0.00257045970285938	0.00185793311599277	CAV1/HSPA1A/RSAD2/HSPA1B/IFI35/DDX3X	6
GO:0031571	GO:0031571	mitotic G1 DNA damage checkpoint signaling	5/355	29/18903	0.000186097482668044	0.00257045970285938	0.00185793311599277	PLK2/PLK3/CDKN1B/RPL26/CDKN1A	5
GO:0072012	GO:0072012	glomerulus vasculature development	5/355	29/18903	0.000186097482668044	0.00257045970285938	0.00185793311599277	EGR1/PDGFD/CD34/ANGPT2/PDGFRB	5
GO:0044406	GO:0044406	adhesion of symbiont to host	4/355	16/18903	0.000186156189160994	0.00257045970285938	0.00185793311599277	SCARB1/GAS6/ICAM1/INHBB	4
GO:0061684	GO:0061684	chaperone-mediated autophagy	4/355	16/18903	0.000186156189160994	0.00257045970285938	0.00185793311599277	HSP90AA1/PLK3/CLU/HSPA8	4
GO:2001212	GO:2001212	regulation of vasculogenesis	4/355	16/18903	0.000186156189160994	0.00257045970285938	0.00185793311599277	RRAS/ADM/EMP2/CD34	4
GO:0033673	GO:0033673	negative regulation of kinase activity	14/355	240/18903	0.000188656860119896	0.00259624759513991	0.00187657265311772	DUSP1/CAV1/HEXIM1/MIDN/RASIP1/DNAJA1/GADD45B/ADAR/GSTP1/CDKN1B/GADD45A/HSPB1/CDKN1A/TRIB2	14
GO:1902107	GO:1902107	positive regulation of leukocyte differentiation	12/355	184/18903	0.000193810899139047	0.00264939499123077	0.0019149876911423	HLA-DRB1/HLA-DRA/CD74/FOS/NFKBIZ/GAS6/NEDD9/ANXA1/ID2/HLX/ZFP36L1/ACTB	12
GO:1903708	GO:1903708	positive regulation of hemopoiesis	12/355	184/18903	0.000193810899139047	0.00264939499123077	0.0019149876911423	HLA-DRB1/HLA-DRA/CD74/FOS/NFKBIZ/GAS6/NEDD9/ANXA1/ID2/HLX/ZFP36L1/ACTB	12
GO:0046596	GO:0046596	regulation of viral entry into host cell	6/355	46/18903	0.000208991525950672	0.00284742275057709	0.00205812252868366	HLA-DRB1/GSN/LY6E/CD74/IFITM1/IFITM3	6
GO:0043405	GO:0043405	regulation of MAP kinase activity	12/355	186/18903	0.000214279687921993	0.00290980463631819	0.00210321227322528	DUSP1/CAV1/PDGFD/DNAJA1/GSTP1/EPHA4/MAP3K11/FLT1/TRIB2/INSR/MEF2C/PDGFRB	12
GO:0044819	GO:0044819	mitotic G1/S transition checkpoint signaling	5/355	30/18903	0.00021990513014669	0.00297633973178738	0.00215130396558305	PLK2/PLK3/CDKN1B/RPL26/CDKN1A	5
GO:0070997	GO:0070997	neuron death	18/355	368/18903	0.000222752321784834	0.00300495813039343	0.00217198939801278	JUN/FOS/EGR1/HLA-F/DDIT4/CX3CL1/CTSZ/SNCG/BTG2/HIPK2/ATF4/CLU/CEBPB/MAP3K11/CD34/NES/MEF2C/CCL2	18
GO:2000134	GO:2000134	negative regulation of G1/S transition of mitotic cell cycle	8/355	87/18903	0.000229937278150445	0.00308890238416576	0.00223266446279105	KLF4/PLK2/FAM107A/PLK3/CDKN1B/RPL26/CDKN1A/CCL2	8
GO:1904035	GO:1904035	regulation of epithelial cell apoptotic process	9/355	110/18903	0.000230481377604175	0.00308890238416576	0.00223266446279105	GSN/ZFP36/GAS6/RGCC/ICAM1/ADAR/CDKN1B/ZFP36L1/CCL2	9
GO:0006469	GO:0006469	negative regulation of protein kinase activity	13/355	216/18903	0.000234604658813614	0.00313392086578056	0.00226520390611739	DUSP1/CAV1/HEXIM1/RASIP1/DNAJA1/GADD45B/ADAR/GSTP1/CDKN1B/GADD45A/HSPB1/CDKN1A/TRIB2	13
GO:0070849	GO:0070849	response to epidermal growth factor	6/355	47/18903	0.00023583025832629	0.00314006457596142	0.00226964459141092	FOS/ZFP36/FOXC1/ZFP36L2/PPP1R9B/ZFP36L1	6
GO:0072109	GO:0072109	glomerular mesangium development	4/355	17/18903	0.000239843964130241	0.003152564413135	0.00227867949726977	EGR1/PDGFD/CD34/PDGFRB	4
GO:0072224	GO:0072224	metanephric glomerulus development	4/355	17/18903	0.000239843964130241	0.003152564413135	0.00227867949726977	EGR1/LAMB2/CD34/PDGFRB	4
GO:0090083	GO:0090083	regulation of inclusion body assembly	4/355	17/18903	0.000239843964130241	0.003152564413135	0.00227867949726977	HSPA1A/DNAJB1/HSPA1B/CLU	4
GO:1902036	GO:1902036	regulation of hematopoietic stem cell differentiation	4/355	17/18903	0.000239843964130241	0.003152564413135	0.00227867949726977	TCF15/ZFP36/FOXC1/EIF2AK2	4
GO:0031098	GO:0031098	stress-activated protein kinase signaling cascade	14/355	246/18903	0.000243334327340379	0.00318822388633512	0.00230445423168154	DUSP1/IGFBP6/ZFP36/HIPK2/DNAJA1/GADD45B/GSTP1/PRDX1/SPHK1/GADD45A/MAP3K11/EIF2AK2/ZFP36L1/CRYAB	14
GO:0043123	GO:0043123	positive regulation of I-kappaB kinase/NF-kappaB signaling	12/355	189/18903	0.00024842444740732	0.00323995290882549	0.00234184406659546	HLA-DRB1/CD74/APOL3/BST2/PLK2/GPRC5B/CX3CL1/TNFSF10/IFIT5/CARD16/SHISA5/BIRC3	12
GO:0043367	GO:0043367	CD4-positive, alpha-beta T cell differentiation	8/355	88/18903	0.000248862513113882	0.00323995290882549	0.00234184406659546	HLA-DRB1/HLA-DRA/JUNB/RSAD2/NFKBIZ/ANXA1/FOXP1/HLX	8
GO:0045862	GO:0045862	positive regulation of proteolysis	18/355	372/18903	0.000254038827842021	0.00329687731955736	0.00238298913791849	GSN/CAV1/HERPUD1/HSPA1A/ANP32B/TNFSF10/CTSH/HSPA1B/PLK3/PSME2/SUMO2/CLU/EPHA4/PSME1/S100A10/TRIB2/DDX3X/NDUFA13	18
GO:0002573	GO:0002573	myeloid leukocyte differentiation	13/355	218/18903	0.000256643193002029	0.00331924571893955	0.00239915705913417	HLA-DRB1/JUN/JUNB/CD74/FOS/TF/IRF7/NEDD9/ID2/CITED2/FOXP1/CEBPB/ZFP36L1	13
GO:0061437	GO:0061437	renal system vasculature development	5/355	31/18903	0.00025819053507479	0.00331924571893955	0.00239915705913417	EGR1/PDGFD/CD34/ANGPT2/PDGFRB	5
GO:0061440	GO:0061440	kidney vasculature development	5/355	31/18903	0.00025819053507479	0.00331924571893955	0.00239915705913417	EGR1/PDGFD/CD34/ANGPT2/PDGFRB	5
GO:0050777	GO:0050777	negative regulation of immune response	12/355	190/18903	0.000260788344541015	0.00334216562800844	0.00241572361259045	HLA-DRB1/HLA-B/HLA-E/ISG15/HLA-F/HLA-A/PLK2/OAS3/OAS1/ANXA1/ADAR/HLX	12
GO:0032970	GO:0032970	regulation of actin filament-based process	19/355	406/18903	0.000262780390789511	0.00335720368419871	0.00242659314793659	GSN/TMSB4X/CAV1/STC1/BST2/RGCC/CX3CL1/RHOB/FAM107A/NEDD9/KANK3/SORBS3/ARPC1A/MYADM/SRI/S100A10/ARHGAP18/GPM6B/PDGFRB	19
GO:1904019	GO:1904019	epithelial cell apoptotic process	10/355	137/18903	0.00026724968387616	0.00340369861359047	0.00246019977049776	GSN/ZFP36/GAS6/RGCC/ICAM1/ADAR/CDKN1B/KRT18/ZFP36L1/CCL2	10
GO:0001960	GO:0001960	negative regulation of cytokine-mediated signaling pathway	8/355	89/18903	0.000269044065827485	0.00341594338686847	0.00246905031569235	CAV1/ISG15/GAS6/OAS3/OAS1/CARD16/ADAR/GSTP1	8
GO:0042093	GO:0042093	T-helper cell differentiation	7/355	68/18903	0.000281606011590418	0.00356013178730249	0.00257326996317813	HLA-DRB1/HLA-DRA/JUNB/NFKBIZ/ANXA1/FOXP1/HLX	7
GO:0010633	GO:0010633	negative regulation of epithelial cell migration	9/355	113/18903	0.000282136754663085	0.00356013178730249	0.00257326996317813	KLF4/STC1/RGCC/DLL4/CARD10/GADD45A/MMRN2/ANGPT2/MEF2C	9
GO:0050866	GO:0050866	negative regulation of cell activation	13/355	221/18903	0.000293011302223778	0.00368601027736109	0.00266425517294853	HLA-DRB1/CD74/IRF1/HLA-F/CX3CL1/CD9/ANXA1/ID2/CYGB/LDLR/THBD/CEBPB/HLX	13
GO:0009408	GO:0009408	response to heat	9/355	114/18903	0.000301348817189485	0.00377930122108281	0.00273168604283145	IER5/HSPA1A/DNAJB1/HSP90AA1/HSPA1B/DNAJA1/CD34/HSPB1/CRYAB	9
GO:0062197	GO:0062197	cellular response to chemical stress	17/355	345/18903	0.00030404788033062	0.00380152547937766	0.00274774977859764	JUN/KLF2/CAV1/FOS/HSPA1A/PDGFD/RHOB/ANXA1/ATF4/HSPA1B/DNAJA1/PRDX1/SPHK1/FOXP1/HSPB1/DDX3X/ZFP36L1	17
GO:1901991	GO:1901991	negative regulation of mitotic cell cycle phase transition	12/355	194/18903	0.000315613223094293	0.00393413321553099	0.00284359890012327	KLF4/DUSP1/PLK2/RGCC/FAM107A/PLK3/CDKN1B/ZFP36L2/RPL26/CDKN1A/ZFP36L1/CCL2	12
GO:0046634	GO:0046634	regulation of alpha-beta T cell activation	9/355	115/18903	0.000321630354804267	0.00399698813652212	0.00288903055543482	HLA-DRB1/HLA-E/HLA-DRA/JUNB/IRF1/HLA-A/NFKBIZ/ANXA1/HLX	9
GO:0070372	GO:0070372	regulation of ERK1 and ERK2 cascade	16/355	315/18903	0.000325431848076938	0.00403201211167227	0.00291434595065879	HLA-DRB1/JUN/TIMP3/CD74/RRAS/GAS6/PDGFD/CX3CL1/ATF3/NDRG2/GBP1/ICAM1/GSTP1/EPHA4/CCL2/PDGFRB	16
GO:0007517	GO:0007517	muscle organ development	17/355	348/18903	0.000336013978595222	0.00415058230788857	0.0030000487118711	CAV1/FOS/TCF15/EGR1/CAV2/ATF3/DLL4/BTG2/FOXC1/CITED2/SMTN/LAMA5/HBEGF/SRI/HLX/MEF2C/CRYAB	17
GO:0002294	GO:0002294	CD4-positive, alpha-beta T cell differentiation involved in immune response	7/355	70/18903	0.000337252010317226	0.00415336484778061	0.0030020599369474	HLA-DRB1/HLA-DRA/JUNB/NFKBIZ/ANXA1/FOXP1/HLX	7
GO:0098586	GO:0098586	cellular response to virus	9/355	116/18903	0.000343026838451394	0.00421183552242265	0.00304432265073786	IFI6/OAS3/OAS1/IRF7/HSP90AA1/ADAR/SEC14L1/BIRC3/DDX3X	9
GO:0007596	GO:0007596	blood coagulation	13/355	225/18903	0.000348278797349702	0.00426355626248097	0.0030817064990943	CAV1/HBB/F8/GAS6/CD9/PLAT/MYL12A/VWF/GNAS/THBD/CD34/HSPB1/ACTB	13
GO:0038061	GO:0038061	NIK/NF-kappaB signaling	10/355	142/18903	0.00035650757025094	0.00435130221904495	0.0031451294418128	TMSB4X/NFKBIA/PTP4A3/IFI35/PRDX1/CARD10/SPHK1/EIF2AK2/BIRC3/DDX3X	10
GO:0046632	GO:0046632	alpha-beta T cell differentiation	9/355	117/18903	0.00036558499843429	0.0044488548325787	0.00321564065466487	HLA-DRB1/HLA-DRA/JUNB/IRF1/RSAD2/NFKBIZ/ANXA1/FOXP1/HLX	9
GO:0002287	GO:0002287	alpha-beta T cell activation involved in immune response	7/355	71/18903	0.000368200719547938	0.00445425118249585	0.00321954114655176	HLA-DRB1/HLA-DRA/JUNB/NFKBIZ/ANXA1/FOXP1/HLX	7
GO:0002293	GO:0002293	alpha-beta T cell differentiation involved in immune response	7/355	71/18903	0.000368200719547938	0.00445425118249585	0.00321954114655176	HLA-DRB1/HLA-DRA/JUNB/NFKBIZ/ANXA1/FOXP1/HLX	7
GO:0032692	GO:0032692	negative regulation of interleukin-1 production	6/355	51/18903	0.000371402590664855	0.00447402901023495	0.00323383659770316	GAS6/CX3CL1/CARD16/GSTP1/GIT1/SERPINB1	6
GO:1902903	GO:1902903	regulation of supramolecular fiber organization	18/355	384/18903	0.000372017530477961	0.00447402901023495	0.00323383659770316	GSN/TMSB4X/HSPA1A/RGCC/CX3CL1/KANK3/HSPA1B/SORBS3/ARPC1A/MYADM/CLU/GIT1/CDKN1B/LDLR/S100A10/ARHGAP18/HSPA8/CRYAB	18
GO:0036003	GO:0036003	positive regulation of transcription from RNA polymerase II promoter in response to stress	4/355	19/18903	0.000379174486770652	0.00451602169598341	0.00326418899007669	KLF2/ATF3/ATF4/CEBPB	4
GO:0045953	GO:0045953	negative regulation of natural killer cell mediated cytotoxicity	4/355	19/18903	0.000379174486770652	0.00451602169598341	0.00326418899007669	HLA-B/HLA-E/HLA-F/HLA-A	4
GO:0046782	GO:0046782	regulation of viral transcription	4/355	19/18903	0.000379174486770652	0.00451602169598341	0.00326418899007669	ZFP36/HEXIM1/IFITM3/LARP7	4
GO:0071248	GO:0071248	cellular response to metal ion	12/355	198/18903	0.000379914041725012	0.00451602169598341	0.00326418899007669	B2M/JUN/FOSB/JUND/JUNB/FOS/TF/ATF4/CDKN1B/MT1E/MEF2C/INHBB	12
GO:0002718	GO:0002718	regulation of cytokine production involved in immune response	9/355	118/18903	0.000389352834036976	0.00461484385082554	0.00333561782977829	B2M/HLA-E/CD74/HLA-F/RSAD2/BST2/HLA-A/GPRC5B/UBE2J1	9
GO:0032436	GO:0032436	positive regulation of proteasomal ubiquitin-dependent protein catabolic process	8/355	94/18903	0.000391052718550828	0.00462163457860791	0.00334052618061317	CAV1/HERPUD1/HSPA1A/HSPA1B/PLK3/SUMO2/CLU/TRIB2	8
GO:0051090	GO:0051090	regulation of DNA-binding transcription factor activity	20/355	454/18903	0.000398454503811641	0.00469558023026305	0.00339397423694368	TMSB4X/KLF4/CAV1/NFKBIA/HSPA1A/GAS6/RGCC/CX3CL1/ID2/PLPP3/HIPK2/HSPA1B/CARD16/AR/CLU/SPHK1/SRI/EIF2AK2/ANXA3/PARP10	20
GO:0034405	GO:0034405	response to fluid shear stress	5/355	34/18903	0.00040376741225474	0.00474455632566387	0.00342937425097074	KLF2/KLF4/CITED2/MEF2C/PDGFRB	5
GO:0002708	GO:0002708	positive regulation of lymphocyte mediated immunity	9/355	119/18903	0.00041437962245133	0.00485534523335115	0.00350945268217427	HLA-DRB1/B2M/HLA-B/HLA-E/HLA-DRA/HLA-F/RSAD2/HLA-A/TAP2	9
GO:0043393	GO:0043393	regulation of protein binding	12/355	200/18903	0.0004160108208731	0.00486057087293613	0.00351322978431144	B2M/IFIT1/CAV1/IFIT2/CTSZ/HIPK2/CARD16/LRPAP1/NES/CDKN1A/ACTB/CLDN5	12
GO:2001242	GO:2001242	regulation of intrinsic apoptotic signaling pathway	11/355	172/18903	0.000419944668468308	0.00489259399258105	0.00353637615552259	CD74/CAV1/HERPUD1/HSPA1A/IVNS1ABP/DNAJA1/CLU/HSPB1/RPL26/DDX3X/NDUFA13	11
GO:0050817	GO:0050817	coagulation	13/355	230/18903	0.000429637852295861	0.0049772452888851	0.00359756227197486	CAV1/HBB/F8/GAS6/CD9/PLAT/MYL12A/VWF/GNAS/THBD/CD34/HSPB1/ACTB	13
GO:0050920	GO:0050920	regulation of chemotaxis	13/355	230/18903	0.000429637852295861	0.0049772452888851	0.00359756227197486	TMSB4X/CD74/DUSP1/GAS6/PDGFD/NEDD9/SEMA6D/ANGPT2/WNK1/HSPB1/CCL2/PDGFRB/RARRES2	13
GO:0046635	GO:0046635	positive regulation of alpha-beta T cell activation	7/355	73/18903	0.000436909855735641	0.00504723188273764	0.00364814871386676	HLA-DRB1/HLA-E/HLA-DRA/HLA-A/NFKBIZ/ANXA1/HLX	7
GO:0002367	GO:0002367	cytokine production involved in immune response	9/355	120/18903	0.000440715926997117	0.00506698693468624	0.00366242770263388	B2M/HLA-E/CD74/HLA-F/RSAD2/BST2/HLA-A/GPRC5B/UBE2J1	9
GO:0072331	GO:0072331	signal transduction by p53 class mediator	11/355	173/18903	0.000441091035279929	0.00506698693468624	0.00366242770263388	CD74/HEXIM1/PLK2/DDIT4/HIPK2/PLK3/CDKN1B/SHISA5/HIC1/RPL26/CDKN1A	11
GO:0007599	GO:0007599	hemostasis	13/355	231/18903	0.000447711041095898	0.00512866754059854	0.00370701056079403	CAV1/HBB/F8/GAS6/CD9/PLAT/MYL12A/VWF/GNAS/THBD/CD34/HSPB1/ACTB	13
GO:1903321	GO:1903321	negative regulation of protein modification by small protein conjugation or removal	8/355	96/18903	0.000450989421521663	0.0051518318040678	0.00372375373407126	CAV1/ISG15/HSPA1A/IVNS1ABP/HSPA1B/DNAJA1/SQSTM1/PARP10	8
GO:0046631	GO:0046631	alpha-beta T cell activation	11/355	174/18903	0.000463122518623903	0.00525899098341824	0.00380120859079448	HLA-DRB1/HLA-E/HLA-DRA/JUNB/IRF1/RSAD2/HLA-A/NFKBIZ/ANXA1/FOXP1/HLX	11
GO:0043372	GO:0043372	positive regulation of CD4-positive, alpha-beta T cell differentiation	5/355	35/18903	0.000463881176564388	0.00525899098341824	0.00380120859079448	HLA-DRB1/HLA-DRA/NFKBIZ/ANXA1/HLX	5
GO:0002716	GO:0002716	negative regulation of natural killer cell mediated immunity	4/355	20/18903	0.000466989276153178	0.00525899098341824	0.00380120859079448	HLA-B/HLA-E/HLA-F/HLA-A	4
GO:0060339	GO:0060339	negative regulation of type I interferon-mediated signaling pathway	4/355	20/18903	0.000466989276153178	0.00525899098341824	0.00380120859079448	ISG15/OAS3/OAS1/ADAR	4
GO:0045446	GO:0045446	endothelial cell differentiation	9/355	121/18903	0.00046841360462225	0.00525899098341824	0.00380120859079448	EDNRB/STC1/SOX18/BTG1/ATOH8/MYADM/ICAM1/SOX17/CLDN5	9
GO:0051101	GO:0051101	regulation of DNA binding	9/355	121/18903	0.00046841360462225	0.00525899098341824	0.00380120859079448	JUN/TMSB4X/KLF4/NFKBIA/FOXC1/HIPK2/CALM2/HMGB2/SRI	9
GO:0051592	GO:0051592	response to calcium ion	10/355	147/18903	0.000469346671526719	0.00525899098341824	0.00380120859079448	JUN/TXNIP/FOSB/JUND/JUNB/CAV1/FOS/CALM2/MEF2C/INHBB	10
GO:0001655	GO:0001655	urogenital system development	17/355	360/18903	0.000494768047091777	0.00552872959434163	0.00399617616695954	EDNRB/EGR1/PDGFD/LAMB2/CTSH/ANXA1/FOXC1/AR/CDKN1B/EPHA4/LAMA5/ADAMTS1/CD34/ANGPT2/SOX17/MEF2C/PDGFRB	17
GO:0002761	GO:0002761	regulation of myeloid leukocyte differentiation	9/355	122/18903	0.000497525812671348	0.00552941289367263	0.00399667005700333	HLA-DRB1/CD74/FOS/IRF7/NEDD9/ID2/FOXP1/CEBPB/ZFP36L1	9
GO:0071901	GO:0071901	negative regulation of protein serine/threonine kinase activity	9/355	122/18903	0.000497525812671348	0.00552941289367263	0.00399667005700333	DUSP1/CAV1/HEXIM1/RASIP1/DNAJA1/GSTP1/CDKN1B/GADD45A/CDKN1A	9
GO:0048661	GO:0048661	positive regulation of smooth muscle cell proliferation	8/355	98/18903	0.000518174577554064	0.0057230181389378	0.00413660829303478	JUN/PDGFD/CX3CL1/ID2/HBEGF/ADAMTS1/FOXP1/PDGFRB	8
GO:1902807	GO:1902807	negative regulation of cell cycle G1/S phase transition	8/355	98/18903	0.000518174577554064	0.0057230181389378	0.00413660829303478	KLF4/PLK2/FAM107A/PLK3/CDKN1B/RPL26/CDKN1A/CCL2	8
GO:0043281	GO:0043281	regulation of cysteine-type endopeptidase activity involved in apoptotic process	12/355	205/18903	0.00051913258904776	0.0057230181389378	0.00413660829303478	GSN/KLF4/IFI6/ANP32B/GAS6/TNFSF10/CTSH/CARD16/BIRC3/DDX3X/NDUFA13/CRYAB	12
GO:2000116	GO:2000116	regulation of cysteine-type endopeptidase activity	13/355	235/18903	0.000526598515244401	0.00578976008315627	0.00418484949605823	GSN/KLF4/IFI6/PSMB9/ANP32B/GAS6/TNFSF10/CTSH/CARD16/BIRC3/DDX3X/NDUFA13/CRYAB	13
GO:0002224	GO:0002224	toll-like receptor signaling pathway	9/355	123/18903	0.000528107014911473	0.00579082050308009	0.004185615969577	CAV1/IRF1/NFKBIA/RSAD2/OAS1/IRF7/IFI35/BIRC3/DDX3X	9
GO:0030522	GO:0030522	intracellular receptor signaling pathway	14/355	266/18903	0.000534828132339207	0.00584888045526157	0.00422758181239918	KLF2/NFKBIA/HSPA1A/OAS3/IRF7/HSPA1B/CITED2/DNAJA1/AR/SEC14L1/FOXP1/PTGES3/BIRC3/DHRS3	14
GO:0002285	GO:0002285	lymphocyte activation involved in immune response	12/355	207/18903	0.000566013383555874	0.00617345980309213	0.00446218837652111	HLA-DRB1/HLA-DRA/JUNB/CD74/ITM2A/HLA-F/NFKBIZ/ANXA1/ICAM1/FOXP1/HLA-DMB/HLX	12
GO:0002274	GO:0002274	myeloid leukocyte activation	13/355	237/18903	0.000570262123483529	0.00620330230346406	0.00448375859201345	JUN/JUND/CD74/VAMP2/CX3CL1/ANXA1/IFI35/CLU/LDLR/SPHK1/FOXP1/ANXA3/DYSF	13
GO:0034620	GO:0034620	cellular response to unfolded protein	8/355	100/18903	0.000593243373196603	0.00641923766089517	0.00463983707518854	HERPUD1/HSPA1A/ATF3/ATF4/HSPA1B/PPP1R15A/EIF2AK2/HSPA8	8
GO:1990830	GO:1990830	cellular response to leukemia inhibitory factor	8/355	100/18903	0.000593243373196603	0.00641923766089517	0.00463983707518854	KLF4/SRSF7/PTP4A3/SOCS3/ICAM1/EIF4A2/SRSF3/SOX17	8
GO:0034121	GO:0034121	regulation of toll-like receptor signaling pathway	7/355	77/18903	0.000604922397517969	0.00652838619005577	0.0047187298377025	CAV1/IRF1/RSAD2/IRF7/IFI35/BIRC3/DDX3X	7
GO:0072006	GO:0072006	nephron development	10/355	152/18903	0.000610365658244389	0.00656984137653606	0.00474869372459235	EDNRB/EGR1/PDGFD/LAMB2/FOXC1/LAMA5/CD34/ANGPT2/MEF2C/PDGFRB	10
GO:0043370	GO:0043370	regulation of CD4-positive, alpha-beta T cell differentiation	6/355	56/18903	0.000618974202373023	0.00664506074327688	0.00480306242458648	HLA-DRB1/HLA-DRA/JUNB/NFKBIZ/ANXA1/HLX	6
GO:1990823	GO:1990823	response to leukemia inhibitory factor	8/355	101/18903	0.000633941424553056	0.00678797332138925	0.00490635990529451	KLF4/SRSF7/PTP4A3/SOCS3/ICAM1/EIF4A2/SRSF3/SOX17	8
GO:0060562	GO:0060562	epithelial tube morphogenesis	16/355	335/18903	0.000636697684457326	0.00679973230197785	0.00491485931861796	BRD2/RHOB/CTSZ/SOX18/DLL4/CTSH/RASIP1/CITED2/ADM/AR/EPHA4/LAMA5/FOXP1/MMRN2/SOX17/MEF2C	16
GO:0043154	GO:0043154	negative regulation of cysteine-type endopeptidase activity involved in apoptotic process	7/355	78/18903	0.000654035180029822	0.00696674876182415	0.00503557913045517	KLF4/IFI6/GAS6/CARD16/BIRC3/DDX3X/CRYAB	7
GO:0008630	GO:0008630	intrinsic apoptotic signaling pathway in response to DNA damage	8/355	102/18903	0.000676863146504387	0.0071912325487422	0.00519783643456873	CD74/DDIT4/HIPK2/CLU/SHISA5/HIC1/RPL26/CDKN1A	8
GO:0038066	GO:0038066	p38MAPK cascade	6/355	57/18903	0.000681016793061821	0.00721666632647682	0.00521622001703275	DUSP1/ZFP36/GADD45B/SPHK1/GADD45A/ZFP36L1	6
GO:0046597	GO:0046597	negative regulation of viral entry into host cell	4/355	22/18903	0.000684471192590308	0.00722126947585525	0.00521954718207584	GSN/LY6E/IFITM1/IFITM3	4
GO:0048009	GO:0048009	insulin-like growth factor receptor signaling pathway	5/355	38/18903	0.000684972891028454	0.00722126947585525	0.00521954718207584	IGFBP2/IGFBP6/AR/IGFBP3/IGFBP4	5
GO:0045786	GO:0045786	negative regulation of cell cycle	18/355	405/18903	0.000694478660000151	0.00730271021707851	0.00527841270326701	KLF4/DUSP1/HEXIM1/PLK2/RGCC/PPP1R10/RHOB/FAM107A/BTG2/BTG1/FOXC1/PLK3/CDKN1B/ZFP36L2/RPL26/CDKN1A/ZFP36L1/CCL2	18
GO:0002292	GO:0002292	T cell differentiation involved in immune response	7/355	79/18903	0.000706257134311051	0.00738867476482046	0.00534054804033276	HLA-DRB1/HLA-DRA/JUNB/NFKBIZ/ANXA1/FOXP1/HLX	7
GO:0002720	GO:0002720	positive regulation of cytokine production involved in immune response	7/355	79/18903	0.000706257134311051	0.00738867476482046	0.00534054804033276	B2M/HLA-E/CD74/HLA-F/RSAD2/HLA-A/GPRC5B	7
GO:0035457	GO:0035457	cellular response to interferon-alpha	3/355	10/18903	0.000714525645791615	0.00743723267358226	0.00537564578826927	IFIT3/IFIT2/GAS6	3
GO:0045657	GO:0045657	positive regulation of monocyte differentiation	3/355	10/18903	0.000714525645791615	0.00743723267358226	0.00537564578826927	HLA-DRB1/CD74/ZFP36L1	3
GO:0062012	GO:0062012	regulation of small molecule metabolic process	16/355	339/18903	0.000722824204011728	0.00750456217886607	0.00542431168153771	FMO2/TMSB4X/CD74/CAV1/EGR1/MIDN/DDIT4/LEPR/ANXA1/ADM/GIT1/LDLR/CD320/INSR/IGFBP3/IGFBP4	16
GO:0051346	GO:0051346	negative regulation of hydrolase activity	17/355	373/18903	0.000735936713964357	0.00760220771780309	0.00549489006104635	TIMP3/KLF4/IFI6/BST2/GAS6/LEPR/SERPINI1/ANXA1/CARD16/PPP1R15A/SERPINB1/WNK1/LXN/BIRC3/PPP1R9B/DDX3X/CRYAB	17
GO:1901653	GO:1901653	cellular response to peptide	17/355	373/18903	0.000735936713964357	0.00760220771780309	0.00549489006104635	KLF2/CAV1/FOS/CAV2/VAMP2/CCND3/SOCS3/PLAT/ICAM1/CHMP5/EPHA4/SOCS2/PPP1R9B/INSR/INHBB/ZFP36L1/RARRES2	17
GO:0031349	GO:0031349	positive regulation of defense response	15/355	307/18903	0.000740451268673699	0.00762962475585638	0.00551470714780517	HLA-E/NFKBIA/HEXIM1/HLA-F/GPRC5B/NFKBIZ/IRF7/CX3CL1/HSP90AA1/IFI35/LDLR/HMGB2/CEBPB/MMRN2/MEF2C	15
GO:0010803	GO:0010803	regulation of tumor necrosis factor-mediated signaling pathway	6/355	58/18903	0.000747765605907567	0.00766868551658755	0.00554294033925244	HSPA1A/GAS6/HSPA1B/CARD16/GSTP1/SPHK1	6
GO:0045444	GO:0045444	fat cell differentiation	13/355	244/18903	0.000747982006007076	0.00766868551658755	0.00554294033925244	KLF4/CEBPD/ZFP36/ADIRF/PSMB8/ID2/RUNX1T1/ZFP36L2/CEBPB/TRIB2/INHBB/ZFP36L1/RARRES2	13
GO:0043254	GO:0043254	regulation of protein-containing complex assembly	18/355	410/18903	0.000799658852040892	0.00817805723745561	0.00591111517875614	GSN/TMSB4X/ISG15/HSPA1A/HSP90AA1/KANK3/HSPA1B/RASIP1/ARPC1A/MYADM/CLU/GIT1/CDKN1B/EIF2AK2/ARHGAP18/HSPA8/DDX3X/CRYAB	18
GO:0051131	GO:0051131	chaperone-mediated protein complex assembly	4/355	23/18903	0.000816393183254548	0.00832842896648483	0.00601980414779997	HSPA1A/HSP90AA1/CLU/PTGES3	4
GO:0002763	GO:0002763	positive regulation of myeloid leukocyte differentiation	6/355	59/18903	0.000819458703480021	0.00833895817114533	0.00602741467676568	HLA-DRB1/CD74/FOS/NEDD9/ID2/ZFP36L1	6
GO:1990000	GO:1990000	amyloid fibril formation	5/355	40/18903	0.000870835306295145	0.00883984057207027	0.00638945341982055	B2M/GSN/CLU/LDLR/CRYAB	5
GO:0060395	GO:0060395	SMAD protein signal transduction	7/355	82/18903	0.00088297637266533	0.00894095334395189	0.00646253792183384	JUN/FOS/TF/ATOH8/HIPK2/TOB1/INHBB	7
GO:0007565	GO:0007565	female pregnancy	11/355	189/18903	0.000921034828104813	0.00930335918733457	0.00672448554820625	FOSB/JUNB/IGFBP2/FOS/STC1/CITED2/ADM/AR/EMP2/THBD/ANGPT2	11
GO:0002244	GO:0002244	hematopoietic progenitor cell differentiation	9/355	133/18903	0.000927638074565969	0.00932990431752321	0.00674367241831783	TCF15/CEBPD/ZFP36/FOXC1/CITED2/ADAR/HERC6/EIF2AK2/FLT1	9
GO:0002377	GO:0002377	immunoglobulin production	12/355	219/18903	0.000928407021824021	0.00932990431752321	0.00674367241831783	HLA-DRB1/B2M/HLA-E/HLA-DRA/HLA-DRB5/HLA-DPB1/HLA-DPA1/HLA-DMA/HLA-DQB1/HLA-DQA1/HLA-DQA2/HLA-DMB	12
GO:0050890	GO:0050890	cognition	15/355	314/18903	0.000930487897065836	0.00932990431752321	0.00674367241831783	B2M/HLA-DRA/FOS/PLK2/FAM107A/BTG2/NEDD9/GIT1/LDLR/CEBPB/CIC/PPP1R9B/INSR/MEF2C/CLDN5	15
GO:0009636	GO:0009636	response to toxic substance	13/355	250/18903	0.00093541278166562	0.00935640931124563	0.00676283027771601	FOS/HBB/INMT/EPHX1/ATF4/CYGB/GSTP1/PRDX1/MGST3/GPX3/MT1E/INHBB/PDGFRB	13
GO:0018212	GO:0018212	peptidyl-tyrosine modification	17/355	382/18903	0.000956603014248378	0.00948257804094889	0.00685402527324839	CD74/CAV1/GPRC5B/GAS6/PDGFD/NEDD9/PLPP3/HIPK2/SOCS3/EHD4/EPHA4/TPST2/HBEGF/EIF2AK2/FLT1/INSR/PDGFRB	17
GO:0070841	GO:0070841	inclusion body assembly	4/355	24/18903	0.000965283011102553	0.00948257804094889	0.00685402527324839	HSPA1A/DNAJB1/HSPA1B/CLU	4
GO:0010968	GO:0010968	regulation of microtubule nucleation	3/355	11/18903	0.000968836917619504	0.00948257804094889	0.00685402527324839	HSPA1A/HSPA1B/GIT1	3
GO:0034115	GO:0034115	negative regulation of heterotypic cell-cell adhesion	3/355	11/18903	0.000968836917619504	0.00948257804094889	0.00685402527324839	KLF4/MYADM/WNK1	3
GO:0044857	GO:0044857	plasma membrane raft organization	3/355	11/18903	0.000968836917619504	0.00948257804094889	0.00685402527324839	CAV1/CAV2/EMP2	3
GO:0070587	GO:0070587	regulation of cell-cell adhesion involved in gastrulation	3/355	11/18903	0.000968836917619504	0.00948257804094889	0.00685402527324839	KLF4/MYADM/WNK1	3
GO:0090084	GO:0090084	negative regulation of inclusion body assembly	3/355	11/18903	0.000968836917619504	0.00948257804094889	0.00685402527324839	HSPA1A/DNAJB1/HSPA1B	3
GO:1901844	GO:1901844	regulation of cell communication by electrical coupling involved in cardiac conduction	3/355	11/18903	0.000968836917619504	0.00948257804094889	0.00685402527324839	CAV1/CALM2/SRI	3
GO:1990440	GO:1990440	positive regulation of transcription from RNA polymerase II promoter in response to endoplasmic reticulum stress	3/355	11/18903	0.000968836917619504	0.00948257804094889	0.00685402527324839	ATF3/ATF4/CEBPB	3
GO:0060338	GO:0060338	regulation of type I interferon-mediated signaling pathway	5/355	41/18903	0.000976707536203373	0.00953685144278579	0.00689325419034761	ISG15/OAS3/OAS1/IRF7/ADAR	5
GO:0014812	GO:0014812	muscle cell migration	8/355	108/18903	0.000986181598893433	0.00960648631131109	0.00694358640451033	PDGFD/ANXA1/PLAT/ADAMTS1/SEMA6D/MEF2C/IGFBP3/PDGFRB	8
GO:0008217	GO:0008217	regulation of blood pressure	11/355	191/18903	0.00100364923801968	0.00975347280833812	0.00704982852148517	EDNRB/HBB/GAS6/CTSZ/ID2/ADM/AR/EMP2/CD34/WNK1/NPY1R	11
GO:0045861	GO:0045861	negative regulation of proteolysis	16/355	352/18903	0.00107471271790915	0.0104193779105093	0.00753114598390488	TIMP3/KLF4/IFI6/BST2/GAS6/CTSZ/SERPINI1/HIPK2/PLAT/CARD16/EPHA4/SERPINB1/LXN/BIRC3/DDX3X/CRYAB	16
GO:2000060	GO:2000060	positive regulation of ubiquitin-dependent protein catabolic process	8/355	110/18903	0.00111131675180523	0.0107488443376256	0.00776928493814181	CAV1/HERPUD1/HSPA1A/HSPA1B/PLK3/SUMO2/CLU/TRIB2	8
GO:0001911	GO:0001911	negative regulation of leukocyte mediated cytotoxicity	4/355	25/18903	0.00113227918858579	0.0108746532842865	0.00786021988181337	HLA-B/HLA-E/HLA-F/HLA-A	4
GO:0070423	GO:0070423	nucleotide-binding oligomerization domain containing signaling pathway	4/355	25/18903	0.00113227918858579	0.0108746532842865	0.00786021988181337	NFKBIA/HSPA1A/HSPA1B/BIRC3	4
GO:0098581	GO:0098581	detection of external biotic stimulus	4/355	25/18903	0.00113227918858579	0.0108746532842865	0.00786021988181337	HLA-DRB1/HLA-B/HLA-A/SCARB1	4
GO:1901222	GO:1901222	regulation of NIK/NF-kappaB signaling	8/355	111/18903	0.00117846792433957	0.0112918153217677	0.00816174538844128	TMSB4X/NFKBIA/PTP4A3/IFI35/PRDX1/SPHK1/EIF2AK2/DDX3X	8
GO:0032872	GO:0032872	regulation of stress-activated MAPK cascade	11/355	195/18903	0.00118729631695329	0.0113498885683577	0.00820372084048698	DUSP1/IGFBP6/HIPK2/DNAJA1/GADD45B/GSTP1/PRDX1/SPHK1/GADD45A/MAP3K11/EIF2AK2	11
GO:0002347	GO:0002347	response to tumor cell	5/355	43/18903	0.00121674796915701	0.0115506560683169	0.00834883596770503	HLA-DRB1/TXNIP/KLF4/HLA-A/RBMS3	5
GO:0031952	GO:0031952	regulation of protein autophosphorylation	5/355	43/18903	0.00121674796915701	0.0115506560683169	0.00834883596770503	JUN/CAV1/PDGFD/CALM2/DDX3X	5
GO:0032691	GO:0032691	negative regulation of interleukin-1 beta production	5/355	43/18903	0.00121674796915701	0.0115506560683169	0.00834883596770503	CX3CL1/CARD16/GSTP1/GIT1/SERPINB1	5
GO:0003007	GO:0003007	heart morphogenesis	13/355	258/18903	0.00124520635248234	0.0117935132829793	0.00852437362000792	JUN/SOX18/DLL4/FOXC1/CITED2/EMP2/ADAMTS1/SOX17/INSR/MEF2C/DHRS3/NPY1R/CLDN5	13
GO:0071277	GO:0071277	cellular response to calcium ion	7/355	87/18903	0.0012532051547943	0.0118419224419618	0.00855936385132365	JUN/FOSB/JUND/JUNB/FOS/MEF2C/INHBB	7
GO:1903050	GO:1903050	regulation of proteolysis involved in protein catabolic process	12/355	227/18903	0.00126416154568831	0.0119000972650615	0.00860141272306197	CAV1/HERPUD1/HSPA1A/HIPK2/HSPA1B/PLK3/PSME2/SUMO2/CLU/EPHA4/PSME1/TRIB2	12
GO:0050852	GO:0050852	T cell receptor signaling pathway	9/355	139/18903	0.00126674716145105	0.0119000972650615	0.00860141272306197	HLA-DRB1/HLA-DPB1/HLA-DQB1/HLA-A/NFKBIZ/BTN3A2/GBP1/WNK1/BTNL9	9
GO:0070586	GO:0070586	cell-cell adhesion involved in gastrulation	3/355	12/18903	0.00127387044607706	0.0119000972650615	0.00860141272306197	KLF4/MYADM/WNK1	3
GO:0072110	GO:0072110	glomerular mesangial cell proliferation	3/355	12/18903	0.00127387044607706	0.0119000972650615	0.00860141272306197	EGR1/PDGFD/PDGFRB	3
GO:2001214	GO:2001214	positive regulation of vasculogenesis	3/355	12/18903	0.00127387044607706	0.0119000972650615	0.00860141272306197	RRAS/ADM/CD34	3
GO:0035872	GO:0035872	nucleotide-binding domain, leucine rich repeat containing receptor signaling pathway	4/355	26/18903	0.00131851919500452	0.0122059756630102	0.00882250220537657	NFKBIA/HSPA1A/HSPA1B/BIRC3	4
GO:0035994	GO:0035994	response to muscle stretch	4/355	26/18903	0.00131851919500452	0.0122059756630102	0.00882250220537657	GSN/JUN/FOS/NFKBIA	4
GO:0072010	GO:0072010	glomerular epithelium development	4/355	26/18903	0.00131851919500452	0.0122059756630102	0.00882250220537657	EDNRB/LAMB2/FOXC1/CD34	4
GO:1900151	GO:1900151	regulation of nuclear-transcribed mRNA catabolic process, deadenylation-dependent decay	4/355	26/18903	0.00131851919500452	0.0122059756630102	0.00882250220537657	ZFP36/TOB1/ZFP36L2/ZFP36L1	4
GO:0007229	GO:0007229	integrin-mediated signaling pathway	8/355	113/18903	0.00132246717215888	0.0122149501644675	0.00882898899193788	ISG15/LAMB2/NEDD9/PLPP3/LAMA5/EMP2/ADAMTS1/ITGB5	8
GO:0002705	GO:0002705	positive regulation of leukocyte mediated immunity	9/355	140/18903	0.0013319135721784	0.0122745563134913	0.00887207242875077	HLA-DRB1/B2M/HLA-B/HLA-E/HLA-DRA/HLA-F/RSAD2/HLA-A/TAP2	9
GO:0070302	GO:0070302	regulation of stress-activated protein kinase signaling cascade	11/355	198/18903	0.00134247743394599	0.0123441703063061	0.0089223895539106	DUSP1/IGFBP6/HIPK2/DNAJA1/GADD45B/GSTP1/PRDX1/SPHK1/GADD45A/MAP3K11/EIF2AK2	11
GO:0010038	GO:0010038	response to metal ion	16/355	360/18903	0.00135634623533017	0.0124419417287691	0.00899305892226897	B2M/JUN/TXNIP/FOSB/JUND/JUNB/CAV1/IGFBP2/FOS/TF/ATF4/CALM2/CDKN1B/MT1E/MEF2C/INHBB	16
GO:0071241	GO:0071241	cellular response to inorganic substance	12/355	229/18903	0.00136221210344241	0.0124419417287691	0.00899305892226897	B2M/JUN/FOSB/JUND/JUNB/FOS/TF/ATF4/CDKN1B/MT1E/MEF2C/INHBB	12
GO:0071902	GO:0071902	positive regulation of protein serine/threonine kinase activity	12/355	229/18903	0.00136221210344241	0.0124419417287691	0.00899305892226897	PDGFD/RGCC/CCND3/CALM2/CDKN1B/EPHA4/MAP3K11/FLT1/INSR/MEF2C/DDX3X/PDGFRB	12
GO:0001885	GO:0001885	endothelial cell development	6/355	65/18903	0.00136740946588086	0.0124616582657276	0.00900731007232868	EDNRB/STC1/SOX18/MYADM/ICAM1/CLDN5	6
GO:0007568	GO:0007568	aging	10/355	169/18903	0.00137470925231078	0.0125004049750033	0.00903531626679228	JUND/IGFBP2/EDNRB/FOS/CX3CL1/ADM/PPP1R9B/INHBB/PDGFRB/CRYAB	10
GO:0002685	GO:0002685	regulation of leukocyte migration	12/355	231/18903	0.00146646895492071	0.0133052858055969	0.00961708564754707	CD74/DUSP1/GAS6/PDGFD/CX3CL1/CD9/NEDD9/ANXA1/ICAM1/WNK1/CCL2/RARRES2	12
GO:0035710	GO:0035710	CD4-positive, alpha-beta T cell activation	8/355	115/18903	0.00148012353855709	0.0133760500403068	0.00966823416971568	HLA-DRB1/HLA-DRA/JUNB/RSAD2/NFKBIZ/ANXA1/FOXP1/HLX	8
GO:0034605	GO:0034605	cellular response to heat	6/355	66/18903	0.00148079168941704	0.0133760500403068	0.00966823416971568	IER5/HSPA1A/DNAJB1/HSP90AA1/HSPA1B/CD34	6
GO:0050900	GO:0050900	leukocyte migration	17/355	398/18903	0.00148887710498185	0.0134195274890782	0.00969965975159954	CD74/DUSP1/EDNRB/GAS6/PDGFD/CX3CL1/CD9/NEDD9/ANXA1/ICAM1/EMP2/CD34/WNK1/FLT1/CXCL2/CCL2/RARRES2	17
GO:0030890	GO:0030890	positive regulation of B cell proliferation	5/355	45/18903	0.00149781245965804	0.0134409822692727	0.00971516730714509	CD74/CD320/CDKN1A/NFATC2/MEF2C	5
GO:2000516	GO:2000516	positive regulation of CD4-positive, alpha-beta T cell activation	5/355	45/18903	0.00149781245965804	0.0134409822692727	0.00971516730714509	HLA-DRB1/HLA-DRA/NFKBIZ/ANXA1/HLX	5
GO:0032271	GO:0032271	regulation of protein polymerization	11/355	201/18903	0.00151394081391709	0.0135560508250524	0.00979833907605268	GSN/TMSB4X/HSPA1A/HSP90AA1/KANK3/HSPA1B/ARPC1A/MYADM/GIT1/CDKN1B/ARHGAP18	11
GO:0032682	GO:0032682	negative regulation of chemokine production	4/355	27/18903	0.00152513672895254	0.0136192603497401	0.00984402703958419	KLF4/OAS3/OAS1/GSTP1	4
GO:0051591	GO:0051591	response to cAMP	7/355	90/18903	0.00152764198021956	0.0136192603497401	0.00984402703958419	FOSB/FOS/STC1/PLAT/THBD/INHBB/ZFP36L1	7
GO:0032956	GO:0032956	regulation of actin cytoskeleton organization	16/355	365/18903	0.00156218582266301	0.0138970153118026	0.0100447888494555	GSN/TMSB4X/BST2/RGCC/CX3CL1/RHOB/FAM107A/NEDD9/KANK3/SORBS3/ARPC1A/MYADM/S100A10/ARHGAP18/GPM6B/PDGFRB	16
GO:1903034	GO:1903034	regulation of response to wounding	10/355	172/18903	0.00156803915179706	0.0139188929903025	0.0100606020766929	KLF4/CAV1/CD9/ANXA1/PLAT/GIT1/EPHA4/HBEGF/THBD/CD34	10
GO:0022408	GO:0022408	negative regulation of cell-cell adhesion	11/355	202/18903	0.00157492909535466	0.0139498579266727	0.0100829835910395	HLA-DRB1/CD74/KLF4/IRF1/RGCC/CD9/ANXA1/MYADM/CEBPB/WNK1/HLX	11
GO:0050921	GO:0050921	positive regulation of chemotaxis	9/355	144/18903	0.00162012881120534	0.0142161045193301	0.0102754271298229	TMSB4X/CD74/GAS6/PDGFD/NEDD9/WNK1/HSPB1/PDGFRB/RARRES2	9
GO:2000117	GO:2000117	negative regulation of cysteine-type endopeptidase activity	7/355	91/18903	0.00162882647210968	0.0142161045193301	0.0102754271298229	KLF4/IFI6/GAS6/CARD16/BIRC3/DDX3X/CRYAB	7
GO:0043568	GO:0043568	positive regulation of insulin-like growth factor receptor signaling pathway	3/355	13/18903	0.00163309017509561	0.0142161045193301	0.0102754271298229	AR/IGFBP3/IGFBP4	3
GO:0044650	GO:0044650	adhesion of symbiont to host cell	3/355	13/18903	0.00163309017509561	0.0142161045193301	0.0102754271298229	GAS6/ICAM1/INHBB	3
GO:0060213	GO:0060213	positive regulation of nuclear-transcribed mRNA poly(A) tail shortening	3/355	13/18903	0.00163309017509561	0.0142161045193301	0.0102754271298229	ZFP36/BTG2/TOB1	3
GO:0070424	GO:0070424	regulation of nucleotide-binding oligomerization domain containing signaling pathway	3/355	13/18903	0.00163309017509561	0.0142161045193301	0.0102754271298229	HSPA1A/HSPA1B/BIRC3	3
GO:0072537	GO:0072537	fibroblast activation	3/355	13/18903	0.00163309017509561	0.0142161045193301	0.0102754271298229	RGCC/CYGB/PDGFRB	3
GO:1905907	GO:1905907	negative regulation of amyloid fibril formation	3/355	13/18903	0.00163309017509561	0.0142161045193301	0.0102754271298229	CLU/LDLR/CRYAB	3
GO:0051091	GO:0051091	positive regulation of DNA-binding transcription factor activity	13/355	266/18903	0.00163618662109822	0.0142161045193301	0.0102754271298229	CAV1/HSPA1A/RGCC/CX3CL1/PLPP3/HIPK2/HSPA1B/CARD16/AR/CLU/SPHK1/EIF2AK2/ANXA3	13
GO:0000079	GO:0000079	regulation of cyclin-dependent protein serine/threonine kinase activity	8/355	117/18903	0.00165233589074576	0.0143187690658141	0.0103496332574423	HEXIM1/SERTAD1/RGCC/CCND3/CDKN1B/GADD45A/CDKN1A/ACTB	8
GO:0085029	GO:0085029	extracellular matrix assembly	5/355	46/18903	0.00165498574425649	0.0143187690658141	0.0103496332574423	NTN4/GAS6/RGCC/LAMB2/GPM6B	5
GO:1901800	GO:1901800	positive regulation of proteasomal protein catabolic process	8/355	118/18903	0.00174418920396094	0.0150587787904081	0.0108845136805629	CAV1/HERPUD1/HSPA1A/HSPA1B/PLK3/SUMO2/CLU/TRIB2	8
GO:0031342	GO:0031342	negative regulation of cell killing	4/355	28/18903	0.00175325913536468	0.0151052851137196	0.0109181285386708	HLA-B/HLA-E/HLA-F/HLA-A	4
GO:1901654	GO:1901654	response to ketone	11/355	205/18903	0.00177006604038247	0.0152181149509612	0.0109996821576013	TXNIP/FOSB/KLF2/CAV1/FOS/GAS6/DDIT4/PLAT/AR/FOXP1/PPP1R9B	11
GO:0001774	GO:0001774	microglial cell activation	5/355	47/18903	0.00182393282591485	0.0156157589124777	0.0112870999621497	JUN/CX3CL1/CLU/LDLR/SPHK1	5
GO:1902895	GO:1902895	positive regulation of miRNA transcription	5/355	47/18903	0.00182393282591485	0.0156157589124777	0.0112870999621497	JUN/KLF4/FOS/EGR1/ATOH8	5
GO:0071674	GO:0071674	mononuclear cell migration	11/355	206/18903	0.00183933327538738	0.0157148036715909	0.0113586897006379	DUSP1/GAS6/PDGFD/CX3CL1/NEDD9/ANXA1/ICAM1/WNK1/FLT1/CCL2/RARRES2	11
GO:0045185	GO:0045185	maintenance of protein location	7/355	93/18903	0.00184678618121043	0.0157456759441663	0.0113810042374189	GSN/TMSB4X/CAV1/NFKBIA/SRGN/SYNE1/SRI	7
GO:1902905	GO:1902905	positive regulation of supramolecular fiber organization	10/355	176/18903	0.0018595500692436	0.0158216075393527	0.0114358877374754	GSN/HSPA1A/RGCC/CX3CL1/HSPA1B/SORBS3/CLU/GIT1/CDKN1B/S100A10	10
GO:0045598	GO:0045598	regulation of fat cell differentiation	9/355	147/18903	0.00186751010179812	0.0158564367028449	0.0114610623224659	ZFP36/ADIRF/ID2/RUNX1T1/ZFP36L2/CEBPB/TRIB2/ZFP36L1/RARRES2	9
GO:0071560	GO:0071560	cellular response to transforming growth factor beta stimulus	13/355	271/18903	0.00192859328817583	0.0163364845431307	0.0118080418058384	JUN/CAV1/FOS/CAV2/HSPA1A/PDGFD/HIPK2/CITED2/ZFP36L2/MEF2C/ITGB5/ZFP36L1/CLDN5	13
GO:0051099	GO:0051099	positive regulation of binding	10/355	177/18903	0.00193887520982281	0.0163364845431307	0.0118080418058384	B2M/KLF4/CAV1/FOXC1/HIPK2/CALM2/EPHA4/HMGB2/S100A10/CLDN5	10
GO:0035967	GO:0035967	cellular response to topologically incorrect protein	8/355	120/18903	0.00193998243660196	0.0163364845431307	0.0118080418058384	HERPUD1/HSPA1A/ATF3/ATF4/HSPA1B/PPP1R15A/EIF2AK2/HSPA8	8
GO:1904029	GO:1904029	regulation of cyclin-dependent protein kinase activity	8/355	120/18903	0.00193998243660196	0.0163364845431307	0.0118080418058384	HEXIM1/SERTAD1/RGCC/CCND3/CDKN1B/GADD45A/CDKN1A/ACTB	8
GO:1901988	GO:1901988	negative regulation of cell cycle phase transition	13/355	272/18903	0.00199196112860144	0.0167318257007106	0.0120937951393629	KLF4/DUSP1/PLK2/RGCC/PPP1R10/FAM107A/PLK3/CDKN1B/ZFP36L2/RPL26/CDKN1A/ZFP36L1/CCL2	13
GO:0034123	GO:0034123	positive regulation of toll-like receptor signaling pathway	4/355	29/18903	0.00200400499979614	0.0167318257007106	0.0120937951393629	CAV1/RSAD2/IFI35/DDX3X	4
GO:0061028	GO:0061028	establishment of endothelial barrier	5/355	48/18903	0.00200516824857838	0.0167318257007106	0.0120937951393629	EDNRB/SOX18/MYADM/ICAM1/CLDN5	5
GO:0032722	GO:0032722	positive regulation of chemokine production	6/355	70/18903	0.00200732949152636	0.0167318257007106	0.0120937951393629	CD74/EGR1/OAS3/OAS1/EIF2AK2/DDX3X	6
GO:0043627	GO:0043627	response to estrogen	6/355	70/18903	0.00200732949152636	0.0167318257007106	0.0120937951393629	CAV1/IGFBP2/HSP90AA1/CITED2/AR/PDGFRB	6
GO:0030595	GO:0030595	leukocyte chemotaxis	12/355	240/18903	0.00202055234810959	0.0168078806888386	0.01214876782807	CD74/DUSP1/EDNRB/GAS6/CX3CL1/NEDD9/ANXA1/WNK1/FLT1/CXCL2/CCL2/RARRES2	12
GO:0032355	GO:0032355	response to estradiol	8/355	121/18903	0.00204416430081291	0.0169132151562392	0.0122249037795581	TXNIP/IGFBP2/ANXA1/CDKN1B/SOCS2/PPP1R9B/PDGFRB/CRYAB	8
GO:0016525	GO:0016525	negative regulation of angiogenesis	9/355	149/18903	0.00204857185561569	0.0169132151562392	0.0122249037795581	KLF2/KLF4/PLK2/RGCC/FOXC1/ADAMTS1/GADD45A/ANGPT2/CLDN5	9
GO:0006596	GO:0006596	polyamine biosynthetic process	3/355	14/18903	0.0020497117611926	0.0169132151562392	0.0122249037795581	SAT1/AMD1/OAZ2	3
GO:1902947	GO:1902947	regulation of tau-protein kinase activity	3/355	14/18903	0.0020497117611926	0.0169132151562392	0.0122249037795581	EGR1/HSP90AA1/CLU	3
GO:0007611	GO:0007611	learning or memory	13/355	273/18903	0.00205703673995306	0.0169341580789766	0.0122400413635694	B2M/FOS/PLK2/BTG2/NEDD9/GIT1/LDLR/CEBPB/CIC/PPP1R9B/INSR/MEF2C/CLDN5	13
GO:0044703	GO:0044703	multi-organism reproductive process	11/355	209/18903	0.0020605083836648	0.0169341580789766	0.0122400413635694	FOSB/JUNB/IGFBP2/FOS/STC1/CITED2/ADM/AR/EMP2/THBD/ANGPT2	11
GO:0014909	GO:0014909	smooth muscle cell migration	7/355	95/18903	0.00208671330790277	0.0170810604305574	0.0123462226600572	PDGFD/PLAT/ADAMTS1/SEMA6D/MEF2C/IGFBP3/PDGFRB	7
GO:0034109	GO:0034109	homotypic cell-cell adhesion	7/355	95/18903	0.00208671330790277	0.0170810604305574	0.0123462226600572	HBB/CD9/PLPP3/MYL12A/GNAS/HSPB1/ACTB	7
GO:0034614	GO:0034614	cellular response to reactive oxygen species	9/355	150/18903	0.00214420883945451	0.0175167339653445	0.0126611283118136	JUN/KLF2/FOS/PDGFD/RHOB/ANXA1/PRDX1/SPHK1/FOXP1	9
GO:0070527	GO:0070527	platelet aggregation	6/355	71/18903	0.00215863368586283	0.0175995163930884	0.0127209636065496	HBB/CD9/MYL12A/GNAS/HSPB1/ACTB	6
GO:0097529	GO:0097529	myeloid leukocyte migration	12/355	242/18903	0.00216445458663509	0.0176119608329177	0.0127299584711036	CD74/DUSP1/EDNRB/PDGFD/CX3CL1/CD9/ANXA1/EMP2/FLT1/CXCL2/CCL2/RARRES2	12
GO:0035265	GO:0035265	organ growth	10/355	180/18903	0.0021933782276981	0.0178119685381979	0.0128745244172962	STC1/SORBS2/LEPR/FOXC1/CITED2/AR/FOXP1/HLX/MEF2C/PDGFRB	10
GO:0003073	GO:0003073	regulation of systemic arterial blood pressure	7/355	96/18903	0.00221536574840466	0.0179549702257066	0.0129778863064438	EDNRB/GAS6/CTSZ/ADM/AR/EMP2/WNK1	7
GO:0001822	GO:0001822	kidney development	14/355	309/18903	0.00222907385501598	0.0180304376319931	0.0130324342898889	EDNRB/EGR1/PDGFD/LAMB2/CTSH/FOXC1/EPHA4/LAMA5/ADAMTS1/CD34/ANGPT2/SOX17/MEF2C/PDGFRB	14
GO:2000181	GO:2000181	negative regulation of blood vessel morphogenesis	9/355	151/18903	0.00224336987292978	0.0181103540332383	0.013090198015272	KLF2/KLF4/PLK2/RGCC/FOXC1/ADAMTS1/GADD45A/ANGPT2/CLDN5	9
GO:0001778	GO:0001778	plasma membrane repair	4/355	30/18903	0.00227848190281913	0.0182858205155798	0.0132170255192887	CHMP5/S100A10/AHNAK/DYSF	4
GO:0070293	GO:0070293	renal absorption	4/355	30/18903	0.00227848190281913	0.0182858205155798	0.0132170255192887	GSN/EDNRB/HBB/GAS6	4
GO:0071480	GO:0071480	cellular response to gamma radiation	4/355	30/18903	0.00227848190281913	0.0182858205155798	0.0132170255192887	EGR1/RPL26/CDKN1A/CRYAB	4
GO:0042770	GO:0042770	signal transduction in response to DNA damage	10/355	181/18903	0.0022839478358854	0.018293886865168	0.0132228558919681	CD74/PLK2/PPP1R10/HIPK2/PLK3/CDKN1B/HIC1/GADD45A/RPL26/CDKN1A	10
GO:0060070	GO:0060070	canonical Wnt signaling pathway	14/355	310/18903	0.00229584186694553	0.0183533089597341	0.0132658062938722	KLF4/CAV1/IGFBP2/TMEM88/EDNRB/IGFBP6/EGR1/GPRC5B/RBMS3/PLPP3/WNK1/SOX17/DDX3X/IGFBP4	14
GO:0042098	GO:0042098	T cell proliferation	11/355	212/18903	0.00230284164679703	0.0183734505710401	0.0132803646884711	HLA-DRB1/HLA-E/HLA-DPB1/IGFBP2/HLA-DPA1/IRF1/HLA-A/ANXA1/CCND3/CEBPB/HLA-DMB	11
GO:0035914	GO:0035914	skeletal muscle cell differentiation	6/355	72/18903	0.00231838388145061	0.0184257602671104	0.0133181742353425	FOS/EGR1/ATF3/BTG2/CITED2/MEF2C	6
GO:0045600	GO:0045600	positive regulation of fat cell differentiation	6/355	72/18903	0.00231838388145061	0.0184257602671104	0.0133181742353425	ZFP36/ADIRF/ID2/CEBPB/ZFP36L1/RARRES2	6
GO:0071559	GO:0071559	response to transforming growth factor beta	13/355	277/18903	0.00233511632331729	0.0185228472764492	0.0133883489086053	JUN/CAV1/FOS/CAV2/HSPA1A/PDGFD/HIPK2/CITED2/ZFP36L2/MEF2C/ITGB5/ZFP36L1/CLDN5	13
GO:0018108	GO:0018108	peptidyl-tyrosine phosphorylation	16/355	380/18903	0.00234363225764179	0.0185386247214302	0.0133997528755624	CD74/CAV1/GPRC5B/GAS6/PDGFD/NEDD9/PLPP3/HIPK2/SOCS3/EHD4/EPHA4/HBEGF/EIF2AK2/FLT1/INSR/PDGFRB	16
GO:1901343	GO:1901343	negative regulation of vasculature development	9/355	152/18903	0.00234614636196593	0.0185386247214302	0.0133997528755624	KLF2/KLF4/PLK2/RGCC/FOXC1/ADAMTS1/GADD45A/ANGPT2/CLDN5	9
GO:0042129	GO:0042129	regulation of T cell proliferation	10/355	182/18903	0.00237750024836498	0.0187502471510477	0.0135527139663882	HLA-DRB1/HLA-E/HLA-DPB1/IGFBP2/HLA-DPA1/IRF1/HLA-A/ANXA1/CEBPB/HLA-DMB	10
GO:0002269	GO:0002269	leukocyte activation involved in inflammatory response	5/355	50/18903	0.00240657667205458	0.0188706901187301	0.0136397703703446	JUN/CX3CL1/CLU/LDLR/SPHK1	5
GO:0038084	GO:0038084	vascular endothelial growth factor signaling pathway	5/355	50/18903	0.00240657667205458	0.0188706901187301	0.0136397703703446	PTP4A3/FOXC1/FLT1/HSPB1/PDGFRB	5
GO:1902041	GO:1902041	regulation of extrinsic apoptotic signaling pathway via death domain receptors	5/355	50/18903	0.00240657667205458	0.0188706901187301	0.0136397703703446	TIMP3/ATF3/ICAM1/HMGB2/DDX3X	5
GO:0007015	GO:0007015	actin filament organization	18/355	454/18903	0.00247248000208036	0.0193478823068299	0.0139846857829369	GSN/TMSB4X/TF/RGCC/CX3CL1/RHOB/SORBS2/FAM107A/NEDD9/KANK3/SORBS3/ARPC1A/MYADM/EMP2/S100A10/ARHGAP18/PPP1R9B/ITGB5	18
GO:0050821	GO:0050821	protein stabilization	11/355	214/18903	0.00247686862011356	0.0193478823068299	0.0139846857829369	TMEM88/HSPA1A/GPIHBP1/HSP90AA1/PLPP3/HSPA1B/CLU/EPHA4/SOX17/PTGES3/CRYAB	11
GO:0046637	GO:0046637	regulation of alpha-beta T cell differentiation	6/355	73/18903	0.00248687409270866	0.0193891077076012	0.0140144835802833	HLA-DRB1/HLA-DRA/JUNB/NFKBIZ/ANXA1/HLX	6
GO:0003014	GO:0003014	renal system process	8/355	125/18903	0.00250569095578123	0.0194775336728436	0.0140783980345558	GSN/EDNRB/HBB/STC1/GAS6/ADM/EMP2/CD34	8
GO:0002468	GO:0002468	dendritic cell antigen processing and presentation	3/355	15/18903	0.0025267124881621	0.0194775336728436	0.0140783980345558	HLA-DRB1/HLA-DRA/CD74	3
GO:0010649	GO:0010649	regulation of cell communication by electrical coupling	3/355	15/18903	0.0025267124881621	0.0194775336728436	0.0140783980345558	CAV1/CALM2/SRI	3
GO:0042994	GO:0042994	cytoplasmic sequestering of transcription factor	3/355	15/18903	0.0025267124881621	0.0194775336728436	0.0140783980345558	TMSB4X/NFKBIA/SRI	3
GO:0060211	GO:0060211	regulation of nuclear-transcribed mRNA poly(A) tail shortening	3/355	15/18903	0.0025267124881621	0.0194775336728436	0.0140783980345558	ZFP36/BTG2/TOB1	3
GO:0090280	GO:0090280	positive regulation of calcium ion import	3/355	15/18903	0.0025267124881621	0.0194775336728436	0.0140783980345558	STC1/CCL2/PDGFRB	3
GO:0051092	GO:0051092	positive regulation of NF-kappaB transcription factor activity	9/355	154/18903	0.00256291689425396	0.0197195538148884	0.0142533306491936	CAV1/HSPA1A/CX3CL1/HSPA1B/CARD16/AR/CLU/SPHK1/EIF2AK2	9
GO:0019083	GO:0019083	viral transcription	5/355	51/18903	0.00262779124611868	0.0201808462553047	0.014586753694205	JUN/ZFP36/HEXIM1/IFITM3/LARP7	5
GO:0048863	GO:0048863	stem cell differentiation	12/355	248/18903	0.0026472408428287	0.0202922143858701	0.0146672507887961	EDNRB/TCF15/ZFP36/SOX18/FOXC1/CITED2/LAMA5/ZFP36L2/SEMA6D/EIF2AK2/SOX17/MEF2C	12
GO:0042267	GO:0042267	natural killer cell mediated cytotoxicity	6/355	74/18903	0.00266440082912817	0.020385648881072	0.0147347854179594	HLA-B/HLA-E/HLA-F/HLA-A/TUBB4B/PRDX1	6
GO:0071479	GO:0071479	cellular response to ionizing radiation	6/355	75/18903	0.00285126287941015	0.0217365142573296	0.0157111934569592	EGR1/RHOB/GADD45A/RPL26/CDKN1A/CRYAB	6
GO:0044706	GO:0044706	multi-multicellular organism process	11/355	218/18903	0.00285685959149004	0.0217365142573296	0.0157111934569592	FOSB/JUNB/IGFBP2/FOS/STC1/CITED2/ADM/AR/EMP2/THBD/ANGPT2	11
GO:1901215	GO:1901215	negative regulation of neuron death	11/355	218/18903	0.00285685959149004	0.0217365142573296	0.0157111934569592	JUN/HLA-F/CX3CL1/BTG2/HIPK2/ATF4/CEBPB/CD34/NES/MEF2C/CCL2	11
GO:0072001	GO:0072001	renal system development	14/355	318/18903	0.00289179230778339	0.0219615560263328	0.0158738540715751	EDNRB/EGR1/PDGFD/LAMB2/CTSH/FOXC1/EPHA4/LAMA5/ADAMTS1/CD34/ANGPT2/SOX17/MEF2C/PDGFRB	14
GO:0031116	GO:0031116	positive regulation of microtubule polymerization	4/355	32/18903	0.00290299171452186	0.0220058577102665	0.0159058754121871	HSPA1A/HSPA1B/GIT1/CDKN1B	4
GO:0010951	GO:0010951	negative regulation of endopeptidase activity	12/355	252/18903	0.00301526633812514	0.022772757371365	0.016460191932074	TIMP3/KLF4/IFI6/BST2/GAS6/SERPINI1/CARD16/SERPINB1/LXN/BIRC3/DDX3X/CRYAB	12
GO:0050851	GO:0050851	antigen receptor-mediated signaling pathway	12/355	252/18903	0.00301526633812514	0.022772757371365	0.016460191932074	HLA-DRB1/HLA-DPB1/HLA-DQB1/HLA-A/NFKBIZ/BTN3A2/GBP1/FOXP1/WNK1/NFATC2/MEF2C/BTNL9	12
GO:0070431	GO:0070431	nucleotide-binding oligomerization domain containing 2 signaling pathway	3/355	16/18903	0.00306684086485467	0.0230772741041633	0.0166802972002525	NFKBIA/HSPA1A/HSPA1B	3
GO:1905906	GO:1905906	regulation of amyloid fibril formation	3/355	16/18903	0.00306684086485467	0.0230772741041633	0.0166802972002525	CLU/LDLR/CRYAB	3
GO:0046638	GO:0046638	positive regulation of alpha-beta T cell differentiation	5/355	53/18903	0.00311385442667511	0.0233881263805763	0.0169049818112919	HLA-DRB1/HLA-DRA/NFKBIZ/ANXA1/HLX	5
GO:0045621	GO:0045621	positive regulation of lymphocyte differentiation	8/355	130/18903	0.00319305058944664	0.0239391233406228	0.0173032434520961	HLA-DRB1/HLA-DRA/CD74/NFKBIZ/GAS6/ANXA1/HLX/ACTB	8
GO:0001503	GO:0001503	ossification	17/355	429/18903	0.00324272999338008	0.0240964592998197	0.0174169661798258	JUND/JUNB/ISG15/CEBPD/STC1/SRGN/FOXC1/ATF4/IFITM1/ADAR/GIT1/TOB1/CEBPB/GPM6B/MEF2C/DHRS3/IGFBP3	17
GO:0031331	GO:0031331	positive regulation of cellular catabolic process	17/355	429/18903	0.00324272999338008	0.0240964592998197	0.0174169661798258	CAV1/HERPUD1/ZFP36/HSPA1A/PLK2/BTG2/HSPA1B/PLK3/SUMO2/CALCOCO2/CLU/TOB1/ZFP36L2/ZC3HAV1/TRIB2/INSR/ZFP36L1	17
GO:0002228	GO:0002228	natural killer cell mediated immunity	6/355	77/18903	0.00325419816705422	0.0240964592998197	0.0174169661798258	HLA-B/HLA-E/HLA-F/HLA-A/TUBB4B/PRDX1	6
GO:0002828	GO:0002828	regulation of type 2 immune response	4/355	33/18903	0.00325516665498661	0.0240964592998197	0.0174169661798258	CD74/RSAD2/ANXA1/HLX	4
GO:0033032	GO:0033032	regulation of myeloid cell apoptotic process	4/355	33/18903	0.00325516665498661	0.0240964592998197	0.0174169661798258	GAS6/IRF7/ANXA1/MEF2C	4
GO:0048147	GO:0048147	negative regulation of fibroblast proliferation	4/355	33/18903	0.00325516665498661	0.0240964592998197	0.0174169661798258	CAV1/FTH1/GSTP1/PARP10	4
GO:0098801	GO:0098801	regulation of renal system process	4/355	33/18903	0.00325516665498661	0.0240964592998197	0.0174169661798258	EDNRB/STC1/GAS6/EMP2	4
GO:0034599	GO:0034599	cellular response to oxidative stress	13/355	288/18903	0.00326264975605757	0.0241083363055713	0.0174255509019594	JUN/KLF2/FOS/HSPA1A/PDGFD/RHOB/ANXA1/ATF4/HSPA1B/PRDX1/SPHK1/FOXP1/HSPB1	13
GO:0070167	GO:0070167	regulation of biomineral tissue development	7/355	103/18903	0.00329555446259242	0.0243076777897329	0.0175696353022723	ISG15/GAS6/SRGN/ATF4/CEBPB/GPM6B/MEF2C	7
GO:0043270	GO:0043270	positive regulation of ion transport	13/355	289/18903	0.00336004161301874	0.0247388342100356	0.0178812759751692	TMSB4X/CAV1/STC1/CX3CL1/ATF4/CALM2/COX17/SRI/CEBPB/WNK1/CCL2/ACTB/PDGFRB	13
GO:0061900	GO:0061900	glial cell activation	5/355	54/18903	0.00337974955410078	0.024839342152988	0.0179539233056929	JUN/CX3CL1/CLU/LDLR/SPHK1	5
GO:0070373	GO:0070373	negative regulation of ERK1 and ERK2 cascade	6/355	78/18903	0.00347087841597293	0.0254179863998303	0.0183721684574808	TIMP3/ATF3/NDRG2/GBP1/GSTP1/EPHA4	6
GO:0090049	GO:0090049	regulation of cell migration involved in sprouting angiogenesis	6/355	78/18903	0.00347087841597293	0.0254179863998303	0.0183721684574808	KLF4/PLK2/DLL4/ANXA1/CARD10/MMRN2	6
GO:0002253	GO:0002253	activation of immune response	16/355	397/18903	0.0035983218424066	0.026285233643029	0.0189990163987653	HLA-DRB1/HLA-DPB1/HLA-DQB1/HEXIM1/HLA-A/NFKBIZ/RGCC/HSP90AA1/BTN3A2/GBP1/CLU/FOXP1/WNK1/NFATC2/MEF2C/BTNL9	16
GO:0039528	GO:0039528	cytoplasmic pattern recognition receptor signaling pathway in response to virus	4/355	34/18903	0.0036353532206842	0.026285233643029	0.0189990163987653	OAS3/IRF7/SEC14L1/BIRC3	4
GO:0045648	GO:0045648	positive regulation of erythrocyte differentiation	4/355	34/18903	0.0036353532206842	0.026285233643029	0.0189990163987653	ISG15/HSPA1A/HSPA1B/HMGB2	4
GO:0002931	GO:0002931	response to ischemia	5/355	55/18903	0.0036615840004495	0.026285233643029	0.0189990163987653	CAV1/EGR1/CX3CL1/SQSTM1/MEF2C	5
GO:0070169	GO:0070169	positive regulation of biomineral tissue development	5/355	55/18903	0.0036615840004495	0.026285233643029	0.0189990163987653	ISG15/ATF4/CEBPB/GPM6B/MEF2C	5
GO:1900087	GO:1900087	positive regulation of G1/S transition of mitotic cell cycle	5/355	55/18903	0.0036615840004495	0.026285233643029	0.0189990163987653	RGCC/ANXA1/CCND3/ADAMTS1/DDX3X	5
GO:0110149	GO:0110149	regulation of biomineralization	7/355	105/18903	0.0036676849045447	0.026285233643029	0.0189990163987653	ISG15/GAS6/SRGN/ATF4/CEBPB/GPM6B/MEF2C	7
GO:0030168	GO:0030168	platelet activation	8/355	133/18903	0.00367076862663099	0.026285233643029	0.0189990163987653	HBB/CD9/MYL12A/VWF/GNAS/THBD/HSPB1/ACTB	8
GO:0007096	GO:0007096	regulation of exit from mitosis	3/355	17/18903	0.0036726259150099	0.026285233643029	0.0189990163987653	RGCC/CDKN1B/PPP1R9B	3
GO:0016045	GO:0016045	detection of bacterium	3/355	17/18903	0.0036726259150099	0.026285233643029	0.0189990163987653	HLA-DRB1/HLA-B/HLA-A	3
GO:0061158	GO:0061158	3'-UTR-mediated mRNA destabilization	3/355	17/18903	0.0036726259150099	0.026285233643029	0.0189990163987653	ZFP36/ZFP36L2/ZFP36L1	3
GO:1900034	GO:1900034	regulation of cellular response to heat	3/355	17/18903	0.0036726259150099	0.026285233643029	0.0189990163987653	IER5/DNAJB1/CD34	3
GO:1903729	GO:1903729	regulation of plasma membrane organization	3/355	17/18903	0.0036726259150099	0.026285233643029	0.0189990163987653	GSN/S100A10/AHNAK	3
GO:2000514	GO:2000514	regulation of CD4-positive, alpha-beta T cell activation	6/355	79/18903	0.00369810756241089	0.0264214967133224	0.0190975076026941	HLA-DRB1/HLA-DRA/JUNB/NFKBIZ/ANXA1/HLX	6
GO:0046777	GO:0046777	protein autophosphorylation	11/355	226/18903	0.00375766139531213	0.0267183866365474	0.019312100198544	JUN/CAV1/PDGFD/CALM2/EPHA4/MAP3K11/EIF2AK2/FLT1/INSR/DDX3X/PDGFRB	11
GO:0010952	GO:0010952	positive regulation of peptidase activity	10/355	194/18903	0.00375920728829258	0.0267183866365474	0.019312100198544	GSN/CAV1/ANP32B/TNFSF10/CTSH/PSME2/EPHA4/PSME1/DDX3X/NDUFA13	10
GO:0061136	GO:0061136	regulation of proteasomal protein catabolic process	10/355	194/18903	0.00375920728829258	0.0267183866365474	0.019312100198544	CAV1/HERPUD1/HSPA1A/HSPA1B/PLK3/PSME2/SUMO2/CLU/PSME1/TRIB2	10
GO:0071496	GO:0071496	cellular response to external stimulus	14/355	328/18903	0.00380974766919687	0.0270307529262567	0.0195378791412464	IRF1/FOS/GAS6/ATF3/FAM107A/TMEM150C/ATF4/GSDMD/GADD45A/EIF2AK2/CDKN1A/PPP1R9B/HSPA8/INHBB	14
GO:0042102	GO:0042102	positive regulation of T cell proliferation	7/355	106/18903	0.00386531822000192	0.0273776684287183	0.0197886303200171	HLA-E/HLA-DPB1/IGFBP2/HLA-DPA1/HLA-A/ANXA1/HLA-DMB	7
GO:0007519	GO:0007519	skeletal muscle tissue development	9/355	164/18903	0.0038962062127278	0.0274684522193078	0.0198542490148926	CAV1/FOS/EGR1/CAV2/ATF3/BTG2/CITED2/HLX/MEF2C	9
GO:0030856	GO:0030856	regulation of epithelial cell differentiation	9/355	164/18903	0.0038962062127278	0.0274684522193078	0.0198542490148926	CAV1/ZFP36/BTG1/ATOH8/FOXC1/CDKN1B/CEBPB/ZFP36L1/CLDN5	9
GO:0051495	GO:0051495	positive regulation of cytoskeleton organization	10/355	195/18903	0.00389822950295956	0.0274684522193078	0.0198542490148926	GSN/HSPA1A/RGCC/CX3CL1/HSPA1B/SORBS3/GIT1/CDKN1B/S100A10/NES	10
GO:0110151	GO:0110151	positive regulation of biomineralization	5/355	56/18903	0.00395987907869229	0.0278073015440361	0.020099169945201	ISG15/ATF4/CEBPB/GPM6B/MEF2C	5
GO:2000630	GO:2000630	positive regulation of miRNA metabolic process	5/355	56/18903	0.00395987907869229	0.0278073015440361	0.020099169945201	JUN/KLF4/FOS/EGR1/ATOH8	5
GO:0034976	GO:0034976	response to endoplasmic reticulum stress	12/355	261/18903	0.00399600333435672	0.0280130079900802	0.0202478549519542	JUN/CAV1/HERPUD1/HSPA1A/ATF3/ATF4/CLU/PPP1R15A/UBE2J1/CEBPB/EIF2AK2/DDX3X	12
GO:0007369	GO:0007369	gastrulation	10/355	196/18903	0.00404129079493353	0.0281609572107204	0.0203547929273704	KLF4/DUSP1/ATOH8/PLPP3/FOXC1/ETS2/MYADM/WNK1/SOX17/ITGB5	10
GO:0060218	GO:0060218	hematopoietic stem cell differentiation	4/355	35/18903	0.00404457541992546	0.0281609572107204	0.0203547929273704	TCF15/ZFP36/FOXC1/EIF2AK2	4
GO:1901099	GO:1901099	negative regulation of signal transduction in absence of ligand	4/355	35/18903	0.00404457541992546	0.0281609572107204	0.0203547929273704	IFI6/HSPA1A/CX3CL1/HSPA1B	4
GO:2001240	GO:2001240	negative regulation of extrinsic apoptotic signaling pathway in absence of ligand	4/355	35/18903	0.00404457541992546	0.0281609572107204	0.0203547929273704	IFI6/HSPA1A/CX3CL1/HSPA1B	4
GO:0044773	GO:0044773	mitotic DNA damage checkpoint signaling	6/355	81/18903	0.0041854411312923	0.0290431371902364	0.0209924342785985	PLK2/PPP1R10/PLK3/CDKN1B/RPL26/CDKN1A	6
GO:0072332	GO:0072332	intrinsic apoptotic signaling pathway by p53 class mediator	6/355	81/18903	0.0041854411312923	0.0290431371902364	0.0209924342785985	CD74/DDIT4/HIPK2/SHISA5/RPL26/CDKN1A	6
GO:1903052	GO:1903052	positive regulation of proteolysis involved in protein catabolic process	8/355	136/18903	0.0042020148981991	0.0291088903674232	0.0210399607989486	CAV1/HERPUD1/HSPA1A/HSPA1B/PLK3/SUMO2/CLU/TRIB2	8
GO:0010466	GO:0010466	negative regulation of peptidase activity	12/355	263/18903	0.00424540879141195	0.0293599012707933	0.0212213919528109	TIMP3/KLF4/IFI6/BST2/GAS6/SERPINI1/CARD16/SERPINB1/LXN/BIRC3/DDX3X/CRYAB	12
GO:0048732	GO:0048732	gland development	17/355	441/18903	0.00427373048541191	0.0294167915738301	0.0212625123710278	JUN/CAV1/NTN4/ANXA1/ID2/FOXC1/CITED2/LSR/AR/CDKN1B/LAMA5/SOCS2/OAS2/CEBPB/HLX/INSR/INHBB	17
GO:0008347	GO:0008347	glial cell migration	5/355	57/18903	0.00427515429846446	0.0294167915738301	0.0212625123710278	RRAS/CX3CL1/CD9/EPHA4/CCL2	5
GO:0043388	GO:0043388	positive regulation of DNA binding	5/355	57/18903	0.00427515429846446	0.0294167915738301	0.0212625123710278	KLF4/FOXC1/HIPK2/CALM2/HMGB2	5
GO:0051051	GO:0051051	negative regulation of transport	18/355	479/18903	0.00433483989895192	0.0295597507038738	0.0213658434995594	CD74/CAV1/HLA-F/RSAD2/STC1/MIDN/ANXA1/ATF4/CALM2/LRPAP1/UBE2J1/OAZ2/SRI/WNK1/GPM6B/INHBB/DYSF/CRYAB	18
GO:0002695	GO:0002695	negative regulation of leukocyte activation	10/355	198/18903	0.00433985472180082	0.0295597507038738	0.0213658434995594	HLA-DRB1/CD74/IRF1/HLA-F/CX3CL1/ANXA1/ID2/LDLR/CEBPB/HLX	10
GO:0003159	GO:0003159	morphogenesis of an endothelium	3/355	18/18903	0.00434638616787025	0.0295597507038738	0.0213658434995594	RHOB/DLL4/FOXP1	3
GO:0006595	GO:0006595	polyamine metabolic process	3/355	18/18903	0.00434638616787025	0.0295597507038738	0.0213658434995594	SAT1/AMD1/OAZ2	3
GO:0006978	GO:0006978	DNA damage response, signal transduction by p53 class mediator resulting in transcription of p21 class mediator	3/355	18/18903	0.00434638616787025	0.0295597507038738	0.0213658434995594	HIPK2/RPL26/CDKN1A	3
GO:0010755	GO:0010755	regulation of plasminogen activation	3/355	18/18903	0.00434638616787025	0.0295597507038738	0.0213658434995594	CTSZ/PLAT/S100A10	3
GO:0061154	GO:0061154	endothelial tube morphogenesis	3/355	18/18903	0.00434638616787025	0.0295597507038738	0.0213658434995594	RHOB/DLL4/FOXP1	3
GO:2000736	GO:2000736	regulation of stem cell differentiation	6/355	82/18903	0.00444616203328918	0.0301882624147664	0.0218201329483136	TCF15/ZFP36/FOXC1/ZFP36L2/EIF2AK2/SOX17	6
GO:0010922	GO:0010922	positive regulation of phosphatase activity	4/355	36/18903	0.00448383577677513	0.0302935922908646	0.0218962655811996	CALM2/PPP1R15A/MEF2C/PDGFRB	4
GO:0031112	GO:0031112	positive regulation of microtubule polymerization or depolymerization	4/355	36/18903	0.00448383577677513	0.0302935922908646	0.0218962655811996	HSPA1A/HSPA1B/GIT1/CDKN1B	4
GO:0071711	GO:0071711	basement membrane organization	4/355	36/18903	0.00448383577677513	0.0302935922908646	0.0218962655811996	CAV1/CAV2/NTN4/LAMB2	4
GO:0001961	GO:0001961	positive regulation of cytokine-mediated signaling pathway	5/355	58/18903	0.00460792681663021	0.031029733784894	0.0224283500399804	CD74/HSPA1A/GAS6/IRF7/HSPA1B	5
GO:0045620	GO:0045620	negative regulation of lymphocyte differentiation	5/355	58/18903	0.00460792681663021	0.031029733784894	0.0224283500399804	CD74/IRF1/ANXA1/ID2/HLX	5
GO:2000058	GO:2000058	regulation of ubiquitin-dependent protein catabolic process	9/355	170/18903	0.00492483523695152	0.0331094250930134	0.0239315548356436	CAV1/HERPUD1/HSPA1A/HIPK2/HSPA1B/PLK3/SUMO2/CLU/TRIB2	9
GO:0061098	GO:0061098	positive regulation of protein tyrosine kinase activity	5/355	59/18903	0.00495871090118114	0.0332282245191893	0.0240174232847026	GPRC5B/GAS6/NEDD9/EPHA4/HBEGF	5
GO:0071709	GO:0071709	membrane assembly	5/355	59/18903	0.00495871090118114	0.0332282245191893	0.0240174232847026	CAV1/CAV2/CHMP5/EMP2/S100A10	5
GO:0034446	GO:0034446	substrate adhesion-dependent cell spreading	7/355	111/18903	0.00497723491403196	0.0332437139779236	0.024028619094658	NTN4/LAMB2/NEDD9/GBP1/MYADM/LAMA5/S100A10	7
GO:0071347	GO:0071347	cellular response to interleukin-1	7/355	111/18903	0.00497723491403196	0.0332437139779236	0.024028619094658	KLF2/EGR1/CX3CL1/GBP1/CEBPB/INHBB/CCL2	7
GO:0072593	GO:0072593	reactive oxygen species metabolic process	11/355	235/18903	0.00502854772341699	0.0335318279898099	0.0242368684452585	IFI6/HBB/DDIT4/GSTP1/PRDX1/GADD45A/GPX3/CDKN1A/NDUFA13/PDGFRB/CRYAB	11
GO:0032868	GO:0032868	response to insulin	12/355	269/18903	0.00506940352395359	0.0337238570379183	0.0243756674030154	FOS/EGR1/CAV2/VAMP2/TNFSF10/CCND3/SOCS3/ADM/INSR/INHBB/ZFP36L1/RARRES2	12
GO:0042772	GO:0042772	DNA damage response, signal transduction resulting in transcription	3/355	19/18903	0.00509023835807643	0.0337238570379183	0.0243756674030154	HIPK2/RPL26/CDKN1A	3
GO:0097284	GO:0097284	hepatocyte apoptotic process	3/355	19/18903	0.00509023835807643	0.0337238570379183	0.0243756674030154	GSN/ADAR/KRT18	3
GO:2001185	GO:2001185	regulation of CD8-positive, alpha-beta T cell activation	3/355	19/18903	0.00509023835807643	0.0337238570379183	0.0243756674030154	HLA-E/IRF1/HLA-A	3
GO:0048568	GO:0048568	embryonic organ development	17/355	449/18903	0.00510048090574555	0.033737213216875	0.0243853212743285	JUNB/SOX18/ID2/FOXC1/HIPK2/ATF4/SOCS3/CITED2/ADM/CEBPB/SOX17/NES/HLX/RPL10/MEF2C/ZFP36L1/RARRES2	17
GO:0032434	GO:0032434	regulation of proteasomal ubiquitin-dependent protein catabolic process	8/355	141/18903	0.00521680466081181	0.0343404749823262	0.0248213600149465	CAV1/HERPUD1/HSPA1A/HSPA1B/PLK3/SUMO2/CLU/TRIB2	8
GO:0070555	GO:0070555	response to interleukin-1	8/355	141/18903	0.00521680466081181	0.0343404749823262	0.0248213600149465	KLF2/EGR1/CX3CL1/ANXA1/GBP1/CEBPB/INHBB/CCL2	8
GO:0090090	GO:0090090	negative regulation of canonical Wnt signaling pathway	8/355	141/18903	0.00521680466081181	0.0343404749823262	0.0248213600149465	CAV1/IGFBP2/TMEM88/IGFBP6/EGR1/RBMS3/SOX17/IGFBP4	8
GO:0044774	GO:0044774	mitotic DNA integrity checkpoint signaling	6/355	85/18903	0.00530025108552278	0.0348338617014887	0.0251779808651015	PLK2/PPP1R10/PLK3/CDKN1B/RPL26/CDKN1A	6
GO:1905517	GO:1905517	macrophage migration	5/355	60/18903	0.00532801740889174	0.0349603190301841	0.0252693844605291	EDNRB/CX3CL1/CD9/CCL2/RARRES2	5
GO:0002369	GO:0002369	T cell cytokine production	4/355	38/18903	0.00545636592530772	0.0356314596491831	0.0257544861643757	B2M/HLA-F/RSAD2/HLA-A	4
GO:0002724	GO:0002724	regulation of T cell cytokine production	4/355	38/18903	0.00545636592530772	0.0356314596491831	0.0257544861643757	B2M/HLA-F/RSAD2/HLA-A	4
GO:0042092	GO:0042092	type 2 immune response	4/355	38/18903	0.00545636592530772	0.0356314596491831	0.0257544861643757	CD74/RSAD2/ANXA1/HLX	4
GO:0051235	GO:0051235	maintenance of location	14/355	342/18903	0.00548071239115843	0.0357335477204145	0.0258282756145965	GSN/TMSB4X/CAV1/NFKBIA/FTH1/SCARB1/SRGN/CX3CL1/FTL/ANXA1/CALM2/SYNE1/COX17/SRI	14
GO:0010212	GO:0010212	response to ionizing radiation	8/355	143/18903	0.00567138865743639	0.0369180394986454	0.0266844285034935	EGR1/RHOB/ANXA1/THBD/GADD45A/RPL26/CDKN1A/CRYAB	8
GO:0060135	GO:0060135	maternal process involved in female pregnancy	5/355	61/18903	0.00571635327710497	0.0369992968606946	0.0267431614778721	JUNB/STC1/CITED2/AR/ANGPT2	5
GO:1902893	GO:1902893	regulation of miRNA transcription	5/355	61/18903	0.00571635327710497	0.0369992968606946	0.0267431614778721	JUN/KLF4/FOS/EGR1/ATOH8	5
GO:0010950	GO:0010950	positive regulation of endopeptidase activity	9/355	174/18903	0.00571995957319687	0.0369992968606946	0.0267431614778721	GSN/ANP32B/TNFSF10/CTSH/PSME2/EPHA4/PSME1/DDX3X/NDUFA13	9
GO:0030178	GO:0030178	negative regulation of Wnt signaling pathway	9/355	174/18903	0.00571995957319687	0.0369992968606946	0.0267431614778721	CAV1/IGFBP2/TMEM88/IGFBP6/EGR1/RBMS3/HIC1/SOX17/IGFBP4	9
GO:0060749	GO:0060749	mammary gland alveolus development	3/355	20/18903	0.00590610584312172	0.0378970509320445	0.0273920598120195	ID2/AR/SOCS2	3
GO:0061377	GO:0061377	mammary gland lobule development	3/355	20/18903	0.00590610584312172	0.0378970509320445	0.0273920598120195	ID2/AR/SOCS2	3
GO:0071243	GO:0071243	cellular response to arsenic-containing substance	3/355	20/18903	0.00590610584312172	0.0378970509320445	0.0273920598120195	ATF3/ATF4/DDX3X	3
GO:0098543	GO:0098543	detection of other organism	3/355	20/18903	0.00590610584312172	0.0378970509320445	0.0273920598120195	HLA-DRB1/HLA-B/HLA-A	3
GO:1903978	GO:1903978	regulation of microglial cell activation	3/355	20/18903	0.00590610584312172	0.0378970509320445	0.0273920598120195	CX3CL1/LDLR/SPHK1	3
GO:0001892	GO:0001892	embryonic placenta development	6/355	87/18903	0.0059326765906785	0.0378970509320445	0.0273920598120195	JUNB/SOCS3/CITED2/ADM/CEBPB/ZFP36L1	6
GO:0014910	GO:0014910	regulation of smooth muscle cell migration	6/355	87/18903	0.0059326765906785	0.0378970509320445	0.0273920598120195	PDGFD/ADAMTS1/SEMA6D/MEF2C/IGFBP3/PDGFRB	6
GO:2000243	GO:2000243	positive regulation of reproductive process	6/355	87/18903	0.0059326765906785	0.0378970509320445	0.0273920598120195	EDNRB/CITED2/PLAT/AR/INSR/INHBB	6
GO:0009595	GO:0009595	detection of biotic stimulus	4/355	39/18903	0.00599152215952313	0.0379984389569264	0.02746534326742	HLA-DRB1/HLA-B/HLA-A/SCARB1	4
GO:0032570	GO:0032570	response to progesterone	4/355	39/18903	0.00599152215952313	0.0379984389569264	0.02746534326742	TXNIP/FOSB/CAV1/FOS	4
GO:0033028	GO:0033028	myeloid cell apoptotic process	4/355	39/18903	0.00599152215952313	0.0379984389569264	0.02746534326742	GAS6/IRF7/ANXA1/MEF2C	4
GO:0097242	GO:0097242	amyloid-beta clearance	4/355	39/18903	0.00599152215952313	0.0379984389569264	0.02746534326742	CLU/LRPAP1/LDLR/INSR	4
GO:0042742	GO:0042742	defense response to bacterium	15/355	382/18903	0.00599487686055386	0.0379984389569264	0.02746534326742	HLA-E/ISG15/HLA-A/TF/OAS3/OAS1/GSDMD/GBP4/HMGB2/OAS2/FOXP1/CEBPB/MMRN2/ANXA3/RARRES2	15
GO:0061458	GO:0061458	reproductive system development	13/355	310/18903	0.00601511474837989	0.0380678789862746	0.0275155346514584	TNFSF10/ANXA1/FOXC1/CITED2/AR/CDKN1B/HMGB2/ADAMTS1/CEBPB/PPP1R9B/INSR/INHBB/PDGFRB	13
GO:0002703	GO:0002703	regulation of leukocyte mediated immunity	11/355	241/18903	0.00604980765168327	0.0382284455771234	0.0276315924858326	HLA-DRB1/B2M/HLA-B/HLA-E/HLA-DRA/HLA-F/RSAD2/BST2/HLA-A/TAP2/ICAM1	11
GO:0031102	GO:0031102	neuron projection regeneration	5/355	62/18903	0.0061242210299741	0.0385205988403739	0.0278427614149291	JUN/KLF4/LAMB2/ADM/EPHA4	5
GO:0043030	GO:0043030	regulation of macrophage activation	5/355	62/18903	0.0061242210299741	0.0385205988403739	0.0278427614149291	JUND/CD74/CX3CL1/LDLR/SPHK1	5
GO:0061614	GO:0061614	miRNA transcription	5/355	62/18903	0.0061242210299741	0.0385205988403739	0.0278427614149291	JUN/KLF4/FOS/EGR1/ATOH8	5
GO:0060538	GO:0060538	skeletal muscle organ development	9/355	176/18903	0.00615296598723994	0.0386421340178729	0.0279306072701986	CAV1/FOS/EGR1/CAV2/ATF3/BTG2/CITED2/HLX/MEF2C	9
GO:0055072	GO:0055072	iron ion homeostasis	6/355	88/18903	0.00626872608283283	0.0393089383267545	0.0284125746809227	B2M/FTH1/TF/FTL/ATP6V1G1/SRI	6
GO:0061025	GO:0061025	membrane fusion	9/355	177/18903	0.00637872085031586	0.0399376094765578	0.0288669793724218	CAV2/VAMP2/GAS6/CD9/ANXA1/CHMP5/SAMD9/SPHK1/DYSF	9
GO:0060537	GO:0060537	muscle tissue development	16/355	422/18903	0.00640472876970204	0.0400393181166891	0.0289404945691286	CAV1/FOS/EGR1/CAV2/ATF3/DLL4/SORBS2/BTG2/ID2/FOXC1/PGM5/CITED2/FOXP1/HLX/MEF2C/PDGFRB	16
GO:0031663	GO:0031663	lipopolysaccharide-mediated signaling pathway	5/355	63/18903	0.00655211829944218	0.0407644828570585	0.0294646450096836	NFKBIA/SCARB1/CX3CL1/CARD16/CCL2	5
GO:0044091	GO:0044091	membrane biogenesis	5/355	63/18903	0.00655211829944218	0.0407644828570585	0.0294646450096836	CAV1/CAV2/CHMP5/EMP2/S100A10	5
GO:0070059	GO:0070059	intrinsic apoptotic signaling pathway in response to endoplasmic reticulum stress	5/355	63/18903	0.00655211829944218	0.0407644828570585	0.0294646450096836	HERPUD1/HSPA1A/ATF4/PPP1R15A/CEBPB	5
GO:1901532	GO:1901532	regulation of hematopoietic progenitor cell differentiation	4/355	40/18903	0.00656048736543736	0.0407644828570585	0.0294646450096836	TCF15/ZFP36/FOXC1/EIF2AK2	4
GO:0043406	GO:0043406	positive regulation of MAP kinase activity	7/355	117/18903	0.00661083112655166	0.0409532000755111	0.0296010501707258	PDGFD/EPHA4/MAP3K11/FLT1/INSR/MEF2C/PDGFRB	7
GO:0045582	GO:0045582	positive regulation of T cell differentiation	7/355	117/18903	0.00661083112655166	0.0409532000755111	0.0296010501707258	HLA-DRB1/HLA-DRA/CD74/NFKBIZ/ANXA1/HLX/ACTB	7
GO:1903038	GO:1903038	negative regulation of leukocyte cell-cell adhesion	8/355	147/18903	0.0066704810710861	0.0412603964894783	0.0298230923175017	HLA-DRB1/CD74/KLF4/IRF1/ANXA1/CEBPB/WNK1/HLX	8
GO:0042594	GO:0042594	response to starvation	10/355	211/18903	0.00672832208059923	0.0415554952598455	0.0300363902646915	FOS/ZFP36/GAS6/ATF3/ATF4/ADM/EIF2AK2/CDKN1A/HSPA8/INHBB	10
GO:0002089	GO:0002089	lens morphogenesis in camera-type eye	3/355	21/18903	0.00679572674642534	0.041658109696697	0.0301105601729742	HIPK2/ATF4/CITED2	3
GO:0043555	GO:0043555	regulation of translation in response to stress	3/355	21/18903	0.00679572674642534	0.041658109696697	0.0301105601729742	PPP1R15A/EIF2AK2/DDX3X	3
GO:0071498	GO:0071498	cellular response to fluid shear stress	3/355	21/18903	0.00679572674642534	0.041658109696697	0.0301105601729742	KLF2/KLF4/MEF2C	3
GO:0071605	GO:0071605	monocyte chemotactic protein-1 production	3/355	21/18903	0.00679572674642534	0.041658109696697	0.0301105601729742	OAS3/OAS1/GSTP1	3
GO:0071637	GO:0071637	regulation of monocyte chemotactic protein-1 production	3/355	21/18903	0.00679572674642534	0.041658109696697	0.0301105601729742	OAS3/OAS1/GSTP1	3
GO:0002706	GO:0002706	regulation of lymphocyte mediated immunity	9/355	179/18903	0.0068492974051154	0.0418613541853625	0.0302574656722958	HLA-DRB1/B2M/HLA-B/HLA-E/HLA-DRA/HLA-F/RSAD2/HLA-A/TAP2	9
GO:0045580	GO:0045580	regulation of T cell differentiation	9/355	179/18903	0.0068492974051154	0.0418613541853625	0.0302574656722958	HLA-DRB1/HLA-DRA/JUNB/CD74/IRF1/NFKBIZ/ANXA1/HLX/ACTB	9
GO:0071346	GO:0071346	cellular response to interferon-gamma	7/355	118/18903	0.00691773647302134	0.0422167221366972	0.0305143262970365	GSN/HLA-DPA1/IRF1/CX3CL1/GBP1/GBP4/CCL2	7
GO:0002687	GO:0002687	positive regulation of leukocyte migration	8/355	148/18903	0.00693985892373098	0.042226055558191	0.0305210725116765	CD74/GAS6/PDGFD/CX3CL1/NEDD9/ICAM1/WNK1/RARRES2	8
GO:0032147	GO:0032147	activation of protein kinase activity	8/355	148/18903	0.00693985892373098	0.042226055558191	0.0305210725116765	GPRC5B/GAS6/RGCC/HBEGF/EMP2/CARD10/WNK1/INSR	8
GO:0035306	GO:0035306	positive regulation of dephosphorylation	5/355	64/18903	0.00700053736119797	0.0424692362696344	0.0306968439880621	CALM2/PPP1R15A/CAMTA1/MEF2C/PDGFRB	5
GO:0048524	GO:0048524	positive regulation of viral process	5/355	64/18903	0.00700053736119797	0.0424692362696344	0.0306968439880621	HLA-DRB1/CD74/IFIT1/ADAR/DDX3X	5
GO:0043484	GO:0043484	regulation of RNA splicing	9/355	180/18903	0.00709434578287424	0.0429349591887192	0.0310334693914022	RPS26/SRSF7/HSPA1A/SAP18/LARP7/HNRNPF/SRSF3/AHNAK/HSPA8	9
GO:0051258	GO:0051258	protein polymerization	12/355	281/18903	0.00709824489879337	0.0429349591887192	0.0310334693914022	GSN/TMSB4X/HSPA1A/HSP90AA1/FAM107A/KANK3/HSPA1B/ARPC1A/MYADM/GIT1/CDKN1B/ARHGAP18	12
GO:0072210	GO:0072210	metanephric nephron development	4/355	41/18903	0.00716413923886806	0.0432533577777934	0.0312636084914504	EGR1/LAMB2/CD34/PDGFRB	4
GO:0002064	GO:0002064	epithelial cell development	10/355	213/18903	0.00717197836842222	0.0432533577777934	0.0312636084914504	EDNRB/STC1/LAMB2/SOX18/RILPL2/ATF4/AR/MYADM/ICAM1/CLDN5	10
GO:0006906	GO:0006906	vesicle fusion	7/355	119/18903	0.00723509304408758	0.0434423375897557	0.0314002034555762	CAV2/VAMP2/ANXA1/CHMP5/SAMD9/SPHK1/DYSF	7
GO:0032609	GO:0032609	interferon-gamma production	7/355	119/18903	0.00723509304408758	0.0434423375897557	0.0314002034555762	HLA-DRB1/HLA-DPB1/ISG15/HLA-DPA1/HLA-A/GAS6/BTN3A2	7
GO:0032649	GO:0032649	regulation of interferon-gamma production	7/355	119/18903	0.00723509304408758	0.0434423375897557	0.0314002034555762	HLA-DRB1/HLA-DPB1/ISG15/HLA-DPA1/HLA-A/GAS6/BTN3A2	7
GO:0043409	GO:0043409	negative regulation of MAPK cascade	9/355	181/18903	0.00734605265219342	0.0440440963839842	0.0318351558457628	TIMP3/DUSP1/CAV1/ATF3/NDRG2/DNAJA1/GBP1/GSTP1/EPHA4	9
GO:1901216	GO:1901216	positive regulation of neuron death	6/355	91/18903	0.00735991063531813	0.0440627642561163	0.0318486490189102	FOS/EGR1/DDIT4/ATF4/CLU/MAP3K11	6
GO:0010948	GO:0010948	negative regulation of cell cycle process	13/355	318/18903	0.00738563785016373	0.0441523335619846	0.0319133898819412	KLF4/DUSP1/PLK2/RGCC/PPP1R10/FAM107A/PLK3/CDKN1B/ZFP36L2/RPL26/CDKN1A/ZFP36L1/CCL2	13
GO:0031100	GO:0031100	animal organ regeneration	5/355	65/18903	0.00746996468580772	0.0443975727195616	0.0320906492070703	GAS6/ADM/CEBPB/ANGPT2/ANXA3	5
GO:0032507	GO:0032507	maintenance of protein location in cell	5/355	65/18903	0.00746996468580772	0.0443975727195616	0.0320906492070703	GSN/TMSB4X/CAV1/SRGN/SYNE1	5
GO:0048247	GO:0048247	lymphocyte chemotaxis	5/355	65/18903	0.00746996468580772	0.0443975727195616	0.0320906492070703	GAS6/CX3CL1/NEDD9/WNK1/CCL2	5
GO:0060760	GO:0060760	positive regulation of response to cytokine stimulus	5/355	65/18903	0.00746996468580772	0.0443975727195616	0.0320906492070703	CD74/HSPA1A/GAS6/IRF7/HSPA1B	5
GO:0001890	GO:0001890	placenta development	8/355	150/18903	0.00750319114712536	0.0445305164896688	0.0321867412145708	JUNB/STC1/SOCS3/CITED2/ADM/CDKN1B/CEBPB/ZFP36L1	8
GO:0001656	GO:0001656	metanephros development	6/355	92/18903	0.00775233583239168	0.045531436596156	0.032910208153281	EGR1/LAMB2/CTSH/CD34/SOX17/PDGFRB	6
GO:0007530	GO:0007530	sex determination	3/355	22/18903	0.00776066183387297	0.045531436596156	0.032910208153281	CITED2/AR/INSR	3
GO:0030728	GO:0030728	ovulation	3/355	22/18903	0.00776066183387297	0.045531436596156	0.032910208153281	PLAT/ADAMTS1/INHBB	3
GO:0032516	GO:0032516	positive regulation of phosphoprotein phosphatase activity	3/355	22/18903	0.00776066183387297	0.045531436596156	0.032910208153281	CALM2/PPP1R15A/PDGFRB	3
GO:0051220	GO:0051220	cytoplasmic sequestering of protein	3/355	22/18903	0.00776066183387297	0.045531436596156	0.032910208153281	TMSB4X/NFKBIA/SRI	3
GO:0060713	GO:0060713	labyrinthine layer morphogenesis	3/355	22/18903	0.00776066183387297	0.045531436596156	0.032910208153281	SOCS3/ADM/ZFP36L1	3
GO:0072111	GO:0072111	cell proliferation involved in kidney development	3/355	22/18903	0.00776066183387297	0.045531436596156	0.032910208153281	EGR1/PDGFD/PDGFRB	3
GO:0140374	GO:0140374	antiviral innate immune response	3/355	22/18903	0.00776066183387297	0.045531436596156	0.032910208153281	IFIT1/MX1/OAS1	3
GO:0090051	GO:0090051	negative regulation of cell migration involved in sprouting angiogenesis	4/355	42/18903	0.00780332773954625	0.0457163529426845	0.0330438660369357	KLF4/DLL4/CARD10/MMRN2	4
GO:0090174	GO:0090174	organelle membrane fusion	7/355	121/18903	0.00790199129905347	0.0462283399677864	0.0334139312232669	CAV2/VAMP2/ANXA1/CHMP5/SAMD9/SPHK1/DYSF	7
GO:0006879	GO:0006879	cellular iron ion homeostasis	5/355	66/18903	0.00796088050518401	0.0465065113272929	0.0336149940059952	FTH1/TF/FTL/ATP6V1G1/SRI	5
GO:0050728	GO:0050728	negative regulation of inflammatory response	9/355	184/18903	0.00814226811462838	0.0473974243650239	0.0342589476281542	HLA-DRB1/KLF4/ZFP36/PLK2/CX3CL1/SOCS3/GSTP1/GIT1/LDLR	9
GO:0070301	GO:0070301	cellular response to hydrogen peroxide	6/355	93/18903	0.00815961511868005	0.0473974243650239	0.0342589476281542	KLF2/PDGFD/RHOB/ANXA1/SPHK1/FOXP1	6
GO:1904705	GO:1904705	regulation of vascular associated smooth muscle cell proliferation	6/355	93/18903	0.00815961511868005	0.0473974243650239	0.0342589476281542	JUN/NDRG2/CDKN1B/ADAMTS1/CDKN1A/MEF2C	6
GO:2000106	GO:2000106	regulation of leukocyte apoptotic process	6/355	93/18903	0.00815961511868005	0.0473974243650239	0.0342589476281542	CD74/GAS6/IRF7/ANXA1/FOXP1/MEF2C	6
GO:0002698	GO:0002698	negative regulation of immune effector process	7/355	122/18903	0.0082519481403395	0.0478659679257882	0.0345976117966143	HLA-B/HLA-E/HLA-F/BST2/HLA-A/ANXA1/HLX	7
GO:0043523	GO:0043523	regulation of neuron apoptotic process	10/355	218/18903	0.00838033365651657	0.048542017408721	0.0350862616365606	JUN/CX3CL1/BTG2/HIPK2/ATF4/CEBPB/MAP3K11/NES/MEF2C/CCL2	10
GO:0048284	GO:0048284	organelle fusion	8/355	153/18903	0.00841189228175734	0.0486560934379222	0.0351687160053874	CAV2/VAMP2/ANXA1/CHMP5/SAMD9/SPHK1/VAT1/DYSF	8
GO:0030888	GO:0030888	regulation of B cell proliferation	5/355	67/18903	0.00847375839451764	0.0487389665861386	0.0352286168730519	CD74/CD320/CDKN1A/NFATC2/MEF2C	5
GO:0031638	GO:0031638	zymogen activation	5/355	67/18903	0.00847375839451764	0.0487389665861386	0.0352286168730519	CTSZ/CTSH/PLAT/THBD/S100A10	5
GO:0070613	GO:0070613	regulation of protein processing	5/355	67/18903	0.00847375839451764	0.0487389665861386	0.0352286168730519	GSN/CTSZ/PLAT/CARD16/S100A10	5
GO:1901224	GO:1901224	positive regulation of NIK/NF-kappaB signaling	5/355	67/18903	0.00847375839451764	0.0487389665861386	0.0352286168730519	PTP4A3/IFI35/SPHK1/EIF2AK2/DDX3X	5
GO:0031667	GO:0031667	response to nutrient levels	17/355	474/18903	0.00856223164824031	0.0491550056931778	0.0355293307234407	IGFBP2/FOS/ZFP36/STC1/GAS6/ATF3/FAM107A/NUCB2/ATF4/ADM/LDLR/DAD1/EIF2AK2/KYNU/CDKN1A/HSPA8/INHBB	17
GO:0002042	GO:0002042	cell migration involved in sprouting angiogenesis	6/355	94/18903	0.00858204927488791	0.0491550056931778	0.0355293307234407	KLF4/PLK2/DLL4/ANXA1/CARD10/MMRN2	6
GO:1903035	GO:1903035	negative regulation of response to wounding	6/355	94/18903	0.00858204927488791	0.0491550056931778	0.0355293307234407	CD9/PLAT/GIT1/EPHA4/THBD/CD34	6
GO:0071675	GO:0071675	regulation of mononuclear cell migration	7/355	123/18903	0.00861318631555048	0.0492645426500314	0.0356085042422229	DUSP1/GAS6/PDGFD/NEDD9/WNK1/CCL2/RARRES2	7
GO:0043524	GO:0043524	negative regulation of neuron apoptotic process	8/355	154/18903	0.00873238408381233	0.0498073812624679	0.0360008690140041	JUN/CX3CL1/BTG2/HIPK2/CEBPB/NES/MEF2C/CCL2	8
GO:0050729	GO:0050729	positive regulation of inflammatory response	8/355	154/18903	0.00873238408381233	0.0498073812624679	0.0360008690140041	HLA-E/NFKBIA/GPRC5B/NFKBIZ/CX3CL1/IFI35/LDLR/CEBPB	8
GO:0045624	GO:0045624	positive regulation of T-helper cell differentiation	3/355	23/18903	0.00880230213146574	0.0499975637688934	0.0361383332879538	NFKBIZ/ANXA1/HLX	3
GO:0046794	GO:0046794	transport of virus	3/355	23/18903	0.00880230213146574	0.0499975637688934	0.0361383332879538	CAV1/CAV2/BST2	3
GO:1901673	GO:1901673	regulation of mitotic spindle assembly	3/355	23/18903	0.00880230213146574	0.0499975637688934	0.0361383332879538	HSPA1A/HSPA1B/CHMP5	3
