# Supplementary material for: Enhancing Vasculogenesis in Dental Pulp Development: DPSCs-ECs Communication via FN1-ITGA5 Signaling
Source: Stem Cell Rev Rep. 2024 Feb 28;20(4):1060–77. doi: 10.1007/s12015-024-10695-6 (PMC11087358; doi:10.1007/s12015-024-10695-6)
Supplement: Supplementary file 8 — Supplementary file8 (CSV 13 KB) [file 12015_2024_10695_MOESM8_ESM.csv]

	ID	Description	GeneRatio	BgRatio	pvalue	p.adjust	qvalue	geneID	Count
hsa04612	hsa04612	Antigen processing and presentation	25/225	78/8464	5.37068357775178e-21	1.36415362874895e-18	9.94989799667698e-19	HLA-DRB1/B2M/HLA-B/HLA-E/HLA-DRA/HLA-DRB5/HLA-C/CD74/HLA-DPB1/HLA-DPA1/HLA-DMA/HLA-DQB1/HSPA1A/HLA-F/HLA-A/HLA-DQA1/HSP90AA1/TAP1/TAP2/HSPA1B/PSME2/HLA-DQA2/PSME1/HLA-DMB/HSPA8	25
hsa05169	hsa05169	Epstein-Barr virus infection	32/225	202/8464	1.45066681499595e-16	1.84234685504486e-14	1.34377557599625e-14	HLA-DRB1/B2M/HLA-B/HLA-E/JUN/HLA-DRA/HLA-DRB5/HLA-C/HLA-DPB1/ISG15/HLA-DPA1/HLA-DMA/HLA-DQB1/NFKBIA/HLA-F/HLA-A/HLA-DQA1/OAS3/OAS1/IRF7/TAP1/TAP2/CCND3/GADD45B/ICAM1/HLA-DQA2/CDKN1B/OAS2/GADD45A/EIF2AK2/HLA-DMB/CDKN1A	32
hsa05164	hsa05164	Influenza A	28/225	171/8464	5.5695697088442e-15	4.71556902015476e-13	3.43945357458449e-13	HLA-DRB1/HLA-DRA/HLA-DRB5/HLA-DPB1/MX1/HLA-DPA1/HLA-DMA/HLA-DQB1/NFKBIA/RSAD2/DNAJB1/HLA-DQA1/OAS3/OAS1/IRF7/TNFSF10/CCND3/SOCS3/MX2/CALCOCO2/ICAM1/ADAR/HLA-DQA2/OAS2/EIF2AK2/HLA-DMB/CCL2/ACTB	28
hsa05416	hsa05416	Viral myocarditis	18/225	60/8464	7.66905781766564e-15	4.86985171421768e-13	3.55198467344514e-13	HLA-DRB1/HLA-B/HLA-E/HLA-DRA/HLA-DRB5/HLA-C/HLA-DPB1/CAV1/HLA-DPA1/HLA-DMA/HLA-DQB1/HLA-F/HLA-A/HLA-DQA1/ICAM1/HLA-DQA2/HLA-DMB/ACTB	18
hsa05330	hsa05330	Allograft rejection	15/225	38/8464	1.32220797593822e-14	6.71681651776614e-13	4.89912850031844e-13	HLA-DRB1/HLA-B/HLA-E/HLA-DRA/HLA-DRB5/HLA-C/HLA-DPB1/HLA-DPA1/HLA-DMA/HLA-DQB1/HLA-F/HLA-A/HLA-DQA1/HLA-DQA2/HLA-DMB	15
hsa05332	hsa05332	Graft-versus-host disease	15/225	42/8464	7.67355203778849e-14	3.2484703626638e-12	2.36937747131715e-12	HLA-DRB1/HLA-B/HLA-E/HLA-DRA/HLA-DRB5/HLA-C/HLA-DPB1/HLA-DPA1/HLA-DMA/HLA-DQB1/HLA-F/HLA-A/HLA-DQA1/HLA-DQA2/HLA-DMB	15
hsa04940	hsa04940	Type I diabetes mellitus	15/225	43/8464	1.15096843055934e-13	4.17637116231533e-12	3.0461720868939e-12	HLA-DRB1/HLA-B/HLA-E/HLA-DRA/HLA-DRB5/HLA-C/HLA-DPB1/HLA-DPA1/HLA-DMA/HLA-DQB1/HLA-F/HLA-A/HLA-DQA1/HLA-DQA2/HLA-DMB	15
hsa05320	hsa05320	Autoimmune thyroid disease	15/225	53/8464	3.74991615998971e-12	1.19059838079673e-10	8.68401637050249e-11	HLA-DRB1/HLA-B/HLA-E/HLA-DRA/HLA-DRB5/HLA-C/HLA-DPB1/HLA-DPA1/HLA-DMA/HLA-DQB1/HLA-F/HLA-A/HLA-DQA1/HLA-DQA2/HLA-DMB	15
hsa05166	hsa05166	Human T-cell leukemia virus 1 infection	28/225	222/8464	4.48266146480103e-12	1.26510668006607e-10	9.22746687491207e-11	HLA-DRB1/B2M/HLA-B/HLA-E/JUN/HLA-DRA/HLA-DRB5/HLA-C/HLA-DPB1/HLA-DPA1/HLA-DMA/FOS/EGR1/HLA-DQB1/ZFP36/NFKBIA/HLA-F/HLA-A/HLA-DQA1/ATF4/CCND3/ETS2/ICAM1/HLA-DQA2/ANAPC16/HLA-DMB/CDKN1A/NFATC2	28
hsa04145	hsa04145	Phagosome	23/225	152/8464	9.46886934522290e-12	2.40509281368662e-10	1.75423263658866e-10	HLA-DRB1/HLA-B/HLA-E/HLA-DRA/HLA-DRB5/HLA-C/HLA-DPB1/HLA-DPA1/HLA-DMA/HLA-DQB1/HLA-F/HLA-A/TUBB4B/SCARB1/HLA-DQA1/TUBA1B/TAP1/TAP2/HLA-DQA2/ATP6V1G1/HLA-DMB/ITGB5/ACTB	23
hsa05323	hsa05323	Rheumatoid arthritis	17/225	93/8464	2.6015664758652e-10	6.00725349881601e-09	4.38158564356245e-09	HLA-DRB1/JUN/HLA-DRA/HLA-DRB5/HLA-DPB1/HLA-DPA1/HLA-DMA/FOS/HLA-DQB1/HLA-DQA1/ICAM1/HLA-DQA2/ATP6V1G1/FLT1/HLA-DMB/CXCL2/CCL2	17
hsa05145	hsa05145	Toxoplasmosis	18/225	112/8464	6.90766884065579e-10	1.46212323793881e-08	1.06644711925914e-08	HLA-DRB1/HLA-DRA/HLA-DRB5/HLA-DPB1/HLA-DPA1/HLA-DMA/HLA-DQB1/NFKBIA/HSPA1A/HLA-DQA1/LAMB2/HSPA1B/HLA-DQA2/LAMA5/LDLR/HLA-DMB/BIRC3/HSPA8	18
hsa05171	hsa05171	Coronavirus disease - COVID-19	25/225	232/8464	2.01756817589822e-09	3.94201782060115e-08	2.87523885796022e-08	JUN/MX1/ISG15/RPS26/FOS/NFKBIA/OAS3/OAS1/RPS10/MX2/ADAR/HBEGF/OAS2/VWF/RPL36AL/EIF2AK2/RPL36A/RPL31/RPL26/RPL10/RPL14/RPS17/RPS25/CCL2/RPL36	25
hsa05310	hsa05310	Asthma	10/225	31/8464	3.92695378655212e-09	7.12461615560171e-08	5.19657042430958e-08	HLA-DRB1/HLA-DRA/HLA-DRB5/HLA-DPB1/HLA-DPA1/HLA-DMA/HLA-DQB1/HLA-DQA1/HLA-DQA2/HLA-DMB	10
hsa04658	hsa04658	Th1 and Th2 cell differentiation	15/225	92/8464	1.56643401417857e-08	2.6524949306757e-07	1.934683414003e-07	HLA-DRB1/JUN/HLA-DRA/HLA-DRB5/HLA-DPB1/HLA-DPA1/HLA-DMA/FOS/HLA-DQB1/NFKBIA/HLA-DQA1/DLL4/HLA-DQA2/HLA-DMB/NFATC2	15
hsa05418	hsa05418	Fluid shear stress and atherosclerosis	18/225	139/8464	2.39049388186238e-08	3.79490903745653e-07	2.7679402842617e-07	JUN/KLF2/DUSP1/CAV1/FOS/CAV2/HSP90AA1/CALM2/PLAT/SQSTM1/SUMO2/ICAM1/GSTP1/THBD/MGST3/MEF2C/CCL2/ACTB	18
hsa04514	hsa04514	Cell adhesion molecules	19/225	157/8464	2.9602990431465e-08	4.42303504093654e-07	3.22608440615346e-07	HLA-DRB1/HLA-B/HLA-E/HLA-DRA/HLA-DRB5/HLA-C/HLA-DPB1/HLA-DPA1/HLA-DMA/HLA-DQB1/HLA-F/HLA-A/HLA-DQA1/ICAM1/HLA-DQA2/ICAM2/CD34/HLA-DMB/CLDN5	19
hsa05140	hsa05140	Leishmaniasis	13/225	77/8464	9.55009382934535e-08	1.34762435147429e-06	9.82933633897533e-07	HLA-DRB1/JUN/HLA-DRA/HLA-DRB5/HLA-DPB1/HLA-DPA1/HLA-DMA/FOS/HLA-DQB1/NFKBIA/HLA-DQA1/HLA-DQA2/HLA-DMB	13
hsa04659	hsa04659	Th17 cell differentiation	15/225	108/8464	1.43551824632377e-07	1.91906123455915e-06	1.39972970278662e-06	HLA-DRB1/JUN/HLA-DRA/HLA-DRB5/HLA-DPB1/HLA-DPA1/HLA-DMA/FOS/HLA-DQB1/NFKBIA/HLA-DQA1/HSP90AA1/HLA-DQA2/HLA-DMB/NFATC2	15
hsa05167	hsa05167	Kaposi sarcoma-associated herpesvirus infection	20/225	194/8464	1.89645951753252e-07	2.4085035872663e-06	1.75672039518802e-06	HLA-B/HLA-E/JUN/HLA-C/UBC/FOS/ZFP36/NFKBIA/HLA-F/HLA-A/IRF7/CALM2/GNG11/ICAM1/GNB2/ANGPT2/EIF2AK2/CDKN1A/CXCL2/NFATC2	20
hsa04672	hsa04672	Intestinal immune network for IgA production	10/225	49/8464	4.78178000390933e-07	5.78367676663319e-06	4.21851268515309e-06	HLA-DRB1/HLA-DRA/HLA-DRB5/HLA-DPB1/HLA-DPA1/HLA-DMA/HLA-DQB1/HLA-DQA1/HLA-DQA2/HLA-DMB	10
hsa04218	hsa04218	Cellular senescence	17/225	156/8464	7.44995827119574e-07	8.39056449175719e-06	6.11993100103301e-06	HLA-B/HLA-E/HLA-C/HLA-F/HLA-A/RRAS/HIPK2/CCND3/CALM2/SQSTM1/GADD45B/ZFP36L2/GADD45A/CDKN1A/NFATC2/IGFBP3/ZFP36L1	17
hsa05162	hsa05162	Measles	16/225	139/8464	7.59775524844155e-07	8.39056449175719e-06	6.11993100103301e-06	JUN/MX1/FOS/NFKBIA/HSPA1A/OAS3/OAS1/IRF7/HSPA1B/CCND3/MX2/ADAR/CDKN1B/OAS2/EIF2AK2/HSPA8	16
hsa05321	hsa05321	Inflammatory bowel disease	11/225	65/8464	9.28646207562924e-07	9.82817236337428e-06	7.16849704083661e-06	HLA-DRB1/JUN/HLA-DRA/HLA-DRB5/HLA-DPB1/HLA-DPA1/HLA-DMA/HLA-DQB1/HLA-DQA1/HLA-DQA2/HLA-DMB	11
hsa05150	hsa05150	Staphylococcus aureus infection	12/225	96/8464	8.0855010125746e-06	8.2148690287758e-05	5.99178180300265e-05	HLA-DRB1/HLA-DRA/HLA-DRB5/HLA-DPB1/HLA-DPA1/HLA-DMA/HLA-DQB1/HLA-DQA1/ICAM1/HLA-DQA2/KRT18/HLA-DMB	12
hsa04668	hsa04668	TNF signaling pathway	13/225	114/8464	9.4369966859766e-06	9.21921983937714e-05	6.72433771956227e-05	JUN/JUNB/IRF1/FOS/NFKBIA/CX3CL1/ATF4/SOCS3/ICAM1/CEBPB/CXCL2/BIRC3/CCL2	13
hsa04640	hsa04640	Hematopoietic cell lineage	12/225	99/8464	1.11527251232579e-05	0.000104918228937315	7.65255213135821e-05	HLA-DRB1/HLA-DRA/HLA-DRB5/HLA-DPB1/HLA-DPA1/HLA-DMA/HLA-DQB1/HLA-DQA1/CD9/HLA-DQA2/CD34/HLA-DMB	12
hsa05160	hsa05160	Hepatitis C	15/225	157/8464	1.71843402589314e-05	0.00015588651520602	0.000113700897953832	IFIT1/MX1/NFKBIA/RSAD2/SCARB1/OAS3/OAS1/IRF7/SOCS3/MX2/LDLR/OAS2/EIF2AK2/CDKN1A/CLDN5	15
hsa05163	hsa05163	Human cytomegalovirus infection	18/225	225/8464	2.87030851586642e-05	0.000251399435527611	0.000183366351648817	B2M/HLA-B/HLA-E/HLA-C/NFKBIA/HLA-F/HLA-A/CX3CL1/TAP1/TAP2/ATF4/CALM2/GNG11/GNB2/GNAS/CDKN1A/NFATC2/CCL2	18
hsa05152	hsa05152	Tuberculosis	15/225	180/8464	8.5091687937616e-05	0.000720442957871815	0.000525478493930541	HLA-DRB1/HLA-DRA/HLA-DRB5/CD74/HLA-DPB1/HLA-DPA1/HLA-DMA/HLA-DQB1/HLA-DQA1/CALM2/PLK3/HLA-DQA2/SPHK1/CEBPB/HLA-DMB	15
hsa04621	hsa04621	NOD-like receptor signaling pathway	15/225	186/8464	0.000123252314183021	0.00100987380008023	0.00073658428849615	JUN/TXNIP/NFKBIA/OAS3/OAS1/IRF7/HSP90AA1/CARD16/GBP1/GSDMD/GBP4/OAS2/CXCL2/BIRC3/CCL2	15
hsa05170	hsa05170	Human immunodeficiency virus 1 infection	16/225	212/8464	0.000159872390073972	0.00126898709621215	0.0009255769951651	B2M/HLA-B/HLA-E/JUN/HLA-C/FOS/NFKBIA/HLA-F/BST2/HLA-A/TAP1/TAP2/CALM2/GNG11/GNB2/NFATC2	16
hsa05417	hsa05417	Lipid and atherosclerosis	16/225	215/8464	0.000188071861282298	0.00144758341714254	0.0010558420282515	JUN/FOS/NFKBIA/HSPA1A/IRF7/HSP90AA1/TNFSF10/ATF4/HSPA1B/CALM2/ICAM1/LDLR/CXCL2/NFATC2/HSPA8/CCL2	16
hsa05215	hsa05215	Prostate cancer	10/225	97/8464	0.000240069269713735	0.00179345866197908	0.00130811738296029	NFKBIA/PDGFD/HSP90AA1/ATF4/PLAT/AR/GSTP1/CDKN1B/CDKN1A/PDGFRB	10
hsa04210	hsa04210	Apoptosis	12/225	136/8464	0.000257598086798514	0.0018694261156235	0.00136352671508387	JUN/FOS/NFKBIA/TUBA1B/CTSZ/TNFSF10/CTSH/ATF4/GADD45B/GADD45A/BIRC3/ACTB	12
hsa04915	hsa04915	Estrogen signaling pathway	12/225	138/8464	0.000295114677743526	0.00208219800407932	0.00151871880944037	JUN/FOS/HSPA1A/HSP90AA1/ATF4/HSPA1B/CALM2/HBEGF/GNAS/KRT18/FKBP5/HSPA8	12
hsa04510	hsa04510	Focal adhesion	15/225	203/8464	0.000322467865992984	0.00221369832330319	0.00161463284252532	JUN/CAV1/CAV2/PDGFD/LAMB2/CCND3/LAMA5/MYL12A/VWF/EMP2/FLT1/BIRC3/ITGB5/ACTB/PDGFRB	15
hsa05203	hsa05203	Viral carcinogenesis	15/225	204/8464	0.000339972598440863	0.00227244842115735	0.00165748413644299	GSN/HLA-B/HLA-E/JUN/HLA-C/NFKBIA/HLA-F/HLA-A/IRF7/ATF4/CCND3/CDKN1B/EIF2AK2/CDKN1A/DDX3X	15
hsa04010	hsa04010	MAPK signaling pathway	19/225	302/8464	0.000420845128820467	0.00274088878770253	0.00199915634743326	JUN/JUND/DUSP1/FOS/HSPA1A/RRAS/PDGFD/ATF4/HSPA1B/GADD45B/GADD45A/MAP3K11/ANGPT2/FLT1/HSPB1/INSR/MEF2C/HSPA8/PDGFRB	19
hsa05165	hsa05165	Human papillomavirus infection	20/225	331/8464	0.000500367312586891	0.00317733243492676	0.00231749071092876	HLA-B/HLA-E/HLA-C/MX1/ISG15/IRF1/HLA-F/HLA-A/LAMB2/CCND3/MX2/CDKN1B/LAMA5/VWF/GNAS/ATP6V1G1/EIF2AK2/CDKN1A/ITGB5/PDGFRB	20
hsa04141	hsa04141	Protein processing in endoplasmic reticulum	13/225	174/8464	0.000725548683971691	0.00449486257875145	0.00327847415607234	HERPUD1/HSPA1A/DNAJB1/HSP90AA1/ATF4/HSPA1B/DNAJA1/PPP1R15A/UBE2J1/DAD1/EIF2AK2/HSPA8/CRYAB	13
hsa04657	hsa04657	IL-17 signaling pathway	9/225	94/8464	0.000845042346971802	0.00511049419359138	0.00372750508939943	JUN/FOSB/JUND/FOS/NFKBIA/HSP90AA1/CEBPB/CXCL2/CCL2	9
hsa05132	hsa05132	Salmonella infection	16/225	249/8464	0.000958378195156302	0.00566111771092327	0.004129120253305	JUN/FOS/NFKBIA/TUBB4B/RRAS/TUBA1B/HSP90AA1/RHOB/TNFSF10/ARPC1A/GSDMD/MYL12A/S100A10/BIRC3/AHNAK/ACTB	16
hsa05202	hsa05202	Transcriptional misregulation in cancer	13/225	193/8464	0.00187577910758581	0.0108283612119726	0.00789801729509813	NFKBIZ/ID2/RUNX1T1/PLAT/GADD45B/CDKN1B/CEBPB/GADD45A/FLT1/CDKN1A/BIRC3/MEF2C/IGFBP3	13
hsa04144	hsa04144	Endocytosis	15/225	251/8464	0.00279704559355127	0.0157877684613783	0.0115153222097081	HLA-B/HLA-E/HLA-C/CAV1/CAV2/HSPA1A/HLA-F/HLA-A/HSPA1B/EHD4/ARPC1A/GIT1/CHMP5/LDLR/HSPA8	15
hsa04137	hsa04137	Mitophagy - animal	7/225	72/8464	0.00290296603017356	0.0160294211231323	0.011691579435024	JUN/UBC/RRAS/ATF4/CITED2/SQSTM1/CALCOCO2	7
hsa05222	hsa05222	Small cell lung cancer	8/225	92/8464	0.00300999529254728	0.0162667830703619	0.0118647070882043	NFKBIA/LAMB2/GADD45B/CDKN1B/LAMA5/GADD45A/CDKN1A/BIRC3	8
hsa05322	hsa05322	Systemic lupus erythematosus	10/225	137/8464	0.00348132932067479	0.0184220343219041	0.0134367096587448	HLA-DRB1/HLA-DRA/HLA-DRB5/HLA-DPB1/HLA-DPA1/HLA-DMA/HLA-DQB1/HLA-DQA1/HLA-DQA2/HLA-DMB	10
hsa03010	hsa03010	Ribosome	11/225	167/8464	0.00488750918910885	0.0253352517149724	0.0184790895227317	RPS26/RPS10/RPL36AL/RPL36A/RPL31/RPL26/RPL10/RPL14/RPS17/RPS25/RPL36	11
hsa04380	hsa04380	Osteoclast differentiation	9/225	128/8464	0.00697213151368831	0.0350167620972994	0.0255406138795056	JUN/FOSB/JUND/JUNB/FOS/NFKBIA/SOCS3/SQSTM1/NFATC2	9
hsa04928	hsa04928	Parathyroid hormone synthesis, secretion and action	8/225	106/8464	0.00711221546835276	0.0350167620972994	0.0255406138795056	JUND/FOS/EGR1/ATF4/HBEGF/GNAS/CDKN1A/MEF2C	8
hsa03050	hsa03050	Proteasome	5/225	46/8464	0.00716878594117941	0.0350167620972994	0.0255406138795056	PSMB9/PSMB8/PSME2/PSME1/POMP	5
hsa04068	hsa04068	FoxO signaling pathway	9/225	131/8464	0.00807729764582107	0.0387100679629916	0.0282344465871799	KLF2/PLK2/TNFSF10/PLK3/GADD45B/CDKN1B/GADD45A/CDKN1A/INSR	9
hsa04932	hsa04932	Non-alcoholic fatty liver disease	10/225	155/8464	0.00824318219832101	0.038773486636547	0.0282807030585672	JUN/FOS/LEPR/ATF4/SOCS3/MAP3K11/INSR/NDUFA13/COX4I2/NDUFA4L2	10
hsa05031	hsa05031	Amphetamine addiction	6/225	69/8464	0.00981594483497229	0.0453318179651448	0.0330642352335909	JUN/FOSB/FOS/ATF4/CALM2/GNAS	6
hsa05120	hsa05120	Epithelial cell signaling in Helicobacter pylori infection	6/225	70/8464	0.01050459572196	0.0476458448817472	0.0347520459974617	JUN/NFKBIA/GIT1/HBEGF/ATP6V1G1/CXCL2	6
hsa05207	hsa05207	Chemical carcinogenesis - receptor activation	12/225	212/8464	0.0108962408958026	0.0485551787286641	0.0354152982024239	JUN/KLF4/FOS/EPHX1/HSP90AA1/DLL4/ATF4/CCND3/AR/GNAS/MGST3/PTGES3	12
