# Supplementary material for: Enhancing Vasculogenesis in Dental Pulp Development: DPSCs-ECs Communication via FN1-ITGA5 Signaling
Source: Stem Cell Rev Rep. 2024 Feb 28;20(4):1060–77. doi: 10.1007/s12015-024-10695-6 (PMC11087358; doi:10.1007/s12015-024-10695-6)
Supplement: Supplementary file 9 — Supplementary file9 (CSV 45 KB) [file 12015_2024_10695_MOESM9_ESM.csv]

	ID	Description	GeneRatio	BgRatio	pvalue	p.adjust	qvalue	geneID	Count
GO:0001503	GO:0001503	ossification	19/120	429/18903	2.77298759853388e-11	5.74709844750667e-08	4.59767875800533e-08	SFRP1/VCAN/MMP2/COL1A1/SCUBE3/COL1A2/CTHRC1/SATB2/COL5A2/DDX5/OMD/TNC/BAMBI/TPM4/BMPR2/PTCH1/BMP2K/LEF1/HNRNPU	19
GO:0007178	GO:0007178	transmembrane receptor protein serine/threonine kinase signaling pathway	18/120	390/18903	4.94374060000574e-11	5.74709844750667e-08	4.59767875800533e-08	SFRP1/SCUBE3/COL3A1/LTBP1/COL1A2/DDX5/FSTL1/FBN1/BAMBI/NREP/BMPR2/ID1/SKIL/ADAMTSL2/CD109/LEF1/ENG/PDCD4	18
GO:0030198	GO:0030198	extracellular matrix organization	16/120	318/18903	1.81050180795305e-10	9.66606033007698e-08	7.73284826406158e-08	MMP2/COL1A1/COL4A1/LAMB1/COL3A1/COL4A2/COL1A2/COL5A2/ADAMTS6/NID1/COL15A1/ANXA2/FAP/ADAMTSL2/FLRT2/ENG	16
GO:0043062	GO:0043062	extracellular structure organization	16/120	319/18903	1.8961370727951e-10	9.66606033007698e-08	7.73284826406158e-08	MMP2/COL1A1/COL4A1/LAMB1/COL3A1/COL4A2/COL1A2/COL5A2/ADAMTS6/NID1/COL15A1/ANXA2/FAP/ADAMTSL2/FLRT2/ENG	16
GO:0045229	GO:0045229	external encapsulating structure organization	16/120	321/18903	2.07872265162946e-10	9.66606033007698e-08	7.73284826406158e-08	MMP2/COL1A1/COL4A1/LAMB1/COL3A1/COL4A2/COL1A2/COL5A2/ADAMTS6/NID1/COL15A1/ANXA2/FAP/ADAMTSL2/FLRT2/ENG	16
GO:0001649	GO:0001649	osteoblast differentiation	14/120	246/18903	5.43423121745046e-10	2.10576459676206e-07	1.68461167740964e-07	SFRP1/VCAN/COL1A1/SCUBE3/CTHRC1/SATB2/DDX5/TNC/BAMBI/TPM4/BMPR2/PTCH1/LEF1/HNRNPU	14
GO:0071560	GO:0071560	cellular response to transforming growth factor beta stimulus	14/120	271/18903	1.91259758834331e-09	6.35255627556884e-07	5.08204502045507e-07	SFRP1/COL1A1/COL3A1/LTBP1/COL4A2/COL1A2/FBN1/BAMBI/NREP/ID1/SKIL/ADAMTSL2/CD109/ENG	14
GO:0071559	GO:0071559	response to transforming growth factor beta	14/120	277/18903	2.53669249753593e-09	7.37226257096379e-07	5.89781005677103e-07	SFRP1/COL1A1/COL3A1/LTBP1/COL4A2/COL1A2/FBN1/BAMBI/NREP/ID1/SKIL/ADAMTSL2/CD109/ENG	14
GO:0030509	GO:0030509	BMP signaling pathway	11/120	167/18903	9.29705899569167e-09	2.40174024055368e-06	1.92139219244294e-06	SFRP1/SCUBE3/DDX5/FSTL1/FBN1/BAMBI/BMPR2/SKIL/LEF1/ENG/PDCD4	11
GO:0071772	GO:0071772	response to BMP	11/120	178/18903	1.80688187787897e-08	3.81909124188056e-06	3.05527299350445e-06	SFRP1/SCUBE3/DDX5/FSTL1/FBN1/BAMBI/BMPR2/SKIL/LEF1/ENG/PDCD4	11
GO:0071773	GO:0071773	cellular response to BMP stimulus	11/120	178/18903	1.80688187787897e-08	3.81909124188056e-06	3.05527299350445e-06	SFRP1/SCUBE3/DDX5/FSTL1/FBN1/BAMBI/BMPR2/SKIL/LEF1/ENG/PDCD4	11
GO:0042060	GO:0042060	wound healing	16/120	442/18903	2.04249112065913e-08	3.95732654627707e-06	3.16586123702165e-06	COL1A1/FN1/COL3A1/MACF1/AQP1/PRCP/ITGA2/DGKI/MYOF/ELK3/DST/ANXA2/FAP/CD109/SLC12A2/TIMP1	16
GO:0090287	GO:0090287	regulation of cellular response to growth factor stimulus	14/120	338/18903	3.16837973497342e-08	5.66652529524093e-06	4.53322023619274e-06	SFRP1/SCUBE3/LTBP1/ROBO1/FSTL1/FBN1/BAMBI/NREP/BMPR2/DCN/SKIL/ADAMTSL2/CD109/ENG	14
GO:0007229	GO:0007229	integrin-mediated signaling pathway	9/120	113/18903	4.24450052310802e-08	7.04890265444725e-06	5.6391221235578e-06	FN1/LAMB1/COL3A1/THY1/ITGA2/NID1/DST/TIMP1/ITGAV	9
GO:0007369	GO:0007369	gastrulation	11/120	196/18903	4.87994695785493e-08	7.56391778467514e-06	6.05113422774012e-06	SFRP1/MMP2/FN1/LAMB1/COL4A2/APLNR/COL5A2/ITGA2/BMPR2/LEF1/ITGAV	11
GO:0031589	GO:0031589	cell-substrate adhesion	14/120	369/18903	9.40149605360276e-08	1.36615489528915e-05	1.09292391623132e-05	SFRP1/COL1A1/FN1/LAMB1/COL3A1/MACF1/THY1/SPOCK1/ITGA2/EDIL3/NID1/UTRN/ID1/ITGAV	14
GO:0001704	GO:0001704	formation of primary germ layer	9/120	127/18903	1.16994939751726e-07	1.60007785248684e-05	1.28006228198947e-05	MMP2/FN1/LAMB1/COL4A2/COL5A2/ITGA2/BMPR2/LEF1/ITGAV	9
GO:0007179	GO:0007179	transforming growth factor beta receptor signaling pathway	11/120	216/18903	1.31261589787389e-07	1.69546220142044e-05	1.35636976113635e-05	COL3A1/LTBP1/COL1A2/FBN1/BAMBI/NREP/ID1/SKIL/ADAMTSL2/CD109/ENG	11
GO:0010975	GO:0010975	regulation of neuron projection development	15/120	446/18903	1.52119728558578e-07	1.86146509946681e-05	1.48917207957344e-05	SFRP1/FN1/MACF1/THY1/FAT3/SPOCK1/ROBO1/CXCL12/PTPRD/NR2F1/BMPR2/ID1/SKIL/MAP1B/ABL2	15
GO:0090092	GO:0090092	regulation of transmembrane receptor protein serine/threonine kinase signaling pathway	12/120	290/18903	3.26993972113798e-07	3.8013049258229e-05	3.04104394065832e-05	SFRP1/SCUBE3/LTBP1/FSTL1/FBN1/BAMBI/NREP/BMPR2/SKIL/ADAMTSL2/CD109/ENG	12
GO:0030510	GO:0030510	regulation of BMP signaling pathway	8/120	111/18903	5.33619119985615e-07	5.90792597126931e-05	4.72634077701545e-05	SFRP1/SCUBE3/FSTL1/FBN1/BAMBI/BMPR2/SKIL/ENG	8
GO:0050772	GO:0050772	positive regulation of axonogenesis	7/120	78/18903	6.33855478658434e-07	6.52751440766171e-05	5.22201152612937e-05	FN1/MACF1/ROBO1/CXCL12/BMPR2/SKIL/MAP1B	7
GO:0035987	GO:0035987	endodermal cell differentiation	6/120	49/18903	6.4573260806976e-07	6.52751440766171e-05	5.22201152612937e-05	MMP2/FN1/LAMB1/COL4A2/COL5A2/ITGAV	6
GO:0060485	GO:0060485	mesenchyme development	12/120	313/18903	7.35678274396266e-07	7.12688328321383e-05	5.70150662657106e-05	SFRP1/COL1A1/FN1/APLNR/DDX5/DDX17/ROBO1/BAMBI/BMPR2/LEF1/ENG/PDCD4	12
GO:0001706	GO:0001706	endoderm formation	6/120	58/18903	1.78408747166745e-06	0.000165920134865072	0.000132736107892058	MMP2/FN1/LAMB1/COL4A2/COL5A2/ITGAV	6
GO:0035904	GO:0035904	aorta development	6/120	62/18903	2.65427627218154e-06	0.000237353551262387	0.00018988284100991	COL3A1/APLNR/ADAMTS6/ROBO1/SOX4/ENG	6
GO:0001667	GO:0001667	ameboidal-type cell migration	14/120	492/18903	2.92797877026578e-06	0.000252131505217331	0.000201705204173865	SPARC/FN1/MACF1/AQP1/PRCP/ITGA2/ROBO1/FSTL1/PIK3C2A/FAP/BMPR2/DCN/ID1/TIMP1	14
GO:0071711	GO:0071711	basement membrane organization	5/120	36/18903	3.05366223114624e-06	0.000253563024550536	0.000202850419640429	COL4A1/LAMB1/COL3A1/NID1/FLRT2	5
GO:0038065	GO:0038065	collagen-activated signaling pathway	4/120	17/18903	3.44845092960078e-06	0.000276470634873166	0.000221176507898533	COL1A1/COL4A1/COL4A2/ITGA2	4
GO:0045773	GO:0045773	positive regulation of axon extension	5/120	38/18903	4.02476827084182e-06	0.000311919540990241	0.000249535632792193	FN1/MACF1/CXCL12/BMPR2/MAP1B	5
GO:0017015	GO:0017015	regulation of transforming growth factor beta receptor signaling pathway	8/120	147/18903	4.45409597773291e-06	0.000334057198329968	0.000267245758663975	LTBP1/FBN1/BAMBI/NREP/SKIL/ADAMTSL2/CD109/ENG	8
GO:0050767	GO:0050767	regulation of neurogenesis	12/120	377/18903	5.06353271782776e-06	0.00036451238327919	0.000291609906623352	FN1/MACF1/THY1/ROBO1/CXCL12/PTPRD/ANXA2/BMPR2/ID1/SKIL/LEF1/MAP1B	12
GO:1903844	GO:1903844	regulation of cellular response to transforming growth factor beta stimulus	8/120	150/18903	5.17372414976915e-06	0.00036451238327919	0.000291609906623352	LTBP1/FBN1/BAMBI/NREP/SKIL/ADAMTSL2/CD109/ENG	8
GO:0060840	GO:0060840	artery development	7/120	107/18903	5.37609782120854e-06	0.000367630218656172	0.000294104174924938	COL3A1/APLNR/ADAMTS6/ROBO1/BMPR2/SOX4/ENG	7
GO:0051960	GO:0051960	regulation of nervous system development	13/120	456/18903	6.63752185803366e-06	0.000440921094855093	0.000352736875884075	FN1/MACF1/THY1/ROBO1/CXCL12/PTPRD/ANXA2/BMPR2/ID1/SKIL/LEF1/MAP1B/FLRT2	13
GO:0050770	GO:0050770	regulation of axonogenesis	8/120	156/18903	6.91155112848837e-06	0.000446371010381541	0.000357096808305233	FN1/MACF1/THY1/ROBO1/CXCL12/BMPR2/SKIL/MAP1B	8
GO:0009612	GO:0009612	response to mechanical stimulus	9/120	211/18903	8.13250245145825e-06	0.000511028870260552	0.000408823096208442	MMP2/COL1A1/AQP1/PIEZO2/ITGA2/CXCL12/PTCH1/MAP1B/ENG	9
GO:0071230	GO:0071230	cellular response to amino acid stimulus	6/120	80/18903	1.18233868318563e-05	0.000710950299469383	0.000568760239575506	MMP2/COL1A1/COL4A1/COL3A1/COL1A2/COL5A2	6
GO:0010810	GO:0010810	regulation of cell-substrate adhesion	9/120	222/18903	1.22282208699483e-05	0.000710950299469383	0.000568760239575506	SFRP1/COL1A1/FN1/MACF1/THY1/SPOCK1/EDIL3/NID1/UTRN	9
GO:0001837	GO:0001837	epithelial to mesenchymal transition	8/120	169/18903	1.24206828645279e-05	0.000710950299469383	0.000568760239575506	SFRP1/COL1A1/DDX5/DDX17/BAMBI/LEF1/ENG/PDCD4	8
GO:0045785	GO:0045785	positive regulation of cell adhesion	13/120	484/18903	1.25371880766644e-05	0.000710950299469383	0.000568760239575506	SFRP1/FN1/LAMB1/THY1/ITGA2/EDIL3/CXCL12/NID1/UTRN/SOX4/LEF1/ABL2/ITGAV	13
GO:0061564	GO:0061564	axon development	13/120	490/18903	1.4281707628184e-05	0.000790594529417327	0.000632475623533862	MMP2/FN1/MACF1/THY1/ROBO1/CXCL12/TNC/NREP/BMPR2/SKIL/PTCH1/MAP1B/FLRT2	13
GO:0007492	GO:0007492	endoderm development	6/120	83/18903	1.46228722693952e-05	0.000790655302938228	0.000632524242350582	MMP2/FN1/LAMB1/COL4A2/COL5A2/ITGAV	6
GO:0001655	GO:0001655	urogenital system development	11/120	360/18903	1.86911545609271e-05	0.000987657598958079	0.000790126079166464	SFRP1/MMP2/COL4A1/AQP1/ADAMTS6/NID1/FBN1/PECAM1/TNC/SOX4/PTCH1	11
GO:0007160	GO:0007160	cell-matrix adhesion	9/120	238/18903	2.12565139009737e-05	0.00107974436541304	0.000863795492330432	SFRP1/FN1/COL3A1/MACF1/THY1/ITGA2/NID1/UTRN/ITGAV	9
GO:0010631	GO:0010631	epithelial cell migration	11/120	366/18903	2.17703507426886e-05	0.00107974436541304	0.000863795492330432	SPARC/MACF1/PRCP/ITGA2/ROBO1/FSTL1/PIK3C2A/FAP/BMPR2/DCN/ID1	11
GO:0071229	GO:0071229	cellular response to acid chemical	6/120	89/18903	2.18270903975969e-05	0.00107974436541304	0.000863795492330432	MMP2/COL1A1/COL4A1/COL3A1/COL1A2/COL5A2	6
GO:0090132	GO:0090132	epithelium migration	11/120	369/18903	2.34683388152581e-05	0.00113674766136406	0.000909398129091251	SPARC/MACF1/PRCP/ITGA2/ROBO1/FSTL1/PIK3C2A/FAP/BMPR2/DCN/ID1	11
GO:0090130	GO:0090130	tissue migration	11/120	374/18903	2.65537156770771e-05	0.00125994671324906	0.00100795737059925	SPARC/MACF1/PRCP/ITGA2/ROBO1/FSTL1/PIK3C2A/FAP/BMPR2/DCN/ID1	11
GO:0014012	GO:0014012	peripheral nervous system axon regeneration	3/120	10/18903	2.89822571351391e-05	0.00132124995763134	0.00105699996610507	MMP2/TNC/MAP1B	3
GO:0060346	GO:0060346	bone trabecula formation	3/120	10/18903	2.89822571351391e-05	0.00132124995763134	0.00105699996610507	SFRP1/MMP2/COL1A1	3
GO:0031099	GO:0031099	regeneration	8/120	192/18903	3.11735539058362e-05	0.00138844797775784	0.00111075838220627	MMP2/THY1/CXCL12/TNC/NREP/NNMT/PTCH1/MAP1B	8
GO:0007044	GO:0007044	cell-substrate junction assembly	6/120	95/18903	3.16506420736196e-05	0.00138844797775784	0.00111075838220627	SFRP1/FN1/MACF1/THY1/ITGA2/DST	6
GO:0045667	GO:0045667	regulation of osteoblast differentiation	7/120	141/18903	3.26245073758705e-05	0.00140466628979442	0.00112373303183554	SFRP1/SCUBE3/CTHRC1/DDX5/BAMBI/BMPR2/PTCH1	7
GO:0048762	GO:0048762	mesenchymal cell differentiation	9/120	252/18903	3.33043399450563e-05	0.00140786527949556	0.00112629222359645	SFRP1/COL1A1/FN1/DDX5/DDX17/BAMBI/LEF1/ENG/PDCD4	9
GO:0060325	GO:0060325	face morphogenesis	4/120	30/18903	3.7253977307119e-05	0.00154670530784021	0.00123736424627217	MMP2/COL1A1/CRISPLD1/LEF1	4
GO:0030512	GO:0030512	negative regulation of transforming growth factor beta receptor signaling pathway	6/120	99/18903	3.99743582175443e-05	0.00163053303255773	0.00130442642604618	LTBP1/FBN1/BAMBI/SKIL/ADAMTSL2/CD109	6
GO:0150115	GO:0150115	cell-substrate junction organization	6/120	101/18903	4.47483604426554e-05	0.00179379203498575	0.0014350336279886	SFRP1/FN1/MACF1/THY1/ITGA2/DST	6
GO:0031102	GO:0031102	neuron projection regeneration	5/120	62/18903	4.59531075376823e-05	0.00181086398347646	0.00144869118678117	MMP2/THY1/TNC/NREP/MAP1B	5
GO:0038063	GO:0038063	collagen-activated tyrosine kinase receptor signaling pathway	3/120	12/18903	5.26428893427007e-05	0.00200647078232425	0.0016051766258594	COL1A1/COL4A1/COL4A2	3
GO:0043589	GO:0043589	skin morphogenesis	3/120	12/18903	5.26428893427007e-05	0.00200647078232425	0.0016051766258594	COL1A1/COL1A2/ITGA2	3
GO:0030199	GO:0030199	collagen fibril organization	5/120	64/18903	5.36001936171224e-05	0.00201000726064209	0.00160800580851367	COL1A1/COL3A1/COL1A2/COL5A2/ANXA2	5
GO:0003279	GO:0003279	cardiac septum development	6/120	107/18903	6.18703230010791e-05	0.00224763282777358	0.00179810626221886	APLNR/ADAMTS6/ROBO1/BMPR2/SOX4/ENG	6
GO:0032963	GO:0032963	collagen metabolic process	6/120	107/18903	6.18703230010791e-05	0.00224763282777358	0.00179810626221886	MMP2/COL1A1/COL1A2/ITGA2/FAP/ENG	6
GO:0090101	GO:0090101	negative regulation of transmembrane receptor protein serine/threonine kinase signaling pathway	7/120	158/18903	6.73416738229631e-05	0.00239963924575915	0.00191971139660732	SFRP1/LTBP1/FBN1/BAMBI/SKIL/ADAMTSL2/CD109	7
GO:0061430	GO:0061430	bone trabecula morphogenesis	3/120	13/18903	6.81187914925178e-05	0.00239963924575915	0.00191971139660732	SFRP1/MMP2/COL1A1	3
GO:0051962	GO:0051962	positive regulation of nervous system development	9/120	279/18903	7.32001311131616e-05	0.00254015380355374	0.00203212304284299	FN1/MACF1/ROBO1/CXCL12/PTPRD/BMPR2/SKIL/MAP1B/FLRT2	9
GO:0002181	GO:0002181	cytoplasmic translation	7/120	161/18903	7.58196009696068e-05	0.0025825800961991	0.00206606407695928	RPLP1/RPS2/RPLP0/RPS9/RPL6/PABPC1/HNRNPU	7
GO:0043542	GO:0043542	endothelial cell migration	9/120	281/18903	7.73125495307173e-05	0.0025825800961991	0.00206606407695928	SPARC/PRCP/ROBO1/FSTL1/PIK3C2A/FAP/BMPR2/DCN/ID1	9
GO:0060323	GO:0060323	head morphogenesis	4/120	36/18903	7.77550996705104e-05	0.0025825800961991	0.00206606407695928	MMP2/COL1A1/CRISPLD1/LEF1	4
GO:0031346	GO:0031346	positive regulation of cell projection organization	10/120	352/18903	8.3504581095407e-05	0.00273448100065945	0.00218758480052756	FN1/MACF1/ITGA2/ROBO1/CXCL12/PTPRD/BMPR2/SKIL/MAP1B/ABL2	10
GO:1901342	GO:1901342	regulation of vasculature development	10/120	355/18903	8.95651997199465e-05	0.00289220957428994	0.00231376765943195	SFRP1/SPARC/HSPG2/AQP1/COL4A2/APLNR/DCN/ID1/SLC12A2/ENG	10
GO:0034329	GO:0034329	cell junction assembly	11/120	430/18903	9.33164040818982e-05	0.00295727637043083	0.00236582109634466	SFRP1/FN1/MACF1/APLNR/THY1/ITGA2/PTPRD/PECAM1/DST/MAP1B/FLRT2	11
GO:0060411	GO:0060411	cardiac septum morphogenesis	5/120	72/18903	9.44655876455722e-05	0.00295727637043083	0.00236582109634466	APLNR/ROBO1/BMPR2/SOX4/ENG	5
GO:0030307	GO:0030307	positive regulation of cell growth	7/120	167/18903	9.53960119493815e-05	0.00295727637043083	0.00236582109634466	SFRP1/FN1/MACF1/CXCL12/BMPR2/CPNE5/MAP1B	7
GO:0071260	GO:0071260	cellular response to mechanical stimulus	5/120	73/18903	0.000100900984735067	0.00308677354617145	0.00246941883693716	COL1A1/AQP1/PIEZO2/ITGA2/ENG	5
GO:0043200	GO:0043200	response to amino acid	6/120	118/18903	0.000106599340384001	0.00320933065569497	0.00256746452455598	MMP2/COL1A1/COL4A1/COL3A1/COL1A2/COL5A2	6
GO:0045123	GO:0045123	cellular extravasation	5/120	74/18903	0.000107667867158799	0.00320933065569497	0.00256746452455598	THY1/CXCL12/PECAM1/PLVAP/IL1R1	5
GO:0050769	GO:0050769	positive regulation of neurogenesis	8/120	231/18903	0.000114347217210033	0.00336528202548516	0.00269222562038813	FN1/MACF1/ROBO1/CXCL12/PTPRD/BMPR2/SKIL/MAP1B	8
GO:0032355	GO:0032355	response to estradiol	6/120	121/18903	0.000122429349691271	0.00355810297540257	0.00284648238032206	SFRP1/MMP2/COL1A1/ITGA2/PTCH1/MAP1B	6
GO:0002691	GO:0002691	regulation of cellular extravasation	4/120	41/18903	0.000130445498896962	0.00372951997284476	0.0029836159782758	THY1/CXCL12/PLVAP/IL1R1	4
GO:0060841	GO:0060841	venous blood vessel development	3/120	16/18903	0.000131535758182052	0.00372951997284476	0.0029836159782758	APLNR/BMPR2/ENG	3
GO:0001764	GO:0001764	neuron migration	7/120	177/18903	0.00013704906056722	0.00383902488938296	0.00307121991150637	COL3A1/SATB2/FAT3/SPOCK1/CXCL12/MAP1B/FLRT2	7
GO:0071604	GO:0071604	transforming growth factor beta production	4/120	42/18903	0.000143473007628939	0.00397112788972956	0.00317690231178365	FN1/COL3A1/LTBP1/ITGAV	4
GO:0010811	GO:0010811	positive regulation of cell-substrate adhesion	6/120	125/18903	0.000146378262875177	0.00400387601393867	0.00320310081115094	SFRP1/FN1/THY1/EDIL3/NID1/UTRN	6
GO:0060412	GO:0060412	ventricular septum morphogenesis	4/120	43/18903	0.000157416346617135	0.00425573262656789	0.00340458610125432	APLNR/ROBO1/BMPR2/SOX4	4
GO:0008361	GO:0008361	regulation of cell size	7/120	183/18903	0.000168417640695012	0.0045008162599529	0.00360065300796232	FN1/MACF1/AQP1/CXCL12/BMPR2/SLC12A2/MAP1B	7
GO:0002693	GO:0002693	positive regulation of cellular extravasation	3/120	18/18903	0.000189897246403491	0.00501717156691043	0.00401373725352834	THY1/PLVAP/IL1R1	3
GO:0072001	GO:0072001	renal system development	9/120	318/18903	0.000196560629900516	0.00513487038785055	0.00410789631028044	SFRP1/COL4A1/AQP1/ADAMTS6/NID1/FBN1/PECAM1/SOX4/PTCH1	9
GO:0001101	GO:0001101	response to acid chemical	6/120	133/18903	0.000205350685814207	0.00530489271686702	0.00424391417349362	MMP2/COL1A1/COL4A1/COL3A1/COL1A2/COL5A2	6
GO:0061383	GO:0061383	trabecula morphogenesis	4/120	47/18903	0.00022310839348293	0.00570029686645946	0.00456023749316757	SFRP1/MMP2/COL1A1/ENG	4
GO:0003197	GO:0003197	endocardial cushion development	4/120	48/18903	0.000242204435499785	0.00602093296062716	0.00481674636850173	APLNR/ROBO1/BMPR2/ENG	4
GO:0010171	GO:0010171	body morphogenesis	4/120	48/18903	0.000242204435499785	0.00602093296062716	0.00481674636850173	MMP2/COL1A1/CRISPLD1/LEF1	4
GO:0003007	GO:0003007	heart morphogenesis	8/120	258/18903	0.000243426967010302	0.00602093296062716	0.00481674636850173	APLNR/ROBO1/BMPR2/SOX4/PTCH1/FLRT2/ENG/PDCD4	8
GO:0050673	GO:0050673	epithelial cell proliferation	11/120	481/18903	0.000247600502150081	0.00605969649998882	0.00484775719999106	SFRP1/SPARC/LAMB1/APLNR/ROBO1/CXCL12/FAP/BMPR2/ID1/PTCH1/CD109	11
GO:0048678	GO:0048678	response to axon injury	5/120	89/18903	0.000257219169397181	0.00622952675883797	0.00498362140707038	MMP2/THY1/TNC/NREP/MAP1B	5
GO:0030850	GO:0030850	prostate gland development	4/120	51/18903	0.00030653865096519	0.00726591546914332	0.00581273237531466	SFRP1/MMP2/TNC/PTCH1	4
GO:0060324	GO:0060324	face development	4/120	51/18903	0.00030653865096519	0.00726591546914332	0.00581273237531466	MMP2/COL1A1/CRISPLD1/LEF1	4
GO:0050678	GO:0050678	regulation of epithelial cell proliferation	10/120	414/18903	0.00031051633421164	0.00726591546914332	0.00581273237531466	SFRP1/SPARC/LAMB1/APLNR/ROBO1/CXCL12/BMPR2/ID1/PTCH1/CD109	10
GO:0030177	GO:0030177	positive regulation of Wnt signaling pathway	6/120	144/18903	0.000315406264021364	0.00726591546914332	0.00581273237531466	SFRP1/COL1A1/MACF1/BAMBI/SOX4/LEF1	6
GO:0030516	GO:0030516	regulation of axon extension	5/120	93/18903	0.000315637618229452	0.00726591546914332	0.00581273237531466	FN1/MACF1/CXCL12/BMPR2/MAP1B	5
GO:2001044	GO:2001044	regulation of integrin-mediated signaling pathway	3/120	22/18903	0.000351804430621433	0.00801907158034148	0.00641525726427318	LAMB1/NID1/TIMP1	3
GO:0001558	GO:0001558	regulation of cell growth	10/120	422/18903	0.000361174101419412	0.00815271636699157	0.00652217309359326	SFRP1/FN1/MACF1/MEG3/SPOCK1/CXCL12/TNC/BMPR2/CPNE5/MAP1B	10
GO:0002687	GO:0002687	positive regulation of leukocyte migration	6/120	148/18903	0.000365261286513121	0.00816569703022122	0.00653255762417698	THY1/ITGA2/CXCL12/PLVAP/IL1R1/ABL2	6
GO:0045765	GO:0045765	regulation of angiogenesis	9/120	349/18903	0.00038949530450733	0.00862453888551946	0.00689963110841557	SFRP1/SPARC/HSPG2/AQP1/COL4A2/APLNR/DCN/SLC12A2/ENG	9
GO:0031103	GO:0031103	axon regeneration	4/120	55/18903	0.000410262742468526	0.00891458762840488	0.0071316701027239	MMP2/TNC/NREP/MAP1B	4
GO:0072132	GO:0072132	mesenchyme morphogenesis	4/120	55/18903	0.000410262742468526	0.00891458762840488	0.0071316701027239	APLNR/ROBO1/LEF1/ENG	4
GO:0010718	GO:0010718	positive regulation of epithelial to mesenchymal transition	4/120	56/18903	0.000439670538626396	0.00946512965098492	0.00757210372078793	COL1A1/BAMBI/LEF1/ENG	4
GO:0061484	GO:0061484	hematopoietic stem cell homeostasis	3/120	24/18903	0.000458110743247648	0.009771628238998	0.0078173025911984	CRISPLD1/FSTL1/SOX4	3
GO:0007409	GO:0007409	axonogenesis	10/120	438/18903	0.00048335094192406	0.0102162812724858	0.00817302501798866	FN1/MACF1/THY1/ROBO1/CXCL12/BMPR2/SKIL/PTCH1/MAP1B/FLRT2	10
GO:0003148	GO:0003148	outflow tract septum morphogenesis	3/120	25/18903	0.000518177243354103	0.0107568043821276	0.00860544350570207	ROBO1/BMPR2/ENG	3
GO:0048745	GO:0048745	smooth muscle tissue development	3/120	25/18903	0.000518177243354103	0.0107568043821276	0.00860544350570207	COL3A1/PTCH1/ENG	3
GO:0030336	GO:0030336	negative regulation of cell migration	9/120	368/18903	0.000570891859344114	0.0115864938705364	0.00926919509642914	SFRP1/COL3A1/THY1/ROBO1/CXCL12/MCTP1/DCN/TIMP1/ENG	9
GO:0022029	GO:0022029	telencephalon cell migration	4/120	60/18903	0.000572452296711053	0.0115864938705364	0.00926919509642914	LAMB1/COL3A1/ROBO1/CXCL12	4
GO:0006929	GO:0006929	substrate-dependent cell migration	3/120	26/18903	0.000583062272194736	0.0115864938705364	0.00926919509642914	FN1/ITGA2/ROBO1	3
GO:0060343	GO:0060343	trabecula formation	3/120	26/18903	0.000583062272194736	0.0115864938705364	0.00926919509642914	SFRP1/MMP2/COL1A1	3
GO:0060740	GO:0060740	prostate gland epithelium morphogenesis	3/120	26/18903	0.000583062272194736	0.0115864938705364	0.00926919509642914	SFRP1/MMP2/TNC	3
GO:0010717	GO:0010717	regulation of epithelial to mesenchymal transition	5/120	107/18903	0.00060172971676596	0.0118561151820412	0.00948489214563293	SFRP1/COL1A1/BAMBI/LEF1/ENG	5
GO:0032526	GO:0032526	response to retinoic acid	5/120	108/18903	0.00062777614198895	0.0121631627510359	0.00973053020082873	MMP2/COL1A1/AQP1/PTCH1/ABL2	5
GO:0061387	GO:0061387	regulation of extent of cell growth	5/120	108/18903	0.00062777614198895	0.0121631627510359	0.00973053020082873	FN1/MACF1/CXCL12/BMPR2/MAP1B	5
GO:0003171	GO:0003171	atrioventricular valve development	3/120	27/18903	0.000652918714927751	0.0125457521670002	0.0100366017336001	APLNR/BMPR2/SOX4	3
GO:0021885	GO:0021885	forebrain cell migration	4/120	63/18903	0.00068912039941857	0.0129762619797769	0.0103810095838215	LAMB1/COL3A1/ROBO1/CXCL12	4
GO:0030514	GO:0030514	negative regulation of BMP signaling pathway	4/120	63/18903	0.00068912039941857	0.0129762619797769	0.0103810095838215	SFRP1/FBN1/BAMBI/SKIL	4
GO:0003205	GO:0003205	cardiac chamber development	6/120	167/18903	0.000692067305588102	0.0129762619797769	0.0103810095838215	APLNR/ADAMTS6/ROBO1/BMPR2/SOX4/ENG	6
GO:0048639	GO:0048639	positive regulation of developmental growth	6/120	168/18903	0.00071403178045554	0.0131190565176044	0.0104952452140835	FN1/MACF1/CXCL12/BMPR2/CPNE5/MAP1B	6
GO:0060348	GO:0060348	bone development	7/120	233/18903	0.000722420078450645	0.0131190565176044	0.0104952452140835	COL1A1/COL3A1/OGN/FBN1/ANXA2/BMPR2/ENG	7
GO:0060560	GO:0060560	developmental growth involved in morphogenesis	7/120	233/18903	0.000722420078450645	0.0131190565176044	0.0104952452140835	SFRP1/FN1/MACF1/CXCL12/BMPR2/CPNE5/MAP1B	7
GO:0003272	GO:0003272	endocardial cushion formation	3/120	28/18903	0.000727896039041277	0.0131190565176044	0.0104952452140835	APLNR/ROBO1/ENG	3
GO:0060512	GO:0060512	prostate gland morphogenesis	3/120	28/18903	0.000727896039041277	0.0131190565176044	0.0104952452140835	SFRP1/MMP2/TNC	3
GO:2000146	GO:2000146	negative regulation of cell motility	9/120	383/18903	0.000758711325741107	0.0135692602488313	0.0108554081990651	SFRP1/COL3A1/THY1/ROBO1/CXCL12/MCTP1/DCN/TIMP1/ENG	9
GO:0010720	GO:0010720	positive regulation of cell development	8/120	307/18903	0.000770292058482932	0.0136623057523415	0.0109298446018732	FN1/MACF1/ROBO1/CXCL12/PTPRD/BMPR2/SKIL/MAP1B	8
GO:0003170	GO:0003170	heart valve development	4/120	65/18903	0.000775666391100679	0.0136623057523415	0.0109298446018732	APLNR/ROBO1/BMPR2/SOX4	4
GO:0001822	GO:0001822	kidney development	8/120	309/18903	0.000803396265522135	0.0139179725006294	0.0111343780005035	SFRP1/AQP1/ADAMTS6/NID1/FBN1/PECAM1/SOX4/PTCH1	8
GO:1990138	GO:1990138	neuron projection extension	6/120	172/18903	0.000807338970195775	0.0139179725006294	0.0111343780005035	FN1/MACF1/CXCL12/BMPR2/CPNE5/MAP1B	6
GO:0003209	GO:0003209	cardiac atrium morphogenesis	3/120	29/18903	0.000808140338746223	0.0139179725006294	0.0111343780005035	BMPR2/SOX4/ENG	3
GO:0001654	GO:0001654	eye development	9/120	388/18903	0.000831512304729678	0.014215191974239	0.0113721535793912	COL4A1/AQP1/THY1/FAT3/COL5A2/CACNA1C/FBN1/BMPR2/SKIL	9
GO:0050878	GO:0050878	regulation of body fluid levels	9/120	390/18903	0.000862183007758825	0.0146319379053961	0.0117055503243169	FN1/COL3A1/AQP1/APLNR/ITGA2/DGKI/RPLP0/ANXA2/FAP	9
GO:0150063	GO:0150063	visual system development	9/120	392/18903	0.00089376958424748	0.015058074517213	0.0120464596137704	COL4A1/AQP1/THY1/FAT3/COL5A2/CACNA1C/FBN1/BMPR2/SKIL	9
GO:0048736	GO:0048736	appendage development	6/120	178/18903	0.000964645167771109	0.0160200001076273	0.0128160000861019	COL3A1/CACNA1C/BMPR2/SOX4/PTCH1/LEF1	6
GO:0060173	GO:0060173	limb development	6/120	178/18903	0.000964645167771109	0.0160200001076273	0.0128160000861019	COL3A1/CACNA1C/BMPR2/SOX4/PTCH1/LEF1	6
GO:0033688	GO:0033688	regulation of osteoblast proliferation	3/120	31/18903	0.000984997638508229	0.0161649195813802	0.0129319356651041	SFRP1/CTHRC1/ITGAV	3
GO:0048880	GO:0048880	sensory system development	9/120	398/18903	0.000994229462424673	0.0161649195813802	0.0129319356651041	COL4A1/AQP1/THY1/FAT3/COL5A2/CACNA1C/FBN1/BMPR2/SKIL	9
GO:0050900	GO:0050900	leukocyte migration	9/120	398/18903	0.000994229462424673	0.0161649195813802	0.0129319356651041	MMP2/THY1/ITGA2/CXCL12/PECAM1/PLVAP/IL1R1/SLC12A2/ABL2	9
GO:0090288	GO:0090288	negative regulation of cellular response to growth factor stimulus	5/120	120/18903	0.00101052112842805	0.0163157057194113	0.013052564575529	SFRP1/FBN1/BAMBI/DCN/SKIL	5
GO:0045446	GO:0045446	endothelial cell differentiation	5/120	121/18903	0.00104880094647705	0.0168169806935114	0.0134535845548091	FSTL1/COL15A1/PECAM1/BMPR2/ID1	5
GO:0048675	GO:0048675	axon extension	5/120	122/18903	0.00108814708029403	0.0173283696005727	0.0138626956804582	FN1/MACF1/CXCL12/BMPR2/MAP1B	5
GO:0050974	GO:0050974	detection of mechanical stimulus involved in sensory perception	3/120	33/18903	0.00118459356025565	0.0187359185550638	0.014988734844051	PIEZO2/ITGA2/CXCL12	3
GO:0016049	GO:0016049	cell growth	10/120	493/18903	0.00119306674340996	0.018742433638028	0.0149939469104224	SFRP1/FN1/MACF1/MEG3/SPOCK1/CXCL12/TNC/BMPR2/CPNE5/MAP1B	10
GO:0021537	GO:0021537	telencephalon development	7/120	255/18903	0.00122170792005279	0.0190635631820319	0.0152508505456255	LAMB1/COL3A1/AQP1/ROBO1/CXCL12/FAT4/LEF1	7
GO:0003206	GO:0003206	cardiac chamber morphogenesis	5/120	126/18903	0.00125656318097571	0.0192995598234887	0.015439647858791	APLNR/ROBO1/BMPR2/SOX4/ENG	5
GO:0003231	GO:0003231	cardiac ventricle development	5/120	126/18903	0.00125656318097571	0.0192995598234887	0.015439647858791	APLNR/ROBO1/BMPR2/SOX4/ENG	5
GO:0003281	GO:0003281	ventricular septum development	4/120	74/18903	0.00126173466372915	0.0192995598234887	0.015439647858791	APLNR/ROBO1/BMPR2/SOX4	4
GO:0060562	GO:0060562	epithelial tube morphogenesis	8/120	335/18903	0.00134787060268899	0.0202180590403349	0.0161744472322679	SFRP1/COL4A1/CTHRC1/APLNR/SOX4/PTCH1/LEF1/ENG	8
GO:0071214	GO:0071214	cellular response to abiotic stimulus	8/120	335/18903	0.00134787060268899	0.0202180590403349	0.0161744472322679	SFRP1/MMP2/COL1A1/AQP1/PIEZO2/ITGA2/TIMP1/ENG	8
GO:0104004	GO:0104004	cellular response to environmental stimulus	8/120	335/18903	0.00134787060268899	0.0202180590403349	0.0161744472322679	SFRP1/MMP2/COL1A1/AQP1/PIEZO2/ITGA2/TIMP1/ENG	8
GO:0045927	GO:0045927	positive regulation of growth	7/120	261/18903	0.0013963815277845	0.0208114554621728	0.0166491643697383	SFRP1/FN1/MACF1/CXCL12/BMPR2/CPNE5/MAP1B	7
GO:0040013	GO:0040013	negative regulation of locomotion	9/120	419/18903	0.00142054607444945	0.0210367491916877	0.0168293993533502	SFRP1/COL3A1/THY1/ROBO1/CXCL12/MCTP1/DCN/TIMP1/ENG	9
GO:0043434	GO:0043434	response to peptide hormone	9/120	421/18903	0.00146783535750966	0.0215994759886706	0.0172795807909364	COL1A1/COL3A1/CXCL12/PIK3C2A/FBN1/MYO5A/TIMP1/MAP1B/TBC1D4	9
GO:0043010	GO:0043010	camera-type eye development	8/120	340/18903	0.0014801660010053	0.0216439368071529	0.0173151494457223	COL4A1/AQP1/THY1/FAT3/CACNA1C/FBN1/BMPR2/SKIL	8
GO:0001569	GO:0001569	branching involved in blood vessel morphogenesis	3/120	36/18903	0.00152890936377361	0.0217478111735947	0.0173982489388757	COL4A1/LEF1/ENG	3
GO:0018149	GO:0018149	peptide cross-linking	3/120	36/18903	0.00152890936377361	0.0217478111735947	0.0173982489388757	FN1/COL3A1/DCN	3
GO:0033687	GO:0033687	osteoblast proliferation	3/120	36/18903	0.00152890936377361	0.0217478111735947	0.0173982489388757	SFRP1/CTHRC1/ITGAV	3
GO:0035909	GO:0035909	aorta morphogenesis	3/120	36/18903	0.00152890936377361	0.0217478111735947	0.0173982489388757	COL3A1/SOX4/ENG	3
GO:0061045	GO:0061045	negative regulation of wound healing	4/120	78/18903	0.00153403915375033	0.0217478111735947	0.0173982489388757	ANXA2/FAP/CD109/SLC12A2	4
GO:0048844	GO:0048844	artery morphogenesis	4/120	79/18903	0.00160802076973854	0.0226584744826794	0.0181267795861436	COL3A1/BMPR2/SOX4/ENG	4
GO:0003230	GO:0003230	cardiac atrium development	3/120	37/18903	0.00165615835338167	0.0231961938048939	0.0185569550439151	BMPR2/SOX4/ENG	3
GO:0042476	GO:0042476	odontogenesis	5/120	135/18903	0.00170513878109645	0.0237084188616554	0.0189667350893243	COL1A1/LAMB1/AQP1/COL1A2/LEF1	5
GO:0007517	GO:0007517	muscle organ development	8/120	348/18903	0.00171312445968091	0.0237084188616554	0.0189667350893243	COL3A1/DDX5/DDX17/UTRN/COL6A3/GPCPD1/LEF1/ENG	8
GO:0003183	GO:0003183	mitral valve morphogenesis	2/120	10/18903	0.00173954731500033	0.0239316420554779	0.0191453136443823	BMPR2/SOX4	2
GO:0003203	GO:0003203	endocardial cushion morphogenesis	3/120	38/18903	0.00178984446797629	0.0244142720519693	0.0195314176415754	APLNR/ROBO1/ENG	3
GO:0051216	GO:0051216	cartilage development	6/120	201/18903	0.00179563033156419	0.0244142720519693	0.0195314176415754	COL1A1/COL3A1/OGN/SATB2/BMPR2/TIMP1	6
GO:0006936	GO:0006936	muscle contraction	8/120	351/18903	0.00180762048816294	0.0244344048545281	0.0195475238836225	ITGA2/MYOF/CACNA1C/PIK3C2A/UTRN/CALD1/TPM4/SSPN	8
GO:0030879	GO:0030879	mammary gland development	5/120	138/18903	0.00187791288266846	0.0252378465445327	0.0201902772356262	ITGA2/RPLP0/ROBO1/PTCH1/LEF1	5
GO:0071634	GO:0071634	regulation of transforming growth factor beta production	3/120	39/18903	0.0019300824108216	0.0256047747605751	0.0204838198084601	FN1/LTBP1/ITGAV	3
GO:1901888	GO:1901888	regulation of cell junction assembly	6/120	204/18903	0.00193487300469555	0.0256047747605751	0.0204838198084601	SFRP1/MACF1/APLNR/THY1/PTPRD/FLRT2	6
GO:0003158	GO:0003158	endothelium development	5/120	139/18903	0.00193825391735966	0.0256047747605751	0.0204838198084601	FSTL1/COL15A1/PECAM1/BMPR2/ID1	5
GO:0035886	GO:0035886	vascular associated smooth muscle cell differentiation	3/120	40/18903	0.00207698397058697	0.0260375208024754	0.0208300166419803	APLNR/ENG/PDCD4	3
GO:0071392	GO:0071392	cellular response to estradiol stimulus	3/120	40/18903	0.00207698397058697	0.0260375208024754	0.0208300166419803	SFRP1/MMP2/ITGA2	3
GO:0048041	GO:0048041	focal adhesion assembly	4/120	85/18903	0.00210474881118311	0.0260375208024754	0.0208300166419803	SFRP1/MACF1/THY1/ITGA2	4
GO:0003174	GO:0003174	mitral valve development	2/120	11/18903	0.00211729873335538	0.0260375208024754	0.0208300166419803	BMPR2/SOX4	2
GO:0035581	GO:0035581	sequestering of extracellular ligand from receptor	2/120	11/18903	0.00211729873335538	0.0260375208024754	0.0208300166419803	LTBP1/FBN1	2
GO:0036363	GO:0036363	transforming growth factor beta activation	2/120	11/18903	0.00211729873335538	0.0260375208024754	0.0208300166419803	LTBP1/ITGAV	2
GO:0046643	GO:0046643	regulation of gamma-delta T cell activation	2/120	11/18903	0.00211729873335538	0.0260375208024754	0.0208300166419803	SOX4/LEF1	2
GO:0070934	GO:0070934	CRD-mediated mRNA stabilization	2/120	11/18903	0.00211729873335538	0.0260375208024754	0.0208300166419803	PABPC1/HNRNPU	2
GO:0071492	GO:0071492	cellular response to UV-A	2/120	11/18903	0.00211729873335538	0.0260375208024754	0.0208300166419803	MMP2/TIMP1	2
GO:0072488	GO:0072488	ammonium transmembrane transport	2/120	11/18903	0.00211729873335538	0.0260375208024754	0.0208300166419803	AQP1/SLC12A2	2
GO:0110011	GO:0110011	regulation of basement membrane organization	2/120	11/18903	0.00211729873335538	0.0260375208024754	0.0208300166419803	LAMB1/NID1	2
GO:2000644	GO:2000644	regulation of receptor catabolic process	2/120	11/18903	0.00211729873335538	0.0260375208024754	0.0208300166419803	LAPTM5/ANXA2	2
GO:0035107	GO:0035107	appendage morphogenesis	5/120	142/18903	0.00212779739891197	0.0260375208024754	0.0208300166419803	COL3A1/CACNA1C/SOX4/PTCH1/LEF1	5
GO:0035108	GO:0035108	limb morphogenesis	5/120	142/18903	0.00212779739891197	0.0260375208024754	0.0208300166419803	COL3A1/CACNA1C/SOX4/PTCH1/LEF1	5
GO:0030100	GO:0030100	regulation of endocytosis	6/120	209/18903	0.00218494303174109	0.0264632168214751	0.0211705734571801	ITGA2/MCTP1/ANXA2/BMP2K/ABL2/ITGAV	6
GO:0045727	GO:0045727	positive regulation of translation	5/120	143/18903	0.00219388353459771	0.0264632168214751	0.0211705734571801	ITGA2/RPS9/SOX4/PABPC1/HNRNPU	5
GO:0033273	GO:0033273	response to vitamin	4/120	86/18903	0.00219673154690094	0.0264632168214751	0.0211705734571801	SFRP1/COL1A1/ITGA2/MAP1B	4
GO:0030513	GO:0030513	positive regulation of BMP signaling pathway	3/120	41/18903	0.00223065806045724	0.0267334020132117	0.0213867216105694	SCUBE3/BMPR2/ENG	3
GO:0032535	GO:0032535	regulation of cellular component size	8/120	367/18903	0.00238352609785433	0.0284189650128785	0.0227351720103028	FN1/MACF1/AQP1/COTL1/CXCL12/BMPR2/SLC12A2/MAP1B	8
GO:0001921	GO:0001921	positive regulation of receptor recycling	2/120	12/18903	0.00253022990215791	0.0298618503681073	0.0238894802944858	NSG1/ANXA2	2
GO:1900152	GO:1900152	negative regulation of nuclear-transcribed mRNA catabolic process, deadenylation-dependent decay	2/120	12/18903	0.00253022990215791	0.0298618503681073	0.0238894802944858	PABPC1/HNRNPU	2
GO:0016525	GO:0016525	negative regulation of angiogenesis	5/120	149/18903	0.00262226984966771	0.0306325983862559	0.0245060787090047	SPARC/HSPG2/COL4A2/DCN/SLC12A2	5
GO:0010632	GO:0010632	regulation of epithelial cell migration	7/120	292/18903	0.00263205322976512	0.0306325983862559	0.0245060787090047	SPARC/MACF1/PRCP/ITGA2/PIK3C2A/BMPR2/DCN	7
GO:0052547	GO:0052547	regulation of peptidase activity	9/120	459/18903	0.0026350622267747	0.0306325983862559	0.0245060787090047	FN1/AQP1/SPOCK1/LAPTM5/ROBO1/ANXA2/COL6A3/CD109/TIMP1	9
GO:2000181	GO:2000181	negative regulation of blood vessel morphogenesis	5/120	151/18903	0.00277767637525918	0.0321298386690427	0.0257038709352342	SPARC/HSPG2/COL4A2/DCN/SLC12A2	5
GO:1901343	GO:1901343	negative regulation of vasculature development	5/120	152/18903	0.00285783257077442	0.0328933699358937	0.026314695948715	SPARC/HSPG2/COL4A2/DCN/SLC12A2	5
GO:0010712	GO:0010712	regulation of collagen metabolic process	3/120	45/18903	0.00291515949824004	0.0331272059209581	0.0265017647367665	ITGA2/FAP/ENG	3
GO:0033690	GO:0033690	positive regulation of osteoblast proliferation	2/120	13/18903	0.00297788646773344	0.0331272059209581	0.0265017647367665	CTHRC1/ITGAV	2
GO:0042492	GO:0042492	gamma-delta T cell differentiation	2/120	13/18903	0.00297788646773344	0.0331272059209581	0.0265017647367665	SOX4/LEF1	2
GO:0090177	GO:0090177	establishment of planar polarity involved in neural tube closure	2/120	13/18903	0.00297788646773344	0.0331272059209581	0.0265017647367665	SFRP1/CTHRC1	2
GO:1900115	GO:1900115	extracellular regulation of signal transduction	2/120	13/18903	0.00297788646773344	0.0331272059209581	0.0265017647367665	LTBP1/FBN1	2
GO:1900116	GO:1900116	extracellular negative regulation of signal transduction	2/120	13/18903	0.00297788646773344	0.0331272059209581	0.0265017647367665	LTBP1/FBN1	2
GO:2001046	GO:2001046	positive regulation of integrin-mediated signaling pathway	2/120	13/18903	0.00297788646773344	0.0331272059209581	0.0265017647367665	LAMB1/NID1	2
GO:1903035	GO:1903035	negative regulation of response to wounding	4/120	94/18903	0.00303454350371459	0.0335967316482687	0.026877385318615	ANXA2/FAP/CD109/SLC12A2	4
GO:0050679	GO:0050679	positive regulation of epithelial cell proliferation	6/120	224/18903	0.00308279152112528	0.0338842223201065	0.0271073778560852	SFRP1/LAMB1/APLNR/CXCL12/BMPR2/ID1	6
GO:0021795	GO:0021795	cerebral cortex cell migration	3/120	46/18903	0.00310423198029363	0.0338842223201065	0.0271073778560852	LAMB1/COL3A1/ROBO1	3
GO:0085029	GO:0085029	extracellular matrix assembly	3/120	46/18903	0.00310423198029363	0.0338842223201065	0.0271073778560852	LAMB1/COL3A1/COL1A2	3
GO:0007596	GO:0007596	blood coagulation	6/120	225/18903	0.00315114883287949	0.0342356123198356	0.0273884898558685	FN1/COL3A1/ITGA2/DGKI/ANXA2/FAP	6
GO:0048705	GO:0048705	skeletal system morphogenesis	6/120	227/18903	0.00329125554354733	0.0353643452662383	0.0282914762129906	SFRP1/MMP2/COL1A1/COL3A1/SATB2/BMPR2	6
GO:0030521	GO:0030521	androgen receptor signaling pathway	3/120	47/18903	0.0033006722248489	0.0353643452662383	0.0282914762129906	SFRP1/DDX5/DDX17	3
GO:0050919	GO:0050919	negative chemotaxis	3/120	47/18903	0.0033006722248489	0.0353643452662383	0.0282914762129906	ROBO1/FLRT2/ITGAV	3
GO:0048588	GO:0048588	developmental cell growth	6/120	229/18903	0.00343596148116984	0.0359809210020477	0.0287847368016382	FN1/MACF1/CXCL12/BMPR2/CPNE5/MAP1B	6
GO:0050966	GO:0050966	detection of mechanical stimulus involved in sensory perception of pain	2/120	14/18903	0.00345981834366774	0.0359809210020477	0.0287847368016382	ITGA2/CXCL12	2
GO:0070141	GO:0070141	response to UV-A	2/120	14/18903	0.00345981834366774	0.0359809210020477	0.0287847368016382	MMP2/TIMP1	2
GO:0072672	GO:0072672	neutrophil extravasation	2/120	14/18903	0.00345981834366774	0.0359809210020477	0.0287847368016382	PECAM1/IL1R1	2
GO:0098814	GO:0098814	spontaneous synaptic transmission	2/120	14/18903	0.00345981834366774	0.0359809210020477	0.0287847368016382	NSG1/SLC12A2	2
GO:1902043	GO:1902043	positive regulation of extrinsic apoptotic signaling pathway via death domain receptors	2/120	14/18903	0.00345981834366774	0.0359809210020477	0.0287847368016382	SFRP1/SKIL	2
GO:0048592	GO:0048592	eye morphogenesis	5/120	159/18903	0.00346654894815428	0.0359809210020477	0.0287847368016382	AQP1/THY1/FAT3/COL5A2/FBN1	5
GO:0050817	GO:0050817	coagulation	6/120	230/18903	0.00351006789953713	0.0362707016285503	0.0290165613028403	FN1/COL3A1/ITGA2/DGKI/ANXA2/FAP	6
GO:0051147	GO:0051147	regulation of muscle cell differentiation	5/120	160/18903	0.00356054757481774	0.0365612230586356	0.0292489784469085	LAMB1/NID1/BMPR2/ENG/PDCD4	5
GO:0002685	GO:0002685	regulation of leukocyte migration	6/120	231/18903	0.00358535864833072	0.0365612230586356	0.0292489784469085	THY1/ITGA2/CXCL12/PLVAP/IL1R1/ABL2	6
GO:0007599	GO:0007599	hemostasis	6/120	231/18903	0.00358535864833072	0.0365612230586356	0.0292489784469085	FN1/COL3A1/ITGA2/DGKI/ANXA2/FAP	6
GO:0030316	GO:0030316	osteoclast differentiation	4/120	100/18903	0.00379023703629962	0.038481664233173	0.0307853313865384	SFRP1/FBN1/ANXA2/CD109	4
GO:0071356	GO:0071356	cellular response to tumor necrosis factor	6/120	234/18903	0.00381845239713362	0.0385995731449377	0.0308796585159502	SFRP1/COL1A1/FABP4/LAPTM5/PLVAP/CCDC3	6
GO:0032964	GO:0032964	collagen biosynthetic process	3/120	50/18903	0.0039350851387311	0.0395009519057685	0.0316007615246148	COL1A1/ITGA2/ENG	3
GO:0021915	GO:0021915	neural tube development	5/120	164/18903	0.00395492494945224	0.0395009519057685	0.0316007615246148	SFRP1/CTHRC1/MARCKS/SOX4/PTCH1	5
GO:0060413	GO:0060413	atrial septum morphogenesis	2/120	15/18903	0.00397557967567734	0.0395009519057685	0.0316007615246148	BMPR2/SOX4	2
GO:2000767	GO:2000767	positive regulation of cytoplasmic translation	2/120	15/18903	0.00397557967567734	0.0395009519057685	0.0316007615246148	PABPC1/HNRNPU	2
GO:0050982	GO:0050982	detection of mechanical stimulus	3/120	51/18903	0.00416186929421647	0.0411759408895885	0.0329407527116708	PIEZO2/ITGA2/CXCL12	3
GO:0048144	GO:0048144	fibroblast proliferation	4/120	103/18903	0.00421199217262457	0.0414952618701362	0.0331962094961089	SFRP1/FN1/COL3A1/AQP1	4
GO:0042249	GO:0042249	establishment of planar polarity of embryonic epithelium	2/120	16/18903	0.0045247288067481	0.044016713287403	0.0352133706299224	SFRP1/CTHRC1	2
GO:0043508	GO:0043508	negative regulation of JUN kinase activity	2/120	16/18903	0.0045247288067481	0.044016713287403	0.0352133706299224	SFRP1/PDCD4	2
GO:0048268	GO:0048268	clathrin coat assembly	2/120	16/18903	0.0045247288067481	0.044016713287403	0.0352133706299224	NSG1/PIK3C2A	2
GO:0042692	GO:0042692	muscle cell differentiation	8/120	409/18903	0.00459200072397236	0.0444141514888406	0.0355313211910725	LAMB1/APLNR/MYOF/NID1/BMPR2/ENG/PDCD4/HNRNPU	8
GO:0034250	GO:0034250	positive regulation of cellular amide metabolic process	5/120	170/18903	0.0046037894661551	0.0444141514888406	0.0355313211910725	ITGA2/RPS9/SOX4/PABPC1/HNRNPU	5
GO:0001841	GO:0001841	neural tube formation	4/120	106/18903	0.00466437608113985	0.044628289665227	0.0357026317321816	SFRP1/CTHRC1/SOX4/PTCH1	4
GO:1901890	GO:1901890	positive regulation of cell junction assembly	4/120	106/18903	0.00466437608113985	0.044628289665227	0.0357026317321816	SFRP1/THY1/PTPRD/FLRT2	4
GO:0071496	GO:0071496	cellular response to external stimulus	7/120	328/18903	0.00497143941241574	0.0472921206586205	0.0378336965268964	SFRP1/COL1A1/AQP1/PIEZO2/ITGA2/BMPR2/ENG	7
GO:0090263	GO:0090263	positive regulation of canonical Wnt signaling pathway	4/120	108/18903	0.00498347077908044	0.0472921206586205	0.0378336965268964	SFRP1/COL1A1/BAMBI/SOX4	4
GO:0021543	GO:0021543	pallium development	5/120	174/18903	0.0050763790733898	0.0477837301442562	0.038226984115405	LAMB1/COL3A1/ROBO1/FAT4/LEF1	5
GO:0031214	GO:0031214	biomineral tissue development	5/120	174/18903	0.0050763790733898	0.0477837301442562	0.038226984115405	COL1A1/COL1A2/OMD/BMPR2/BMP2K	5
GO:0003179	GO:0003179	heart valve morphogenesis	3/120	55/18903	0.00514768275942185	0.0480657125126739	0.0384525700101391	ROBO1/BMPR2/SOX4	3
GO:0045668	GO:0045668	negative regulation of osteoblast differentiation	3/120	55/18903	0.00514768275942185	0.0480657125126739	0.0384525700101391	SFRP1/BAMBI/PTCH1	3
GO:0048660	GO:0048660	regulation of smooth muscle cell proliferation	5/120	175/18903	0.00519970511400885	0.0483572575602823	0.0386858060482258	MMP2/OGN/ITGA2/BMPR2/PDCD4	5
GO:0048638	GO:0048638	regulation of developmental growth	7/120	332/18903	0.00530535717982131	0.0491307649172736	0.0393046119338188	FN1/MACF1/CXCL12/BMPR2/CPNE5/PTCH1/MAP1B	7
GO:0050680	GO:0050680	negative regulation of epithelial cell proliferation	5/120	176/18903	0.00532514097167868	0.0491307649172736	0.0393046119338188	SFRP1/SPARC/ROBO1/PTCH1/CD109	5
GO:0001954	GO:0001954	positive regulation of cell-matrix adhesion	3/120	56/18903	0.00541417401720272	0.0495588763385682	0.0396471010708546	SFRP1/THY1/UTRN	3
GO:0045806	GO:0045806	negative regulation of endocytosis	3/120	56/18903	0.00541417401720272	0.0495588763385682	0.0396471010708546	MCTP1/ANXA2/ITGAV	3
GO:0010951	GO:0010951	negative regulation of endopeptidase activity	6/120	252/18903	0.00546059886067589	0.0497878131414567	0.0398302505131653	AQP1/SPOCK1/ANXA2/COL6A3/CD109/TIMP1	6
