# Supplementary material for: Enhancing Vasculogenesis in Dental Pulp Development: DPSCs-ECs Communication via FN1-ITGA5 Signaling
Source: Stem Cell Rev Rep. 2024 Feb 28;20(4):1060–77. doi: 10.1007/s12015-024-10695-6 (PMC11087358; doi:10.1007/s12015-024-10695-6)
Supplement: Supplementary file 10 — Supplementary file10 (CSV 2 KB) [file 12015_2024_10695_MOESM10_ESM.csv]

	ID	Description	GeneRatio	BgRatio	pvalue	p.adjust	qvalue	geneID	Count
hsa04512	hsa04512	ECM-receptor interaction	13/67	89/8464	1.24E-13	1.63E-11	1.44E-11	COL1A1/COL4A1/FN1/LAMB1/HSPG2/COL4A2/COL1A2/ITGA2/TNC/LAMA4/COL6A3/COL6A2/ITGAV	13
hsa04974	hsa04974	Protein digestion and absorption	11/67	103/8464	3.68E-10	2.41E-08	2.13E-08	COL1A1/COL4A1/COL3A1/COL4A2/PRCP/COL1A2/COL5A2/COL21A1/COL15A1/COL6A3/COL6A2	11
hsa04510	hsa04510	Focal adhesion	12/67	203/8464	4.93E-08	2.15E-06	1.90E-06	COL1A1/COL4A1/FN1/LAMB1/COL4A2/COL1A2/ITGA2/TNC/LAMA4/COL6A3/COL6A2/ITGAV	12
hsa05146	hsa05146	Amoebiasis	9/67	102/8464	8.99E-08	2.94E-06	2.60E-06	COL1A1/COL4A1/FN1/LAMB1/COL3A1/COL4A2/COL1A2/LAMA4/IL1R1	9
hsa05205	hsa05205	Proteoglycans in cancer	11/67	205/8464	5.04E-07	1.32E-05	1.17E-05	MMP2/COL1A1/FN1/HSPG2/COL1A2/DDX5/ITGA2/DCN/PTCH1/PDCD4/ITGAV	11
hsa05222	hsa05222	Small cell lung cancer	7/67	92/8464	7.29E-06	0.000159066	0.000140597	COL4A1/FN1/LAMB1/COL4A2/ITGA2/LAMA4/ITGAV	7
hsa05165	hsa05165	Human papillomavirus infection	12/67	331/8464	9.05E-06	0.000169358	0.000149694	COL1A1/COL4A1/FN1/LAMB1/COL4A2/COL1A2/ITGA2/TNC/LAMA4/COL6A3/COL6A2/ITGAV	12
hsa04933	hsa04933	AGE-RAGE signaling pathway in diabetic complications	7/67	100/8464	1.27E-05	0.000207395	0.000183314	MMP2/COL1A1/COL4A1/FN1/COL3A1/COL4A2/COL1A2	7
hsa04151	hsa04151	PI3K-Akt signaling pathway	12/67	354/8464	1.78E-05	0.000259402	0.000229283	COL1A1/COL4A1/FN1/LAMB1/COL4A2/COL1A2/ITGA2/TNC/LAMA4/COL6A3/COL6A2/ITGAV	12
hsa04350	hsa04350	TGF-beta signaling pathway	7/67	108/8464	2.10E-05	0.000274962	0.000243036	LTBP1/FBN1/BAMBI/BMPR2/DCN/ID1/SKIL	7
hsa04926	hsa04926	Relaxin signaling pathway	6/67	129/8464	0.000520224	0.006195398	0.005476045	MMP2/COL1A1/COL4A1/COL3A1/COL4A2/COL1A2	6
hsa05412	hsa05412	Arrhythmogenic right ventricular cardiomyopathy	4/67	77/8464	0.003146101	0.034344935	0.030357114	ITGA2/CACNA1C/LEF1/ITGAV	4
hsa05418	hsa05418	Fluid shear stress and atherosclerosis	5/67	139/8464	0.004748302	0.047848272	0.042292566	MMP2/PECAM1/BMPR2/IL1R1/ITGAV	5
